# Supplementary material for: Effect of Vitrification on Lipidomics in Porcine Cumulus–Oocyte Complexes After In Vitro Maturation
Source: Cells. 2026 Apr 18;15(8):716. doi: 10.3390/cells15080716 (PMC13114417; doi:10.3390/cells15080716)
Supplement: Supplementary file 1 [file cells-15-00716-s001.zip]

Archive with 7 entries (7 files):
- Supplemental Figures.pdf
- Supplemental Table S1 VOvsFO_Classification of lipid metabolites.xlsx
- Supplemental Table S2 VCvsFC_Classification of lipid metabolites.xlsx
- Supplemental Table S3 VOvsFO_Differential lipid metabolites.xlsx
- Supplemental Table S4 VCvsFC_Differential lipid metabolites.xlsx
- Supplemental Table S5 VOvsFO_KEGG_Enrichment.xlsx
- Supplemental Table S6 VCvsFC_KEGG_Enrichment.xlsx
