# Supplementary material for: Effect of Vitrification on Lipidomics in Porcine Cumulus–Oocyte Complexes After In Vitro Maturation
Source: Cells. 2026 Apr 18;15(8):716. doi: 10.3390/cells15080716 (PMC13114417; doi:10.3390/cells15080716)
Supplement: Supplementary file 1 [file cells-15-00716-s001.zip › Supplemental Table S1 VOvsFO_Classification of lipid metabolites.xlsx]

## Sheet: Sheet1
Type	ID	MZ	RT	MS2.name	MS2_score	Formula	class	classname	level3	level2	level1	lipidmaps	kegg	kegg_pathway
POS	POS_883.7707_8.2079	883.771	8.20792	TG 16:0_18:0_18:1	94.3	C55H104O6	TG	Triacylglycerol	Triacylglycerols [GL0301]	Triradylglycerols [GL03]	Glycerolipids [GL]	LMGL03010071;LMGL03010074;LMGL03010082;LMGL03010085;LMGL03010095;LMGL03010096;LMGL03010110;LMGL03010111;LMGL03012855;LMGL03012893;LMGL03013456;LMGL03013475;LMGL03013573;LMGL03013581;LMGL03013855;LMGL03013877;LMGL03013939;LMGL03014019;LMGL03014032;LMGL03014241;LMGL03014265;LMGL03014311;LMGL03014349;LMGL03014368;LMGL03014452;LMGL03014646;LMGL03014694;LMGL03014754;LMGL03014998;LMGL03015048;LMGL03015…	C00422	map00561(Glycerolipid metabolism);map01100(Metabolic pathways);map04714(Thermogenesis);map04923(Regulation of lipolysis in adipocytes);map04931(Insulin resistance);map04975(Fat digestion and absorption);map04977(Vitamin digestion and absorption);map04979(Cholesterol metabolism);map05417(Lipid and atherosclerosis)
NEG	NEG_742.5395_5.7907	742.539	5.79068	PE 18:1_18:1	94	C41H78NO8P	PE	Phosphatidylethanolamine	Diacylglycerophosphoethanolamines [GP0201]	Glycerophosphoethanolamines [GP02]	Glycerophospholipids [GP]	LMGP02010039;LMGP02010044;LMGP02010052;LMGP02010109;LMGP02010420;LMGP02010448;LMGP02010510;LMGP02010530;LMGP02010578;LMGP02010607;LMGP02010774;LMGP02010802;LMGP02010848;LMGP02010877;LMGP02011043;LMGP02011073;LMGP02011193	C00350	map00563(Glycosylphosphatidylinositol (GPI)-anchor biosynthesis);map00564(Glycerophospholipid metabolism);map01100(Metabolic pathways);map01110(Biosynthesis of secondary metabolites);map04136(Autophagy - other);map04138(Autophagy - yeast);map04140(Autophagy - animal);map04723(Retrograde endocannabinoid signaling);map05130(Pathogenic Escherichia coli infection);map05167(Kaposi sarcoma-associated h…
POS	POS_903.7399_7.747	903.74	7.74703	TG 16:0_18:1_20:4	94	C57H100O6	TG	Triacylglycerol	Triacylglycerols [GL0301]	Triradylglycerols [GL03]	Glycerolipids [GL]	LMGL03010306;LMGL03010310;LMGL03010313;LMGL03010314;LMGL03010317;LMGL03010320;LMGL03010327;LMGL03010329;LMGL03010330;LMGL03010342;LMGL03010346;LMGL03010347;LMGL03010351;LMGL03010352;LMGL03010355;LMGL03010356;LMGL03010359;LMGL03010375;LMGL03010416;LMGL03010469;LMGL03010470;LMGL03012859;LMGL03013029;LMGL03013592;LMGL03013603;LMGL03013613;LMGL03013622;LMGL03013630;LMGL03013637;LMGL03014030;LMGL03014…	C00422	map00561(Glycerolipid metabolism);map01100(Metabolic pathways);map04714(Thermogenesis);map04923(Regulation of lipolysis in adipocytes);map04931(Insulin resistance);map04975(Fat digestion and absorption);map04977(Vitamin digestion and absorption);map04979(Cholesterol metabolism);map05417(Lipid and atherosclerosis)
POS	POS_901.7238_7.5589	901.724	7.55892	TG 16:0_18:2_20:4	93.9	C57H98O6	TG	Triacylglycerol	Triacylglycerols [GL0301]	Triradylglycerols [GL03]	Glycerolipids [GL]	LMGL03010350;LMGL03010354;LMGL03010357;LMGL03010358;LMGL03010361;LMGL03010371;LMGL03010372;LMGL03010373;LMGL03010390;LMGL03010394;LMGL03010395;LMGL03010399;LMGL03010400;LMGL03010403;LMGL03010404;LMGL03010524;LMGL03010525;LMGL03010526;LMGL03012802;LMGL03013025;LMGL03013030;LMGL03013593;LMGL03013604;LMGL03013614;LMGL03013623;LMGL03013631;LMGL03013638;LMGL03014031;LMGL03014044;LMGL03014361;LMGL03014…	C00422	map00561(Glycerolipid metabolism);map01100(Metabolic pathways);map04714(Thermogenesis);map04923(Regulation of lipolysis in adipocytes);map04931(Insulin resistance);map04975(Fat digestion and absorption);map04977(Vitamin digestion and absorption);map04979(Cholesterol metabolism);map05417(Lipid and atherosclerosis)
POS	POS_881.7448_7.8066	881.745	7.80663	TG 16:0_18:0_18:2	93	C55H102O6	TG	Triacylglycerol	Triacylglycerols [GL0301]	Triradylglycerols [GL03]	Glycerolipids [GL]	LMGL03010083;LMGL03010084;LMGL03010087;LMGL03010090;LMGL03010100;LMGL03010101;LMGL03010104;LMGL03010113;LMGL03010114;LMGL03010115;LMGL03010128;LMGL03010129;LMGL03012678;LMGL03012798;LMGL03012894;LMGL03012947;LMGL03013457;LMGL03013476;LMGL03013494;LMGL03013582;LMGL03013856;LMGL03013878;LMGL03013899;LMGL03013958;LMGL03014020;LMGL03014033;LMGL03014242;LMGL03014266;LMGL03014333;LMGL03014350;LMGL03014…	C00422	map00561(Glycerolipid metabolism);map01100(Metabolic pathways);map04714(Thermogenesis);map04923(Regulation of lipolysis in adipocytes);map04931(Insulin resistance);map04975(Fat digestion and absorption);map04977(Vitamin digestion and absorption);map04979(Cholesterol metabolism);map05417(Lipid and atherosclerosis)
POS	POS_911.8003_8.3786	911.8	8.37857	TG 16:0_18:1_20:0	92.5	C57H108O6	TG	Triacylglycerol	Triacylglycerols [GL0301]	Triradylglycerols [GL03]	Glycerolipids [GL]	LMGL03010177;LMGL03010180;LMGL03010188;LMGL03010201;LMGL03010202;LMGL03010205;LMGL03010227;LMGL03010228;LMGL03010285;LMGL03010286;LMGL03010292;LMGL03010321;LMGL03010322;LMGL03012857;LMGL03012984;LMGL03013588;LMGL03013599;LMGL03014026;LMGL03014039;LMGL03014063;LMGL03014356;LMGL03014375;LMGL03014473;LMGL03014481;LMGL03014761;LMGL03014865;LMGL03015074;LMGL03015096;LMGL03015158;LMGL03015238;LMGL03015…	C00422	map00561(Glycerolipid metabolism);map01100(Metabolic pathways);map04714(Thermogenesis);map04923(Regulation of lipolysis in adipocytes);map04931(Insulin resistance);map04975(Fat digestion and absorption);map04977(Vitamin digestion and absorption);map04979(Cholesterol metabolism);map05417(Lipid and atherosclerosis)
POS	POS_853.7229_7.8523	853.723	7.85226	TG 16:0_16:0_18:2	92.4	C53H98O6	TG	Triacylglycerol	Triacylglycerols [GL0301]	Triradylglycerols [GL03]	Glycerolipids [GL]	LMGL03010032;LMGL03010033;LMGL03010034;LMGL03010042;LMGL03010043;LMGL03010044;LMGL03012676;LMGL03012778;LMGL03012792;LMGL03012835;LMGL03012887;LMGL03012940;LMGL03013342;LMGL03013366;LMGL03013433;LMGL03013450;LMGL03013469;LMGL03013487;LMGL03013754;LMGL03013780;LMGL03013849;LMGL03013871;LMGL03013892;LMGL03013932;LMGL03013950;LMGL03014160;LMGL03014235;LMGL03014259;LMGL03014304;LMGL03014325;LMGL03014…	C00422	map00561(Glycerolipid metabolism);map01100(Metabolic pathways);map04714(Thermogenesis);map04923(Regulation of lipolysis in adipocytes);map04931(Insulin resistance);map04975(Fat digestion and absorption);map04977(Vitamin digestion and absorption);map04979(Cholesterol metabolism);map05417(Lipid and atherosclerosis)
POS	POS_905.7465_7.7349	905.746	7.73494	TG 16:0_18:1_20:3	92.4	C57H102O6	TG	Triacylglycerol	Triacylglycerols [GL0301]	Triradylglycerols [GL03]	Glycerolipids [GL]	LMGL03010266;LMGL03010270;LMGL03010273;LMGL03010274;LMGL03010277;LMGL03010280;LMGL03010287;LMGL03010288;LMGL03010291;LMGL03010298;LMGL03010302;LMGL03010303;LMGL03010307;LMGL03010308;LMGL03010311;LMGL03010312;LMGL03010315;LMGL03010332;LMGL03010333;LMGL03010369;LMGL03010418;LMGL03010468;LMGL03012801;LMGL03013022;LMGL03013591;LMGL03013602;LMGL03013612;LMGL03013621;LMGL03013629;LMGL03014029;LMGL03014…	C00422	map00561(Glycerolipid metabolism);map01100(Metabolic pathways);map04714(Thermogenesis);map04923(Regulation of lipolysis in adipocytes);map04931(Insulin resistance);map04975(Fat digestion and absorption);map04977(Vitamin digestion and absorption);map04979(Cholesterol metabolism);map05417(Lipid and atherosclerosis)
POS	POS_857.7549_8.2452	857.755	8.24518	TG 16:0_16:0_18:0	92.3	C53H102O6	TG	Triacylglycerol	Triacylglycerols [GL0301]	Triradylglycerols [GL03]	Glycerolipids [GL]	LMGL03010004;LMGL03010023;LMGL03012675;LMGL03012776;LMGL03012791;LMGL03012885;LMGL03013340;LMGL03013388;LMGL03013448;LMGL03013752;LMGL03013804;LMGL03013847;LMGL03013911;LMGL03014186;LMGL03014233;LMGL03014280;LMGL03015015;LMGL03015058	C00422	map00561(Glycerolipid metabolism);map01100(Metabolic pathways);map04714(Thermogenesis);map04923(Regulation of lipolysis in adipocytes);map04931(Insulin resistance);map04975(Fat digestion and absorption);map04977(Vitamin digestion and absorption);map04979(Cholesterol metabolism);map05417(Lipid and atherosclerosis)
POS	POS_877.724_7.7626	877.724	7.76258	TG 16:0_16:0_20:4	92.3	C55H98O6	TG	Triacylglycerol	Triacylglycerols [GL0301]	Triradylglycerols [GL03]	Glycerolipids [GL]	LMGL03010117;LMGL03010120;LMGL03010123;LMGL03010124;LMGL03010127;LMGL03010141;LMGL03010142;LMGL03010145;LMGL03010146;LMGL03010158;LMGL03010159;LMGL03010160;LMGL03012679;LMGL03012896;LMGL03012949;LMGL03012998;LMGL03013459;LMGL03013478;LMGL03013496;LMGL03013513;LMGL03013530;LMGL03013545;LMGL03013584;LMGL03013595;LMGL03013858;LMGL03013880;LMGL03013901;LMGL03014009;LMGL03014022;LMGL03014035;LMGL03014…	C00422	map00561(Glycerolipid metabolism);map01100(Metabolic pathways);map04714(Thermogenesis);map04923(Regulation of lipolysis in adipocytes);map04931(Insulin resistance);map04975(Fat digestion and absorption);map04977(Vitamin digestion and absorption);map04979(Cholesterol metabolism);map05417(Lipid and atherosclerosis)
POS	POS_522.3522_2.0078	522.352	2.00778	LPC 18:1-SN2	92.2	C26H52NO7P	LPC	Lysophophatidylcholine	Monoacylglycerophosphocholines [GP0105]	Glycerophosphocholines [GP01]	Glycerophospholipids [GP]	LMGP01050029;LMGP01050030;LMGP01050032;LMGP01050079;LMGP01050080;LMGP01050082;LMGP01050114;LMGP01050138	C04230	map00564(Glycerophospholipid metabolism);map04148(Efferocytosis);map05231(Choline metabolism in cancer)
POS	POS_855.7284_7.8348	855.728	7.83482	TG 16:0_16:0_18:1	92	C53H100O6	TG	Triacylglycerol	Triacylglycerols [GL0301]	Triradylglycerols [GL03]	Glycerolipids [GL]	LMGL03010005;LMGL03010006;LMGL03010027;LMGL03010028;LMGL03010036;LMGL03012777;LMGL03012849;LMGL03012886;LMGL03013341;LMGL03013365;LMGL03013411;LMGL03013449;LMGL03013468;LMGL03013552;LMGL03013753;LMGL03013779;LMGL03013829;LMGL03013848;LMGL03013870;LMGL03013912;LMGL03013931;LMGL03014159;LMGL03014213;LMGL03014234;LMGL03014258;LMGL03014281;LMGL03014303;LMGL03014341;LMGL03014592;LMGL03014639;LMGL03014…	C00422	map00561(Glycerolipid metabolism);map01100(Metabolic pathways);map04714(Thermogenesis);map04923(Regulation of lipolysis in adipocytes);map04931(Insulin resistance);map04975(Fat digestion and absorption);map04977(Vitamin digestion and absorption);map04979(Cholesterol metabolism);map05417(Lipid and atherosclerosis)
POS	POS_885.7847_8.4111	885.785	8.4111	TG 16:0_18:0_18:0	91.9	C55H106O6	TG	Triacylglycerol	Triacylglycerols [GL0301]	Triradylglycerols [GL03]	Glycerolipids [GL]	LMGL03010060;LMGL03010069;LMGL03010080;LMGL03010093;LMGL03012677;LMGL03012797;LMGL03012892;LMGL03013455;LMGL03013559;LMGL03013854;LMGL03013919;LMGL03014018;LMGL03014240;LMGL03014288;LMGL03014348;LMGL03015023;LMGL03015066;LMGL03015130	C00422	map00561(Glycerolipid metabolism);map01100(Metabolic pathways);map04714(Thermogenesis);map04923(Regulation of lipolysis in adipocytes);map04931(Insulin resistance);map04975(Fat digestion and absorption);map04977(Vitamin digestion and absorption);map04979(Cholesterol metabolism);map05417(Lipid and atherosclerosis)
POS	POS_703.5726_5.2835	703.573	5.28354	SM 8:0;2O/26:1	91.9	C39H79N2O6P	SM	Sphingomyelin	Ceramide phosphocholines (sphingomyelins) [SP0301]	Phosphosphingolipids [SP03]	Sphingolipids [SP]	LMSP03010003;LMSP03010042;LMSP03010043	C00550	map00600(Sphingolipid metabolism);map01100(Metabolic pathways);map04071(Sphingolipid signaling pathway);map04217(Necroptosis)
NEG	NEG_700.5284_5.9777	700.528	5.97766	PE O-16:1_18:1	91.9	C39H76NO7P	EtherPE	Ether-linked phosphatidylethanolamine	1-alkyl,2-acylglycerophosphoethanolamines [GP0202]	Glycerophosphoethanolamines [GP02]	Glycerophospholipids [GP]	LMGP02020100	C04475	map00565(Ether lipid metabolism);map01100(Metabolic pathways)
POS	POS_520.3365_1.6452	520.336	1.64524	LPC 18:2-SN2	91.8	C26H50NO7P	LPC	Lysophophatidylcholine	Monoacylglycerophosphocholines [GP0105]	Glycerophosphocholines [GP01]	Glycerophospholipids [GP]	LMGP01050034;LMGP01050035	C04230	map00564(Glycerophospholipid metabolism);map04148(Efferocytosis);map05231(Choline metabolism in cancer)
POS	POS_780.5497_5.3158	780.55	5.31583	PC 34:2	91.1	C42H80NO8P	PC	Phosphatidylcholine	Diacylglycerophosphocholines [GP0101]	Glycerophosphocholines [GP01]	Glycerophospholipids [GP]	LMGP01010585;LMGP01010586;LMGP01010587;LMGP01010588;LMGP01010589;LMGP01010590;LMGP01010591;LMGP01010592;LMGP01010594;LMGP01010678;LMGP01010687;LMGP01010688;LMGP01010727;LMGP01010728;LMGP01010745;LMGP01010887;LMGP01010920;LMGP01010926;LMGP01010932;LMGP01011336;LMGP01011373;LMGP01011398;LMGP01011449;LMGP01011504;LMGP01011559;LMGP01011761;LMGP01011808;LMGP01011837;LMGP01012035;LMGP01012147	C00157	map00564(Glycerophospholipid metabolism);map00590(Arachidonic acid metabolism);map00591(Linoleic acid metabolism);map00592(alpha-Linolenic acid metabolism);map01100(Metabolic pathways);map01110(Biosynthesis of secondary metabolites);map04723(Retrograde endocannabinoid signaling);map05231(Choline metabolism in cancer)
NEG	NEG_722.5127_5.5277	722.513	5.52768	PE O-16:1_20:4	91.1	C41H74NO7P	EtherPE	Ether-linked phosphatidylethanolamine	1-alkyl,2-acylglycerophosphoethanolamines [GP0202]	Glycerophosphoethanolamines [GP02]	Glycerophospholipids [GP]	LMGP02020095	C04475	map00565(Ether lipid metabolism);map01100(Metabolic pathways)
POS	POS_612.5552_6.2963	612.555	6.29631	DG 16:0_18:1	91	C37H70O5	DG	Diacylglycerol	Diacylglycerols [GL0201]	Diradylglycerols [GL02]	Glycerolipids [GL]	LMGL02010004;LMGL02010005;LMGL02010006;LMGL02010018;LMGL02010023;LMGL02010307;LMGL02010348;LMGL02010389;LMGL02010412;LMGL02010459	C00641	map00552(Teichoic acid biosynthesis);map00561(Glycerolipid metabolism);map00562(Inositol phosphate metabolism);map00564(Glycerophospholipid metabolism);map01100(Metabolic pathways);map01110(Biosynthesis of secondary metabolites);map04070(Phosphatidylinositol signaling system);map04730(Long-term depression)
POS	POS_756.5481_5.6829	756.548	5.68292	PC 32:0	90.9	C40H80NO8P	PC	Phosphatidylcholine	Diacylglycerophosphocholines [GP0101]	Glycerophosphocholines [GP01]	Glycerophospholipids [GP]	LMGP01010397;LMGP01010418;LMGP01010444;LMGP01010463;LMGP01010488;LMGP01010537;LMGP01010564;LMGP01010704;LMGP01010739;LMGP01010970;LMGP01010997;LMGP01011062;LMGP01011080;LMGP01011267	C00157	map00564(Glycerophospholipid metabolism);map00590(Arachidonic acid metabolism);map00591(Linoleic acid metabolism);map00592(alpha-Linolenic acid metabolism);map01100(Metabolic pathways);map01110(Biosynthesis of secondary metabolites);map04723(Retrograde endocannabinoid signaling);map05231(Choline metabolism in cancer)
POS	POS_544.3369_1.5911	544.337	1.59108	LPC 20:4-SN2	90.9	C28H50NO7P	LPC	Lysophophatidylcholine	Monoacylglycerophosphocholines [GP0105]	Glycerophosphocholines [GP01]	Glycerophospholipids [GP]	LMGP01050048;LMGP01050121;LMGP01050140	C04230	map00564(Glycerophospholipid metabolism);map04148(Efferocytosis);map05231(Choline metabolism in cancer)
POS	POS_827.7073_7.8519	827.707	7.8519	TG 14:0_16:0_18:1	90.8	C51H96O6	TG	Triacylglycerol	Triacylglycerols [GL0301]	Triradylglycerols [GL03]	Glycerolipids [GL]	LMGL03010017;LMGL03012716;LMGL03012770;LMGL03012846;LMGL03012878;LMGL03013232;LMGL03013260;LMGL03013314;LMGL03013334;LMGL03013358;LMGL03013381;LMGL03013403;LMGL03013441;LMGL03013723;LMGL03013746;LMGL03013772;LMGL03013797;LMGL03013821;LMGL03013840;LMGL03013862;LMGL03014152;LMGL03014179;LMGL03014205;LMGL03014226;LMGL03014250;LMGL03014272;LMGL03014584;LMGL03014631;LMGL03014983;LMGL03015007;LMGL03015…	C00422	map00561(Glycerolipid metabolism);map01100(Metabolic pathways);map04714(Thermogenesis);map04923(Regulation of lipolysis in adipocytes);map04931(Insulin resistance);map04975(Fat digestion and absorption);map04977(Vitamin digestion and absorption);map04979(Cholesterol metabolism);map05417(Lipid and atherosclerosis)
NEG	NEG_728.5592_6.3248	728.559	6.32478	PE O-18:1_18:1	90.6	C41H80NO7P	EtherPE	Ether-linked phosphatidylethanolamine	1-alkyl,2-acylglycerophosphoethanolamines [GP0202]	Glycerophosphoethanolamines [GP02]	Glycerophospholipids [GP]	LMGP02020033;LMGP02020048	C04475	map00565(Ether lipid metabolism);map01100(Metabolic pathways)
POS	POS_843.738_8.1518	843.738	8.15181	TG 15:0_16:0_18:0	90.3	C52H100O6	TG	Triacylglycerol	Triacylglycerols [GL0301]	Triradylglycerols [GL03]	Glycerolipids [GL]	LMGL03010019;LMGL03012731;LMGL03012775;LMGL03012883;LMGL03012902;LMGL03013288;LMGL03013339;LMGL03013382;LMGL03013446;LMGL03013695;LMGL03013751;LMGL03013798;LMGL03013845;LMGL03014180;LMGL03014231;LMGL03014274;LMGL03015009	C00422	map00561(Glycerolipid metabolism);map01100(Metabolic pathways);map04714(Thermogenesis);map04923(Regulation of lipolysis in adipocytes);map04931(Insulin resistance);map04975(Fat digestion and absorption);map04977(Vitamin digestion and absorption);map04979(Cholesterol metabolism);map05417(Lipid and atherosclerosis)
NEG	NEG_778.5754_6.1647	778.575	6.1647	PE O-18:1_22:4	90.3	C45H82NO7P	EtherPE	Ether-linked phosphatidylethanolamine	1-alkyl,2-acylglycerophosphoethanolamines [GP0202]	Glycerophosphoethanolamines [GP02]	Glycerophospholipids [GP]	LMGP02020084	C04475	map00565(Ether lipid metabolism);map01100(Metabolic pathways)
NEG	NEG_766.5399_5.7396	766.54	5.73965	LNAPE 20:4/N-18:0	90.2	C43H78NO8P	LNAPE	N-acyl-lysophosphatidylethanolamine	NA	Glycerophosphoethanolamines [GP02]	Glycerophospholipids [GP]	NA	NA	NA
POS	POS_879.7381_7.8245	879.738	7.82448	MGDG O-26:0_16:0	90	C51H100O9	EtherMGDG	Ether-linked monogalactosyldiacylglycerol	Glycosyldiacylglycerols [GL0501]	Glycosyldiradylglycerols [GL05]	Glycerolipids [GL]	NA	NA	NA
POS	POS_825.6913_7.6481	825.691	7.64811	TG 14:0_16:1_18:1	89.8	C51H94O6	TG	Triacylglycerol	Triacylglycerols [GL0301]	Triradylglycerols [GL03]	Glycerolipids [GL]	LMGL03010018;LMGL03012670;LMGL03012717;LMGL03012771;LMGL03012789;LMGL03012828;LMGL03012879;LMGL03012932;LMGL03013233;LMGL03013261;LMGL03013335;LMGL03013359;LMGL03013404;LMGL03013425;LMGL03013442;LMGL03013747;LMGL03013773;LMGL03013822;LMGL03013841;LMGL03013863;LMGL03013884;LMGL03014153;LMGL03014206;LMGL03014227;LMGL03014251;LMGL03014273;LMGL03014585;LMGL03014611;LMGL03014632;LMGL03014656;LMGL03014…	C00422	map00561(Glycerolipid metabolism);map01100(Metabolic pathways);map04714(Thermogenesis);map04923(Regulation of lipolysis in adipocytes);map04931(Insulin resistance);map04975(Fat digestion and absorption);map04977(Vitamin digestion and absorption);map04979(Cholesterol metabolism);map05417(Lipid and atherosclerosis)
NEG	NEG_750.5442_5.922	750.544	5.92198	PE O-16:1_22:4	89.5	C43H78NO7P	EtherPE	Ether-linked phosphatidylethanolamine	1-alkyl,2-acylglycerophosphoethanolamines [GP0202]	Glycerophosphoethanolamines [GP02]	Glycerophospholipids [GP]	LMGP02020006;LMGP02020007;LMGP02020008	C04475	map00565(Ether lipid metabolism);map01100(Metabolic pathways)
POS	POS_782.5662_5.6818	782.566	5.68177	PC 34:1	89.3	C42H82NO8P	PC	Phosphatidylcholine	Diacylglycerophosphocholines [GP0101]	Glycerophosphocholines [GP01]	Glycerophospholipids [GP]	LMGP01010005;LMGP01010575;LMGP01010576;LMGP01010578;LMGP01010579;LMGP01010581;LMGP01010744;LMGP01010884;LMGP01011335;LMGP01011372;LMGP01011397;LMGP01011419;LMGP01011448;LMGP01011483;LMGP01011503;LMGP01011529;LMGP01011732;LMGP01011760;LMGP01011787;LMGP01011807;LMGP01012004;LMGP01012146	C00157	map00564(Glycerophospholipid metabolism);map00590(Arachidonic acid metabolism);map00591(Linoleic acid metabolism);map00592(alpha-Linolenic acid metabolism);map01100(Metabolic pathways);map01110(Biosynthesis of secondary metabolites);map04723(Retrograde endocannabinoid signaling);map05231(Choline metabolism in cancer)
POS	POS_586.5391_6.3134	586.539	6.31339	DG 16:0_16:0	89	C35H68O5	DG	Diacylglycerol	Diacylglycerols [GL0201]	Diradylglycerols [GL02]	Glycerolipids [GL]	LMGL02010001;LMGL02010009;LMGL02010340;LMGL02010363;LMGL02010383;LMGL02010428	C00641	map00552(Teichoic acid biosynthesis);map00561(Glycerolipid metabolism);map00562(Inositol phosphate metabolism);map00564(Glycerophospholipid metabolism);map01100(Metabolic pathways);map01110(Biosynthesis of secondary metabolites);map04070(Phosphatidylinositol signaling system);map04730(Long-term depression)
POS	POS_734.5683_5.6829	734.568	5.68292	PC 16:0_16:0	88.9	C40H80NO8P	PC	Phosphatidylcholine	Diacylglycerophosphocholines [GP0101]	Glycerophosphocholines [GP01]	Glycerophospholipids [GP]	LMGP01010397;LMGP01010418;LMGP01010444;LMGP01010463;LMGP01010488;LMGP01010537;LMGP01010564;LMGP01010704;LMGP01010739;LMGP01010970;LMGP01010997;LMGP01011062;LMGP01011080;LMGP01011267	C00157	map00564(Glycerophospholipid metabolism);map00590(Arachidonic acid metabolism);map00591(Linoleic acid metabolism);map00592(alpha-Linolenic acid metabolism);map01100(Metabolic pathways);map01110(Biosynthesis of secondary metabolites);map04723(Retrograde endocannabinoid signaling);map05231(Choline metabolism in cancer)
POS	POS_829.7226_8.0732	829.723	8.0732	TG 14:0_16:0_18:0	88.9	C51H98O6	TG	Triacylglycerol	Triacylglycerols [GL0301]	Triradylglycerols [GL03]	Glycerolipids [GL]	LMGL03010001;LMGL03012669;LMGL03012715;LMGL03012769;LMGL03012788;LMGL03012877;LMGL03013231;LMGL03013287;LMGL03013333;LMGL03013380;LMGL03013694;LMGL03013745;LMGL03013796;LMGL03013839;LMGL03014178;LMGL03014225;LMGL03015006	C00422	map00561(Glycerolipid metabolism);map01100(Metabolic pathways);map04714(Thermogenesis);map04923(Regulation of lipolysis in adipocytes);map04931(Insulin resistance);map04975(Fat digestion and absorption);map04977(Vitamin digestion and absorption);map04979(Cholesterol metabolism);map05417(Lipid and atherosclerosis)
POS	POS_953.753_7.6176	953.753	7.61763	TG 16:0_20:4_22:4	88.8	C61H102O6	TG	Triacylglycerol	Triacylglycerols [GL0301]	Triradylglycerols [GL03]	Glycerolipids [GL]	LMGL03011159;LMGL03011160;LMGL03011163;LMGL03011164;LMGL03011165;LMGL03011166;LMGL03011170;LMGL03011171;LMGL03011172;LMGL03011173;LMGL03011276;LMGL03011277;LMGL03011283;LMGL03011368;LMGL03011369;LMGL03011374;LMGL03011375;LMGL03011376;LMGL03011377;LMGL03011381;LMGL03011382;LMGL03011383;LMGL03011384;LMGL03011388;LMGL03011389;LMGL03011437;LMGL03011444;LMGL03011465;LMGL03012810;LMGL03013058;LMGL03013…	C00422	map00561(Glycerolipid metabolism);map01100(Metabolic pathways);map04714(Thermogenesis);map04923(Regulation of lipolysis in adipocytes);map04931(Insulin resistance);map04975(Fat digestion and absorption);map04977(Vitamin digestion and absorption);map04979(Cholesterol metabolism);map05417(Lipid and atherosclerosis)
POS	POS_929.7546_7.7117	929.755	7.71167	MGDG O-28:0_18:3	88.8	C55H102O9	EtherMGDG	Ether-linked monogalactosyldiacylglycerol	Glycosyldiacylglycerols [GL0501]	Glycosyldiradylglycerols [GL05]	Glycerolipids [GL]	NA	NA	NA
POS	POS_875.7077_7.5546	875.708	7.55458	TG 16:0_16:1_20:4	88.7	C55H96O6	TG	Triacylglycerol	Triacylglycerols [GL0301]	Triradylglycerols [GL03]	Glycerolipids [GL]	LMGL03010140;LMGL03010144;LMGL03010147;LMGL03010148;LMGL03010163;LMGL03010167;LMGL03010168;LMGL03010184;LMGL03010185;LMGL03010186;LMGL03012897;LMGL03012950;LMGL03013005;LMGL03013460;LMGL03013479;LMGL03013497;LMGL03013514;LMGL03013531;LMGL03013546;LMGL03013585;LMGL03013596;LMGL03013606;LMGL03013859;LMGL03013881;LMGL03013902;LMGL03014023;LMGL03014036;LMGL03014245;LMGL03014269;LMGL03014353;LMGL03014…	C00422	map00561(Glycerolipid metabolism);map01100(Metabolic pathways);map04714(Thermogenesis);map04923(Regulation of lipolysis in adipocytes);map04931(Insulin resistance);map04975(Fat digestion and absorption);map04977(Vitamin digestion and absorption);map04979(Cholesterol metabolism);map05417(Lipid and atherosclerosis)
POS	POS_740.5164_5.799	740.516	5.79898	PE 34:1	88.5	C39H76NO8P	PE	Phosphatidylethanolamine	Diacylglycerophosphoethanolamines [GP0201]	Glycerophosphoethanolamines [GP02]	Glycerophospholipids [GP]	LMGP02010009;LMGP02010010;LMGP02010099;LMGP02010311;LMGP02010378;LMGP02010415;LMGP02010440;LMGP02010462;LMGP02010491;LMGP02010524;LMGP02010544;LMGP02010569;LMGP02010770;LMGP02010797;LMGP02010824;LMGP02010843;LMGP02011040;LMGP02011204	C00350	map00563(Glycosylphosphatidylinositol (GPI)-anchor biosynthesis);map00564(Glycerophospholipid metabolism);map01100(Metabolic pathways);map01110(Biosynthesis of secondary metabolites);map04136(Autophagy - other);map04138(Autophagy - yeast);map04140(Autophagy - animal);map04723(Retrograde endocannabinoid signaling);map05130(Pathogenic Escherichia coli infection);map05167(Kaposi sarcoma-associated h…
POS	POS_619.5244_6.6291	619.524	6.62913	TG O-8:0_10:0_16:0	88.5	C37H72O5	EtherTG	Ether-linked triacylglycerol	Alkyldiacylglycerols [GL0302]	Triradylglycerols [GL03]	Glycerolipids [GL]	NA	NA	NA
POS	POS_933.7838_8.1028	933.784	8.10283	TG 16:0_18:4_22:0	88.4	C59H106O6	TG	Triacylglycerol	Triacylglycerols [GL0301]	Triradylglycerols [GL03]	Glycerolipids [GL]	LMGL03010532;LMGL03010533;LMGL03010537;LMGL03010538;LMGL03010539;LMGL03010540;LMGL03010544;LMGL03010545;LMGL03010546;LMGL03010547;LMGL03010551;LMGL03010552;LMGL03010557;LMGL03010578;LMGL03010600;LMGL03010606;LMGL03010612;LMGL03010631;LMGL03010635;LMGL03010636;LMGL03010637;LMGL03010645;LMGL03010691;LMGL03010695;LMGL03010696;LMGL03010706;LMGL03010707;LMGL03010708;LMGL03010752;LMGL03010753;LMGL03010…	C00422	map00561(Glycerolipid metabolism);map01100(Metabolic pathways);map04714(Thermogenesis);map04923(Regulation of lipolysis in adipocytes);map04931(Insulin resistance);map04975(Fat digestion and absorption);map04977(Vitamin digestion and absorption);map04979(Cholesterol metabolism);map05417(Lipid and atherosclerosis)
POS	POS_909.7855_8.1868	909.786	8.18683	TG 17:1_18:0_19:1	88.4	C57H106O6	TG	Triacylglycerol	Triacylglycerols [GL0301]	Triradylglycerols [GL03]	Glycerolipids [GL]	LMGL03010203;LMGL03010204;LMGL03010207;LMGL03010210;LMGL03010217;LMGL03010220;LMGL03010230;LMGL03010231;LMGL03010234;LMGL03010235;LMGL03010238;LMGL03010259;LMGL03010260;LMGL03010261;LMGL03010324;LMGL03010325;LMGL03010362;LMGL03010363;LMGL03010370;LMGL03012800;LMGL03012987;LMGL03013589;LMGL03013600;LMGL03013610;LMGL03014027;LMGL03014040;LMGL03014074;LMGL03014357;LMGL03014376;LMGL03014394;LMGL03014…	C00422	map00561(Glycerolipid metabolism);map01100(Metabolic pathways);map04714(Thermogenesis);map04923(Regulation of lipolysis in adipocytes);map04931(Insulin resistance);map04975(Fat digestion and absorption);map04977(Vitamin digestion and absorption);map04979(Cholesterol metabolism);map05417(Lipid and atherosclerosis)
POS	POS_766.5312_5.7996	766.531	5.79955	PE 36:2	88.3	C41H78NO8P	PE	Phosphatidylethanolamine	Diacylglycerophosphoethanolamines [GP0201]	Glycerophosphoethanolamines [GP02]	Glycerophospholipids [GP]	LMGP02010039;LMGP02010044;LMGP02010052;LMGP02010109;LMGP02010420;LMGP02010448;LMGP02010510;LMGP02010530;LMGP02010578;LMGP02010607;LMGP02010774;LMGP02010802;LMGP02010848;LMGP02010877;LMGP02011043;LMGP02011073;LMGP02011193	C00350	map00563(Glycosylphosphatidylinositol (GPI)-anchor biosynthesis);map00564(Glycerophospholipid metabolism);map01100(Metabolic pathways);map01110(Biosynthesis of secondary metabolites);map04136(Autophagy - other);map04138(Autophagy - yeast);map04140(Autophagy - animal);map04723(Retrograde endocannabinoid signaling);map05130(Pathogenic Escherichia coli infection);map05167(Kaposi sarcoma-associated h…
POS	POS_869.789_8.4739	869.789	8.47392	TG O-16:1_18:0_18:0	88.3	C55H106O5	EtherTG	Ether-linked triacylglycerol	Alkyldiacylglycerols [GL0302]	Triradylglycerols [GL03]	Glycerolipids [GL]	NA	NA	NA
POS	POS_847.6744_7.3471	847.674	7.3471	TG 16:0_16:3_18:2	88.2	C53H92O6	TG	Triacylglycerol	Triacylglycerols [GL0301]	Triradylglycerols [GL03]	Glycerolipids [GL]	LMGL03010056;LMGL03010078;LMGL03012781;LMGL03012838;LMGL03012851;LMGL03012890;LMGL03012943;LMGL03012989;LMGL03013345;LMGL03013369;LMGL03013453;LMGL03013472;LMGL03013490;LMGL03013507;LMGL03013524;LMGL03013539;LMGL03013757;LMGL03013783;LMGL03013852;LMGL03013874;LMGL03013895;LMGL03014002;LMGL03014163;LMGL03014238;LMGL03014262;LMGL03014365;LMGL03014382;LMGL03014383;LMGL03014643;LMGL03014667;LMGL03014…	C00422	map00561(Glycerolipid metabolism);map01100(Metabolic pathways);map04714(Thermogenesis);map04923(Regulation of lipolysis in adipocytes);map04931(Insulin resistance);map04975(Fat digestion and absorption);map04977(Vitamin digestion and absorption);map04979(Cholesterol metabolism);map05417(Lipid and atherosclerosis)
POS	POS_925.7232_7.4684	925.723	7.46845	TG 18:1_18:3_20:4	88.2	C59H98O6	TG	Triacylglycerol	Triacylglycerols [GL0301]	Triradylglycerols [GL03]	Glycerolipids [GL]	LMGL03010794;LMGL03010800;LMGL03010801;LMGL03010802;LMGL03010807;LMGL03010808;LMGL03010809;LMGL03010810;LMGL03010814;LMGL03010815;LMGL03010920;LMGL03010924;LMGL03010927;LMGL03010928;LMGL03010990;LMGL03010994;LMGL03010995;LMGL03010999;LMGL03011000;LMGL03012688;LMGL03013051;LMGL03013089;LMGL03013665;LMGL03013667;LMGL03014516;LMGL03014525;LMGL03014533;LMGL03014540;LMGL03014911;LMGL03014921;LMGL03014…	C00422	map00561(Glycerolipid metabolism);map01100(Metabolic pathways);map04714(Thermogenesis);map04923(Regulation of lipolysis in adipocytes);map04931(Insulin resistance);map04975(Fat digestion and absorption);map04977(Vitamin digestion and absorption);map04979(Cholesterol metabolism);map05417(Lipid and atherosclerosis)
POS	POS_801.6909_7.8693	801.691	7.86934	TG 14:0_16:0_16:0	88.1	C49H94O6	TG	Triacylglycerol	Triacylglycerols [GL0301]	Triradylglycerols [GL03]	Glycerolipids [GL]	LMGL03010007;LMGL03012652;LMGL03012666;LMGL03012708;LMGL03012761;LMGL03012786;LMGL03012872;LMGL03013200;LMGL03013224;LMGL03013279;LMGL03013686;LMGL03013737;LMGL03013787;LMGL03014169	C00422	map00561(Glycerolipid metabolism);map01100(Metabolic pathways);map04714(Thermogenesis);map04923(Regulation of lipolysis in adipocytes);map04931(Insulin resistance);map04975(Fat digestion and absorption);map04977(Vitamin digestion and absorption);map04979(Cholesterol metabolism);map05417(Lipid and atherosclerosis)
POS	POS_851.7075_7.6556	851.708	7.65562	TG 16:0_16:1_18:2	88.1	C53H96O6	TG	Triacylglycerol	Triacylglycerols [GL0301]	Triradylglycerols [GL03]	Glycerolipids [GL]	LMGL03010037;LMGL03010039;LMGL03010040;LMGL03010052;LMGL03010053;LMGL03010054;LMGL03012779;LMGL03012836;LMGL03012850;LMGL03012888;LMGL03012941;LMGL03012981;LMGL03013343;LMGL03013367;LMGL03013451;LMGL03013470;LMGL03013488;LMGL03013505;LMGL03013522;LMGL03013755;LMGL03013781;LMGL03013850;LMGL03013872;LMGL03013893;LMGL03013951;LMGL03013968;LMGL03013985;LMGL03014161;LMGL03014236;LMGL03014260;LMGL03014…	C00422	map00561(Glycerolipid metabolism);map01100(Metabolic pathways);map04714(Thermogenesis);map04923(Regulation of lipolysis in adipocytes);map04931(Insulin resistance);map04975(Fat digestion and absorption);map04977(Vitamin digestion and absorption);map04979(Cholesterol metabolism);map05417(Lipid and atherosclerosis)
POS	POS_871.7691_8.3279	871.769	8.32792	TG 16:0_17:0_18:0	88.1	C54H104O6	TG	Triacylglycerol	Triacylglycerols [GL0301]	Triradylglycerols [GL03]	Glycerolipids [GL]	LMGL03010031;LMGL03010041;LMGL03010066;LMGL03012737;LMGL03012891;LMGL03012905;LMGL03013389;LMGL03013454;LMGL03013553;LMGL03013805;LMGL03013853;LMGL03013913;LMGL03014187;LMGL03014239;LMGL03014282;LMGL03014346;LMGL03015017;LMGL03015064	C00422	map00561(Glycerolipid metabolism);map01100(Metabolic pathways);map04714(Thermogenesis);map04923(Regulation of lipolysis in adipocytes);map04931(Insulin resistance);map04975(Fat digestion and absorption);map04977(Vitamin digestion and absorption);map04979(Cholesterol metabolism);map05417(Lipid and atherosclerosis)
POS	POS_838.8205_8.5017	838.82	8.50169	TG O-18:0_16:0_16:0	88.1	C53H104O5	EtherTG	Ether-linked triacylglycerol	Alkyldiacylglycerols [GL0302]	Triradylglycerols [GL03]	Glycerolipids [GL]	NA	NA	NA
POS	POS_496.3369_2.0492	496.337	2.04923	LPC 16:0-SN1	88	C24H50NO7P	LPC	Lysophophatidylcholine	Monoacylglycerophosphocholines [GP0105]	Glycerophosphocholines [GP01]	Glycerophospholipids [GP]	LMGP01050018;LMGP01050074;LMGP01050113	C04230	map00564(Glycerophospholipid metabolism);map04148(Efferocytosis);map05231(Choline metabolism in cancer)
POS	POS_810.595_6.0459	810.595	6.0459	PC 36:1	87.9	C44H86NO8P	PC	Phosphatidylcholine	Diacylglycerophosphocholines [GP0101]	Glycerophosphocholines [GP01]	Glycerophospholipids [GP]	LMGP01010750;LMGP01010751;LMGP01010753;LMGP01010754;LMGP01010756;LMGP01010758;LMGP01010759;LMGP01010761;LMGP01010840;LMGP01010888;LMGP01011376;LMGP01011404;LMGP01011456;LMGP01011468;LMGP01011488;LMGP01011510;LMGP01011537;LMGP01011736;LMGP01011764;LMGP01011790;LMGP01011811;LMGP01011957;LMGP01011980;LMGP01012006;LMGP01012129;LMGP01012218	C00157	map00564(Glycerophospholipid metabolism);map00590(Arachidonic acid metabolism);map00591(Linoleic acid metabolism);map00592(alpha-Linolenic acid metabolism);map01100(Metabolic pathways);map01110(Biosynthesis of secondary metabolites);map04723(Retrograde endocannabinoid signaling);map05231(Choline metabolism in cancer)
NEG	NEG_726.544_6.0084	726.544	6.00841	PE O-18:1_18:2	87.9	C41H78NO7P	EtherPE	Ether-linked phosphatidylethanolamine	1-alkyl,2-acylglycerophosphoethanolamines [GP0202]	Glycerophosphoethanolamines [GP02]	Glycerophospholipids [GP]	LMGP02020049;LMGP02020050;LMGP02020096	C04475	map00565(Ether lipid metabolism);map01100(Metabolic pathways)
POS	POS_843.7735_8.5004	843.774	8.50045	TG O-14:0_18:0_18:0	87.9	C53H104O5	EtherTG	Ether-linked triacylglycerol	Alkyldiacylglycerols [GL0302]	Triradylglycerols [GL03]	Glycerolipids [GL]	NA	NA	NA
POS	POS_786.6006_5.7347	786.601	5.73473	PC 18:0_18:2	87.8	C44H84NO8P	PC	Phosphatidylcholine	Diacylglycerophosphocholines [GP0101]	Glycerophosphocholines [GP01]	Glycerophospholipids [GP]	LMGP01010764;LMGP01010765;LMGP01010766;LMGP01010768;LMGP01010836;LMGP01010837;LMGP01010841;LMGP01010849;LMGP01010851;LMGP01010853;LMGP01010855;LMGP01010857;LMGP01010858;LMGP01010860;LMGP01010862;LMGP01010865;LMGP01010866;LMGP01010868;LMGP01010871;LMGP01010873;LMGP01010876;LMGP01010890;LMGP01010935;LMGP01010966;LMGP01011377;LMGP01011405;LMGP01011469;LMGP01011489;LMGP01011538;LMGP01011567;LMGP01011…	C00157	map00564(Glycerophospholipid metabolism);map00590(Arachidonic acid metabolism);map00591(Linoleic acid metabolism);map00592(alpha-Linolenic acid metabolism);map01100(Metabolic pathways);map01110(Biosynthesis of secondary metabolites);map04723(Retrograde endocannabinoid signaling);map05231(Choline metabolism in cancer)
POS	POS_949.7211_7.2998	949.721	7.29983	MGDG O-28:3_20:4	87.7	C57H98O9	EtherMGDG	Ether-linked monogalactosyldiacylglycerol	Glycosyldiacylglycerols [GL0501]	Glycosyldiradylglycerols [GL05]	Glycerolipids [GL]	NA	NA	NA
POS	POS_810.7888_8.3298	810.789	8.32976	TG O-16:0_16:0_16:0	87.7	C51H100O5	EtherTG	Ether-linked triacylglycerol	Alkyldiacylglycerols [GL0302]	Triradylglycerols [GL03]	Glycerolipids [GL]	NA	NA	NA
NEG	NEG_740.5235_5.4284	740.523	5.42845	LNAPE 18:2/N-18:1	87.5	C41H76NO8P	LNAPE	N-acyl-lysophosphatidylethanolamine	NA	Glycerophosphoethanolamines [GP02]	Glycerophospholipids [GP]	NA	NA	NA
POS	POS_808.5802_5.7352	808.58	5.7352	PC 36:2	87.4	C44H84NO8P	PC	Phosphatidylcholine	Diacylglycerophosphocholines [GP0101]	Glycerophosphocholines [GP01]	Glycerophospholipids [GP]	LMGP01010764;LMGP01010765;LMGP01010766;LMGP01010768;LMGP01010836;LMGP01010837;LMGP01010841;LMGP01010849;LMGP01010851;LMGP01010853;LMGP01010855;LMGP01010857;LMGP01010858;LMGP01010860;LMGP01010862;LMGP01010865;LMGP01010866;LMGP01010868;LMGP01010871;LMGP01010873;LMGP01010876;LMGP01010890;LMGP01010935;LMGP01010966;LMGP01011377;LMGP01011405;LMGP01011469;LMGP01011489;LMGP01011538;LMGP01011567;LMGP01011…	C00157	map00564(Glycerophospholipid metabolism);map00590(Arachidonic acid metabolism);map00591(Linoleic acid metabolism);map00592(alpha-Linolenic acid metabolism);map01100(Metabolic pathways);map01110(Biosynthesis of secondary metabolites);map04723(Retrograde endocannabinoid signaling);map05231(Choline metabolism in cancer)
POS	POS_967.8618_8.6947	967.862	8.69472	TG 16:1_18:0_24:0	87.4	C61H116O6	TG	Triacylglycerol	Triacylglycerols [GL0301]	Triradylglycerols [GL03]	Glycerolipids [GL]	LMGL03010651;LMGL03010655;LMGL03010823;LMGL03010824;LMGL03010828;LMGL03010829;LMGL03010834;LMGL03010859;LMGL03010887;LMGL03010888;LMGL03010895;LMGL03010901;LMGL03011033;LMGL03011175;LMGL03012864;LMGL03013024;LMGL03014551;LMGL03015329;LMGL03015679;LMGL03015788;LMGL03015951;LMGL03015959;LMGL03016195;LMGL03016674	C00422	map00561(Glycerolipid metabolism);map01100(Metabolic pathways);map04714(Thermogenesis);map04923(Regulation of lipolysis in adipocytes);map04931(Insulin resistance);map04975(Fat digestion and absorption);map04977(Vitamin digestion and absorption);map04979(Cholesterol metabolism);map05417(Lipid and atherosclerosis)
NEG	NEG_764.5232_5.2612	764.523	5.26122	LNAPE 20:4/N-18:1	87.3	C43H76NO8P	LNAPE	N-acyl-lysophosphatidylethanolamine	NA	Glycerophosphoethanolamines [GP02]	Glycerophospholipids [GP]	NA	NA	NA
POS	POS_591.4942_6.3173	591.494	6.31726	TG O-8:0_8:0_16:0	87.3	C35H68O5	EtherTG	Ether-linked triacylglycerol	Alkyldiacylglycerols [GL0302]	Triradylglycerols [GL03]	Glycerolipids [GL]	NA	NA	NA
POS	POS_804.5478_5.2077	804.548	5.20766	PC 36:4	87.2	C44H80NO8P	PC	Phosphatidylcholine	Diacylglycerophosphocholines [GP0101]	Glycerophosphocholines [GP01]	Glycerophospholipids [GP]	LMGP01010007;LMGP01010629;LMGP01010773;LMGP01010774;LMGP01010898;LMGP01010921;LMGP01010924;LMGP01010927;LMGP01010930;LMGP01010937;LMGP01010955;LMGP01011049;LMGP01011056;LMGP01011378;LMGP01011491;LMGP01011603;LMGP01011652;LMGP01011711;LMGP01011873;LMGP01012068;LMGP01012136;LMGP01012138;LMGP01012150;LMGP01012151;LMGP01012174;LMGP01012178;LMGP01012195	C00157	map00564(Glycerophospholipid metabolism);map00590(Arachidonic acid metabolism);map00591(Linoleic acid metabolism);map00592(alpha-Linolenic acid metabolism);map01100(Metabolic pathways);map01110(Biosynthesis of secondary metabolites);map04723(Retrograde endocannabinoid signaling);map05231(Choline metabolism in cancer)
POS	POS_931.7691_7.9061	931.769	7.90608	TG 16:0_18:1_22:4	87.2	C59H104O6	TG	Triacylglycerol	Triacylglycerols [GL0301]	Triradylglycerols [GL03]	Glycerolipids [GL]	LMGL03010591;LMGL03010595;LMGL03010596;LMGL03010597;LMGL03010601;LMGL03010602;LMGL03010603;LMGL03010604;LMGL03010608;LMGL03010609;LMGL03010610;LMGL03010611;LMGL03010615;LMGL03010616;LMGL03010621;LMGL03010638;LMGL03010639;LMGL03010668;LMGL03010674;LMGL03010680;LMGL03010699;LMGL03010700;LMGL03010701;LMGL03010710;LMGL03010713;LMGL03010762;LMGL03010774;LMGL03010775;LMGL03010776;LMGL03010779;LMGL03010…	C00422	map00561(Glycerolipid metabolism);map01100(Metabolic pathways);map04714(Thermogenesis);map04923(Regulation of lipolysis in adipocytes);map04931(Insulin resistance);map04975(Fat digestion and absorption);map04977(Vitamin digestion and absorption);map04979(Cholesterol metabolism);map05417(Lipid and atherosclerosis)
NEG	NEG_716.5231_5.7844	716.523	5.7844	LNAPE 18:1/N-16:0	87.2	C39H76NO8P	LNAPE	N-acyl-lysophosphatidylethanolamine	NA	Glycerophosphoethanolamines [GP02]	Glycerophospholipids [GP]	NA	NA	NA
POS	POS_719.5649_5.1551	719.565	5.15511	SM 34:1;3O	87.1	C39H79N2O7P	SM	Sphingomyelin	Ceramide phosphocholines (sphingomyelins) [SP0301]	Phosphosphingolipids [SP03]	Sphingolipids [SP]	NA	C00550	map00600(Sphingolipid metabolism);map01100(Metabolic pathways);map04071(Sphingolipid signaling pathway);map04217(Necroptosis)
POS	POS_758.5691_5.314	758.569	5.31402	PC 16:0_18:2	87	C42H80NO8P	PC	Phosphatidylcholine	Diacylglycerophosphocholines [GP0101]	Glycerophosphocholines [GP01]	Glycerophospholipids [GP]	LMGP01010585;LMGP01010586;LMGP01010587;LMGP01010588;LMGP01010589;LMGP01010590;LMGP01010591;LMGP01010592;LMGP01010594;LMGP01010678;LMGP01010687;LMGP01010688;LMGP01010727;LMGP01010728;LMGP01010745;LMGP01010887;LMGP01010920;LMGP01010926;LMGP01010932;LMGP01011336;LMGP01011373;LMGP01011398;LMGP01011449;LMGP01011504;LMGP01011559;LMGP01011761;LMGP01011808;LMGP01011837;LMGP01012035;LMGP01012147	C00157	map00564(Glycerophospholipid metabolism);map00590(Arachidonic acid metabolism);map00591(Linoleic acid metabolism);map00592(alpha-Linolenic acid metabolism);map01100(Metabolic pathways);map01110(Biosynthesis of secondary metabolites);map04723(Retrograde endocannabinoid signaling);map05231(Choline metabolism in cancer)
POS	POS_746.6021_5.9196	746.602	5.91962	LPC 34:1-SN2	87	C42H84NO7P	LPC	Lysophophatidylcholine	Monoacylglycerophosphocholines [GP0105]	Glycerophosphocholines [GP01]	Glycerophospholipids [GP]	NA	C04230	map00564(Glycerophospholipid metabolism);map04148(Efferocytosis);map05231(Choline metabolism in cancer)
POS	POS_866.8404_8.4781	866.84	8.47813	TG O-18:0_16:0_18:0	86.8	C55H108O5	EtherTG	Ether-linked triacylglycerol	Alkyldiacylglycerols [GL0302]	Triradylglycerols [GL03]	Glycerolipids [GL]	NA	NA	NA
POS	POS_849.691_7.5546	849.691	7.55458	TG 14:0_16:0_20:4	86.7	C53H94O6	TG	Triacylglycerol	Triacylglycerols [GL0301]	Triradylglycerols [GL03]	Glycerolipids [GL]	LMGL03010046;LMGL03010047;LMGL03010064;LMGL03010065;LMGL03012780;LMGL03012793;LMGL03012837;LMGL03012889;LMGL03012942;LMGL03012982;LMGL03013344;LMGL03013368;LMGL03013452;LMGL03013471;LMGL03013489;LMGL03013506;LMGL03013523;LMGL03013538;LMGL03013756;LMGL03013782;LMGL03013851;LMGL03013873;LMGL03013894;LMGL03013969;LMGL03013986;LMGL03014001;LMGL03014162;LMGL03014237;LMGL03014261;LMGL03014345;LMGL03014…	C00422	map00561(Glycerolipid metabolism);map01100(Metabolic pathways);map04714(Thermogenesis);map04923(Regulation of lipolysis in adipocytes);map04931(Insulin resistance);map04975(Fat digestion and absorption);map04977(Vitamin digestion and absorption);map04979(Cholesterol metabolism);map05417(Lipid and atherosclerosis)
POS	POS_841.7229_7.9457	841.723	7.94574	TG 15:0_16:0_18:1	86.7	C52H98O6	TG	Triacylglycerol	Triacylglycerols [GL0301]	Triradylglycerols [GL03]	Glycerolipids [GL]	LMGL03010021;LMGL03010022;LMGL03012884;LMGL03012956;LMGL03013289;LMGL03013315;LMGL03013364;LMGL03013383;LMGL03013405;LMGL03013447;LMGL03013466;LMGL03013696;LMGL03013724;LMGL03013778;LMGL03013799;LMGL03013823;LMGL03013846;LMGL03013868;LMGL03013906;LMGL03014158;LMGL03014181;LMGL03014207;LMGL03014232;LMGL03014256;LMGL03014275;LMGL03014297;LMGL03014586;LMGL03014637;LMGL03014680;LMGL03014989;LMGL03015…	C00422	map00561(Glycerolipid metabolism);map01100(Metabolic pathways);map04714(Thermogenesis);map04923(Regulation of lipolysis in adipocytes);map04931(Insulin resistance);map04975(Fat digestion and absorption);map04977(Vitamin digestion and absorption);map04979(Cholesterol metabolism);map05417(Lipid and atherosclerosis)
NEG	NEG_480.308_2.6396	480.308	2.63964	LPE 18:0	86.7	C23H48NO7P	LPE	Lysophosphatidylethanolamine	Monoacylglycerophosphoethanolamines [GP0205]	Glycerophosphoethanolamines [GP02]	Glycerophospholipids [GP]	LMGP02050001;LMGP02050038	C04438	map00564(Glycerophospholipid metabolism)
POS	POS_939.8302_8.5353	939.83	8.53533	TG 16:0_16:0_24:1	86.4	C59H112O6	TG	Triacylglycerol	Triacylglycerols [GL0301]	Triradylglycerols [GL03]	Glycerolipids [GL]	LMGL03010378;LMGL03010382;LMGL03010383;LMGL03010388;LMGL03010425;LMGL03010431;LMGL03010461;LMGL03010464;LMGL03010511;LMGL03010512;LMGL03010515;LMGL03010528;LMGL03010565;LMGL03010566;LMGL03010685;LMGL03012863;LMGL03013000;LMGL03013651;LMGL03014110;LMGL03014488;LMGL03014499;LMGL03014893;LMGL03015245;LMGL03015258;LMGL03015282;LMGL03015595;LMGL03015621;LMGL03015726;LMGL03015780;LMGL03015952;LMGL03016…	C00422	map00561(Glycerolipid metabolism);map01100(Metabolic pathways);map04714(Thermogenesis);map04923(Regulation of lipolysis in adipocytes);map04931(Insulin resistance);map04975(Fat digestion and absorption);map04977(Vitamin digestion and absorption);map04979(Cholesterol metabolism);map05417(Lipid and atherosclerosis)
POS	POS_913.8136_8.5636	913.814	8.56359	TG 14:0_18:0_22:0	86.2	C57H110O6	TG	Triacylglycerol	Triacylglycerols [GL0301]	Triradylglycerols [GL03]	Glycerolipids [GL]	LMGL03010002;LMGL03010154;LMGL03010175;LMGL03010199;LMGL03010249;LMGL03010257;LMGL03010283;LMGL03012683;LMGL03012799;LMGL03013587;LMGL03014025;LMGL03014051;LMGL03014355;LMGL03014459;LMGL03015073;LMGL03015138;LMGL03015237	C00422	map00561(Glycerolipid metabolism);map01100(Metabolic pathways);map04714(Thermogenesis);map04923(Regulation of lipolysis in adipocytes);map04931(Insulin resistance);map04975(Fat digestion and absorption);map04977(Vitamin digestion and absorption);map04979(Cholesterol metabolism);map05417(Lipid and atherosclerosis)
POS	POS_731.603_5.7568	731.603	5.75682	SM 8:0;2O/28:1	86.2	C41H83N2O6P	SM	Sphingomyelin	Ceramide phosphocholines (sphingomyelins) [SP0301]	Phosphosphingolipids [SP03]	Sphingolipids [SP]	LMSP03010001;LMSP03010031;LMSP03010052	C00550	map00600(Sphingolipid metabolism);map01100(Metabolic pathways);map04071(Sphingolipid signaling pathway);map04217(Necroptosis)
POS	POS_524.3681_2.5796	524.368	2.57958	LPC 18:0-SN1	86.2	C26H54NO7P	LPC	Lysophophatidylcholine	Monoacylglycerophosphocholines [GP0105]	Glycerophosphocholines [GP01]	Glycerophospholipids [GP]	LMGP01050026;LMGP01050076	C04230	map00564(Glycerophospholipid metabolism);map04148(Efferocytosis);map05231(Choline metabolism in cancer)
POS	POS_760.585_5.6816	760.585	5.68157	PC 16:0_18:1	86.1	C42H82NO8P	PC	Phosphatidylcholine	Diacylglycerophosphocholines [GP0101]	Glycerophosphocholines [GP01]	Glycerophospholipids [GP]	LMGP01010005;LMGP01010575;LMGP01010576;LMGP01010578;LMGP01010579;LMGP01010581;LMGP01010744;LMGP01010884;LMGP01011335;LMGP01011372;LMGP01011397;LMGP01011419;LMGP01011448;LMGP01011483;LMGP01011503;LMGP01011529;LMGP01011732;LMGP01011760;LMGP01011787;LMGP01011807;LMGP01012004;LMGP01012146	C00157	map00564(Glycerophospholipid metabolism);map00590(Arachidonic acid metabolism);map00591(Linoleic acid metabolism);map00592(alpha-Linolenic acid metabolism);map01100(Metabolic pathways);map01110(Biosynthesis of secondary metabolites);map04723(Retrograde endocannabinoid signaling);map05231(Choline metabolism in cancer)
NEG	NEG_744.555_6.1387	744.555	6.13874	LNAPE 18:1/N-18:0	86	C41H80NO8P	LNAPE	N-acyl-lysophosphatidylethanolamine	NA	Glycerophosphoethanolamines [GP02]	Glycerophospholipids [GP]	NA	NA	NA
POS	POS_610.539_5.9921	610.539	5.9921	DG 16:0_18:2	85.9	C37H68O5	DG	Diacylglycerol	Diacylglycerols [GL0201]	Diradylglycerols [GL02]	Glycerolipids [GL]	LMGL02010021;LMGL02010022;LMGL02010026;LMGL02010027;LMGL02010349;LMGL02010390;LMGL02010413	C00641	map00552(Teichoic acid biosynthesis);map00561(Glycerolipid metabolism);map00562(Inositol phosphate metabolism);map00564(Glycerophospholipid metabolism);map01100(Metabolic pathways);map01110(Biosynthesis of secondary metabolites);map04070(Phosphatidylinositol signaling system);map04730(Long-term depression)
POS	POS_666.6149_7.962	666.615	7.96199	CE 18:2	85.9	C45H76O2	CE	Cholesteryl ester	Sterol esters [ST0102]	Sterols [ST01]	Sterol Lipids [ST]	NA	C02530	map00100(Steroid biosynthesis);map04913(Ovarian steroidogenesis);map04975(Fat digestion and absorption);map04976(Bile secretion);map04977(Vitamin digestion and absorption);map04979(Cholesterol metabolism);map05417(Lipid and atherosclerosis)
NEG	NEG_792.5544_5.6114	792.554	5.61135	LNAPE 22:4/N-18:1	85.9	C45H80NO8P	LNAPE	N-acyl-lysophosphatidylethanolamine	NA	Glycerophosphoethanolamines [GP02]	Glycerophospholipids [GP]	NA	NA	NA
POS	POS_788.6155_6.0454	788.615	6.04538	PC 18:0_18:1	85.8	C44H86NO8P	PC	Phosphatidylcholine	Diacylglycerophosphocholines [GP0101]	Glycerophosphocholines [GP01]	Glycerophospholipids [GP]	LMGP01010750;LMGP01010751;LMGP01010753;LMGP01010754;LMGP01010756;LMGP01010758;LMGP01010759;LMGP01010761;LMGP01010840;LMGP01010888;LMGP01011376;LMGP01011404;LMGP01011456;LMGP01011468;LMGP01011488;LMGP01011510;LMGP01011537;LMGP01011736;LMGP01011764;LMGP01011790;LMGP01011811;LMGP01011957;LMGP01011980;LMGP01012006;LMGP01012129;LMGP01012218	C00157	map00564(Glycerophospholipid metabolism);map00590(Arachidonic acid metabolism);map00591(Linoleic acid metabolism);map00592(alpha-Linolenic acid metabolism);map01100(Metabolic pathways);map01110(Biosynthesis of secondary metabolites);map04723(Retrograde endocannabinoid signaling);map05231(Choline metabolism in cancer)
NEG	NEG_857.5184_4.7789	857.518	4.7789	PI 16:0_20:4	85.8	C45H79O13P	PI	Phosphatidylinositol	Diacylglycerophosphoinositols [GP0601]	Glycerophosphoinositols [GP06]	Glycerophospholipids [GP]	LMGP06010076;LMGP06010187;LMGP06010298;LMGP06010346;LMGP06010404;LMGP06010564;LMGP06010758;LMGP06010828;LMGP06010843;LMGP06010850;LMGP06010856;LMGP06010927;LMGP06010958	C01194	map00562(Inositol phosphate metabolism);map00563(Glycosylphosphatidylinositol (GPI)-anchor biosynthesis);map00564(Glycerophospholipid metabolism);map00571(Lipoarabinomannan (LAM) biosynthesis);map01100(Metabolic pathways);map04070(Phosphatidylinositol signaling system);map04136(Autophagy - other);map04138(Autophagy - yeast);map04140(Autophagy - animal);map05132(Salmonella infection);map05152(Tube…
POS	POS_951.7375_7.4498	951.738	7.44981	MGDG O-26:3_22:3	85.8	C57H100O9	EtherMGDG	Ether-linked monogalactosyldiacylglycerol	Glycosyldiacylglycerols [GL0501]	Glycosyldiradylglycerols [GL05]	Glycerolipids [GL]	NA	NA	NA
POS	POS_799.6748_7.6481	799.675	7.64811	TG 14:0_16:0_16:1	85.7	C49H92O6	TG	Triacylglycerol	Triacylglycerols [GL0301]	Triradylglycerols [GL03]	Glycerolipids [GL]	LMGL03012653;LMGL03012709;LMGL03012762;LMGL03012844;LMGL03012873;LMGL03013225;LMGL03013253;LMGL03013280;LMGL03013306;LMGL03013326;LMGL03013350;LMGL03013372;LMGL03013687;LMGL03013715;LMGL03013738;LMGL03013764;LMGL03013788;LMGL03013812;LMGL03014144;LMGL03014170;LMGL03014196;LMGL03014221;LMGL03014575;LMGL03014978	C00422	map00561(Glycerolipid metabolism);map01100(Metabolic pathways);map04714(Thermogenesis);map04923(Regulation of lipolysis in adipocytes);map04931(Insulin resistance);map04975(Fat digestion and absorption);map04977(Vitamin digestion and absorption);map04979(Cholesterol metabolism);map05417(Lipid and atherosclerosis)
POS	POS_638.5697_6.2867	638.57	6.2867	DG 18:1_18:1	85.7	C39H72O5	DG	Diacylglycerol	Diacylglycerols [GL0201]	Diradylglycerols [GL02]	Glycerolipids [GL]	LMGL02010049;LMGL02010050;LMGL02010054;LMGL02010055;LMGL02010058;LMGL02010397;LMGL02010420;LMGL02010525	C00641	map00552(Teichoic acid biosynthesis);map00561(Glycerolipid metabolism);map00562(Inositol phosphate metabolism);map00564(Glycerophospholipid metabolism);map01100(Metabolic pathways);map01110(Biosynthesis of secondary metabolites);map04070(Phosphatidylinositol signaling system);map04730(Long-term depression)
POS	POS_690.6142_7.8342	690.614	7.83421	CE 20:4	85.6	C47H76O2	CE	Cholesteryl ester	Sterol esters [ST0102]	Sterols [ST01]	Sterol Lipids [ST]	NA	C02530	map00100(Steroid biosynthesis);map04913(Ovarian steroidogenesis);map04975(Fat digestion and absorption);map04976(Bile secretion);map04977(Vitamin digestion and absorption);map04979(Cholesterol metabolism);map05417(Lipid and atherosclerosis)
POS	POS_862.8198_8.2961	862.82	8.2961	TG O-18:1_16:0_18:1	85.5	C55H104O5	EtherTG	Ether-linked triacylglycerol	Alkyldiacylglycerols [GL0302]	Triradylglycerols [GL03]	Glycerolipids [GL]	NA	NA	NA
POS	POS_815.7068_7.9605	815.707	7.96047	TG 9:0_16:0_22:0	85.4	C50H96O6	TG	Triacylglycerol	Triacylglycerols [GL0301]	Triradylglycerols [GL03]	Glycerolipids [GL]	LMGL03012714;LMGL03012728;LMGL03012767;LMGL03012874;LMGL03012900;LMGL03013201;LMGL03013230;LMGL03013281;LMGL03013331;LMGL03013374;LMGL03013688;LMGL03013743;LMGL03013790;LMGL03014172;LMGL03014222	C00422	map00561(Glycerolipid metabolism);map01100(Metabolic pathways);map04714(Thermogenesis);map04923(Regulation of lipolysis in adipocytes);map04931(Insulin resistance);map04975(Fat digestion and absorption);map04977(Vitamin digestion and absorption);map04979(Cholesterol metabolism);map05417(Lipid and atherosclerosis)
POS	POS_864.8364_8.4742	864.836	8.47417	TG O-18:0_16:0_18:1	85.4	C55H106O5	EtherTG	Ether-linked triacylglycerol	Alkyldiacylglycerols [GL0302]	Triradylglycerols [GL03]	Glycerolipids [GL]	NA	NA	NA
POS	POS_617.5101_6.2963	617.51	6.29631	TG O-8:0_8:0_18:1	85.4	C37H70O5	EtherTG	Ether-linked triacylglycerol	Alkyldiacylglycerols [GL0302]	Triradylglycerols [GL03]	Glycerolipids [GL]	NA	NA	NA
POS	POS_782.5671_5.1945	782.567	5.19447	PC 16:0_20:4	85.3	C44H80NO8P	PC	Phosphatidylcholine	Diacylglycerophosphocholines [GP0101]	Glycerophosphocholines [GP01]	Glycerophospholipids [GP]	LMGP01010007;LMGP01010629;LMGP01010773;LMGP01010774;LMGP01010898;LMGP01010921;LMGP01010924;LMGP01010927;LMGP01010930;LMGP01010937;LMGP01010955;LMGP01011049;LMGP01011056;LMGP01011378;LMGP01011491;LMGP01011603;LMGP01011652;LMGP01011711;LMGP01011873;LMGP01012068;LMGP01012136;LMGP01012138;LMGP01012150;LMGP01012151;LMGP01012174;LMGP01012178;LMGP01012195	C00157	map00564(Glycerophospholipid metabolism);map00590(Arachidonic acid metabolism);map00591(Linoleic acid metabolism);map00592(alpha-Linolenic acid metabolism);map01100(Metabolic pathways);map01110(Biosynthesis of secondary metabolites);map04723(Retrograde endocannabinoid signaling);map05231(Choline metabolism in cancer)
POS	POS_871.674_7.2582	871.674	7.25818	TG 11:0_19:1_22:6	85.3	C55H92O6	TG	Triacylglycerol	Triacylglycerols [GL0301]	Triradylglycerols [GL03]	Glycerolipids [GL]	LMGL03010196;LMGL03010221;LMGL03010247;LMGL03012952;LMGL03012993;LMGL03013013;LMGL03013481;LMGL03013499;LMGL03013516;LMGL03013533;LMGL03013548;LMGL03013608;LMGL03013617;LMGL03013883;LMGL03013904;LMGL03014271;LMGL03014392;LMGL03014409;LMGL03014426;LMGL03014441;LMGL03014652;LMGL03014676;LMGL03014779;LMGL03014797;LMGL03014814;LMGL03014831;LMGL03014846;LMGL03015004;LMGL03015116;LMGL03015445;LMGL03015…	C00422	map00561(Glycerolipid metabolism);map01100(Metabolic pathways);map04714(Thermogenesis);map04923(Regulation of lipolysis in adipocytes);map04931(Insulin resistance);map04975(Fat digestion and absorption);map04977(Vitamin digestion and absorption);map04979(Cholesterol metabolism);map05417(Lipid and atherosclerosis)
POS	POS_813.6811_6.4087	813.681	6.40872	SM 25:2;2O/17:0	85.3	C47H93N2O6P	SM	Sphingomyelin	Ceramide phosphocholines (sphingomyelins) [SP0301]	Phosphosphingolipids [SP03]	Sphingolipids [SP]	LMSP03010007;LMSP03010081	C00550	map00600(Sphingolipid metabolism);map01100(Metabolic pathways);map04071(Sphingolipid signaling pathway);map04217(Necroptosis)
NEG	NEG_733.5197_3.9149	733.52	3.9149	ST 28:1;O;Hex;FA 8:0	85.2	C42H72O7	AHexCAS	Acylhexosyl campesterol	NA	Other Sterol lipids [ST00]	Sterol Lipids [ST]	NA	NA	NA
POS	POS_584.5218_5.9676	584.522	5.96758	DG 16:0_16:1	85.1	C35H66O5	DG	Diacylglycerol	Diacylglycerols [GL0201]	Diradylglycerols [GL02]	Glycerolipids [GL]	LMGL02010010;LMGL02010341;LMGL02010384;LMGL02010407;LMGL02010429;LMGL02010452	C00641	map00552(Teichoic acid biosynthesis);map00561(Glycerolipid metabolism);map00562(Inositol phosphate metabolism);map00564(Glycerophospholipid metabolism);map01100(Metabolic pathways);map01110(Biosynthesis of secondary metabolites);map04070(Phosphatidylinositol signaling system);map04730(Long-term depression)
POS	POS_636.5529_5.9892	636.553	5.98922	DG 18:1_18:2	85.1	C39H70O5	DG	Diacylglycerol	Diacylglycerols [GL0201]	Diradylglycerols [GL02]	Glycerolipids [GL]	LMGL02010056;LMGL02010057;LMGL02010061;LMGL02010062;LMGL02010398;LMGL02010421;LMGL02010479;LMGL02010526	C00641	map00552(Teichoic acid biosynthesis);map00561(Glycerolipid metabolism);map00562(Inositol phosphate metabolism);map00564(Glycerophospholipid metabolism);map01100(Metabolic pathways);map01110(Biosynthesis of secondary metabolites);map04070(Phosphatidylinositol signaling system);map04730(Long-term depression)
POS	POS_706.5346_5.2274	706.535	5.22736	PC 14:0_16:0	85	C38H76NO8P	PC	Phosphatidylcholine	Diacylglycerophosphocholines [GP0101]	Glycerophosphocholines [GP01]	Glycerophospholipids [GP]	LMGP01010395;LMGP01010416;LMGP01010438;LMGP01010461;LMGP01010481;LMGP01010530;LMGP01010560;LMGP01010702;LMGP01010736;LMGP01010969;LMGP01010995;LMGP01011265	C00157	map00564(Glycerophospholipid metabolism);map00590(Arachidonic acid metabolism);map00591(Linoleic acid metabolism);map00592(alpha-Linolenic acid metabolism);map01100(Metabolic pathways);map01110(Biosynthesis of secondary metabolites);map04723(Retrograde endocannabinoid signaling);map05231(Choline metabolism in cancer)
POS	POS_815.6963_6.7566	815.696	6.75656	SM 8:0;2O/34:1	85	C47H95N2O6P	SM	Sphingomyelin	Ceramide phosphocholines (sphingomyelins) [SP0301]	Phosphosphingolipids [SP03]	Sphingolipids [SP]	LMSP03010008;LMSP03010023	C00550	map00600(Sphingolipid metabolism);map01100(Metabolic pathways);map04071(Sphingolipid signaling pathway);map04217(Necroptosis)
POS	POS_640.5845_6.6139	640.585	6.61389	DG 18:0_18:1	85	C39H74O5	DG	Diacylglycerol	Diacylglycerols [GL0201]	Diradylglycerols [GL02]	Glycerolipids [GL]	LMGL02010043;LMGL02010047;LMGL02010048;LMGL02010052;LMGL02010396;LMGL02010419;LMGL02010466;LMGL02010524	C00641	map00552(Teichoic acid biosynthesis);map00561(Glycerolipid metabolism);map00562(Inositol phosphate metabolism);map00564(Glycerophospholipid metabolism);map01100(Metabolic pathways);map01110(Biosynthesis of secondary metabolites);map04070(Phosphatidylinositol signaling system);map04730(Long-term depression)
NEG	NEG_564.3293_0.8898	564.329	0.889825	LPC 18:2	85	C26H50NO7P	LPC	Lysophophatidylcholine	Monoacylglycerophosphocholines [GP0105]	Glycerophosphocholines [GP01]	Glycerophospholipids [GP]	LMGP01050034;LMGP01050035	C04230	map00564(Glycerophospholipid metabolism);map04148(Efferocytosis);map05231(Choline metabolism in cancer)
POS	POS_782.7549_8.1509	782.755	8.1509	TG O-16:0_14:0_16:0	85	C49H96O5	EtherTG	Ether-linked triacylglycerol	Alkyldiacylglycerols [GL0302]	Triradylglycerols [GL03]	Glycerolipids [GL]	NA	NA	NA
POS	POS_732.5507_5.2538	732.551	5.25385	PC 16:0_16:1	84.9	C40H78NO8P	PC	Phosphatidylcholine	Diacylglycerophosphocholines [GP0101]	Glycerophosphocholines [GP01]	Glycerophospholipids [GP]	LMGP01010490;LMGP01010492;LMGP01010566;LMGP01010882;LMGP01011329;LMGP01011352;LMGP01011389;LMGP01011413;LMGP01011439;LMGP01011479;LMGP01011500;LMGP01011525;LMGP01011582;LMGP01011757;LMGP01011805;LMGP01012145	C00157	map00564(Glycerophospholipid metabolism);map00590(Arachidonic acid metabolism);map00591(Linoleic acid metabolism);map00592(alpha-Linolenic acid metabolism);map01100(Metabolic pathways);map01110(Biosynthesis of secondary metabolites);map04723(Retrograde endocannabinoid signaling);map05231(Choline metabolism in cancer)
POS	POS_823.675_7.5723	823.675	7.57227	TG 14:0_16:0_18:3	84.9	C51H92O6	TG	Triacylglycerol	Triacylglycerols [GL0301]	Triradylglycerols [GL03]	Glycerolipids [GL]	LMGL03010020;LMGL03012718;LMGL03012772;LMGL03012829;LMGL03012847;LMGL03012880;LMGL03012881;LMGL03012933;LMGL03013234;LMGL03013262;LMGL03013336;LMGL03013360;LMGL03013426;LMGL03013443;LMGL03013444;LMGL03013462;LMGL03013748;LMGL03013774;LMGL03013842;LMGL03013843;LMGL03013864;LMGL03013885;LMGL03014154;LMGL03014228;LMGL03014229;LMGL03014252;LMGL03014296;LMGL03014612;LMGL03014633;LMGL03014657;LMGL03014…	C00422	map00561(Glycerolipid metabolism);map01100(Metabolic pathways);map04714(Thermogenesis);map04923(Regulation of lipolysis in adipocytes);map04931(Insulin resistance);map04975(Fat digestion and absorption);map04977(Vitamin digestion and absorption);map04979(Cholesterol metabolism);map05417(Lipid and atherosclerosis)
POS	POS_558.5059_5.9545	558.506	5.95446	DG 14:0_16:0	84.9	C33H64O5	DG	Diacylglycerol	Diacylglycerols [GL0201]	Diradylglycerols [GL02]	Glycerolipids [GL]	LMGL02010326;LMGL02010335;LMGL02010356;LMGL02010378	C00641	map00552(Teichoic acid biosynthesis);map00561(Glycerolipid metabolism);map00562(Inositol phosphate metabolism);map00564(Glycerophospholipid metabolism);map01100(Metabolic pathways);map01110(Biosynthesis of secondary metabolites);map04070(Phosphatidylinositol signaling system);map04730(Long-term depression)
POS	POS_685.4348_5.5467	685.435	5.54673	MGDG O-22:6_7:0	84.9	C38H62O9	EtherMGDG	Ether-linked monogalactosyldiacylglycerol	Glycosyldiacylglycerols [GL0501]	Glycosyldiradylglycerols [GL05]	Glycerolipids [GL]	NA	NA	NA
NEG	NEG_436.2814_2.2662	436.281	2.2662	LPE O-16:1	84.8	C21H44NO6P	EtherLPE	Ether-linked lysophosphatidylethanolamine	Monoalkylglycerophosphoethanolamines [GP0206]	Glycerophosphoethanolamines [GP02]	Glycerophospholipids [GP]	NA	C05209	NA
NEG	NEG_698.5117_5.6498	698.512	5.64978	PE O-16:1_18:2	84.7	C39H74NO7P	EtherPE	Ether-linked phosphatidylethanolamine	1-alkyl,2-acylglycerophosphoethanolamines [GP0202]	Glycerophosphoethanolamines [GP02]	Glycerophospholipids [GP]	LMGP02020098;LMGP02020099	C04475	map00565(Ether lipid metabolism);map01100(Metabolic pathways)
POS	POS_614.5689_6.6299	614.569	6.62993	DG 16:0_18:0	84.6	C37H72O5	DG	Diacylglycerol	Diacylglycerols [GL0201]	Diradylglycerols [GL02]	Glycerolipids [GL]	LMGL02010003;LMGL02010015;LMGL02010020;LMGL02010347;LMGL02010370;LMGL02010388;LMGL02010435	C00641	map00552(Teichoic acid biosynthesis);map00561(Glycerolipid metabolism);map00562(Inositol phosphate metabolism);map00564(Glycerophospholipid metabolism);map01100(Metabolic pathways);map01110(Biosynthesis of secondary metabolites);map04070(Phosphatidylinositol signaling system);map04730(Long-term depression)
POS	POS_819.6356_5.2176	819.636	5.21756	MGDG O-16:0_22:2	84.6	C47H88O9	EtherMGDG	Ether-linked monogalactosyldiacylglycerol	Glycosyldiacylglycerols [GL0501]	Glycosyldiradylglycerols [GL05]	Glycerolipids [GL]	NA	NA	NA
POS	POS_717.5967_7.1935	717.597	7.19348	TG 10:0_14:0_16:0	84.4	C43H82O6	TG	Triacylglycerol	Triacylglycerols [GL0301]	Triradylglycerols [GL03]	Glycerolipids [GL]	LMGL03012632;LMGL03012660;LMGL03012691;LMGL03013179	C00422	map00561(Glycerolipid metabolism);map01100(Metabolic pathways);map04714(Thermogenesis);map04923(Regulation of lipolysis in adipocytes);map04931(Insulin resistance);map04975(Fat digestion and absorption);map04977(Vitamin digestion and absorption);map04979(Cholesterol metabolism);map05417(Lipid and atherosclerosis)
POS	POS_923.7055_7.2517	923.706	7.25168	MGDG O-26:2_20:4	84.4	C55H96O9	EtherMGDG	Ether-linked monogalactosyldiacylglycerol	Glycosyldiacylglycerols [GL0501]	Glycosyldiradylglycerols [GL05]	Glycerolipids [GL]	NA	NA	NA
POS	POS_927.7381_7.5708	927.738	7.57076	MGDG O-26:0_20:4	84.3	C55H100O9	EtherMGDG	Ether-linked monogalactosyldiacylglycerol	Glycosyldiacylglycerols [GL0501]	Glycosyldiradylglycerols [GL05]	Glycerolipids [GL]	NA	NA	NA
POS	POS_836.8049_8.3069	836.805	8.30692	TG O-18:1_16:0_16:0	84.2	C53H102O5	EtherTG	Ether-linked triacylglycerol	Alkyldiacylglycerols [GL0302]	Triradylglycerols [GL03]	Glycerolipids [GL]	NA	NA	NA
POS	POS_941.8464_8.7287	941.846	8.7287	TG 16:0_16:0_24:0	84.1	C59H114O6	TG	Triacylglycerol	Triacylglycerols [GL0301]	Triradylglycerols [GL03]	Glycerolipids [GL]	LMGL03010335;LMGL03010340;LMGL03010379;LMGL03010412;LMGL03010459;LMGL03010472;LMGL03010509;LMGL03010622;LMGL03012684;LMGL03012805;LMGL03014109;LMGL03014487;LMGL03015244;LMGL03015270	C00422	map00561(Glycerolipid metabolism);map01100(Metabolic pathways);map04714(Thermogenesis);map04923(Regulation of lipolysis in adipocytes);map04931(Insulin resistance);map04975(Fat digestion and absorption);map04977(Vitamin digestion and absorption);map04979(Cholesterol metabolism);map05417(Lipid and atherosclerosis)
POS	POS_863.7065_7.6658	863.707	7.66582	TG 9:0_18:1_24:3	84.1	C54H96O6	TG	Triacylglycerol	Triacylglycerols [GL0301]	Triradylglycerols [GL03]	Glycerolipids [GL]	LMGL03010067;LMGL03010068;LMGL03010086;LMGL03010088;LMGL03010089;LMGL03010091;LMGL03010092;LMGL03012907;LMGL03013393;LMGL03013415;LMGL03013436;LMGL03013544;LMGL03013557;LMGL03013570;LMGL03013809;LMGL03013833;LMGL03013917;LMGL03013936;LMGL03013954;LMGL03013971;LMGL03013988;LMGL03014003;LMGL03014191;LMGL03014217;LMGL03014286;LMGL03014308;LMGL03014329;LMGL03014404;LMGL03014421;LMGL03014436;LMGL03014…	C00422	map00561(Glycerolipid metabolism);map01100(Metabolic pathways);map04714(Thermogenesis);map04923(Regulation of lipolysis in adipocytes);map04931(Insulin resistance);map04975(Fat digestion and absorption);map04977(Vitamin digestion and absorption);map04979(Cholesterol metabolism);map05417(Lipid and atherosclerosis)
POS	POS_899.7058_7.4075	899.706	7.40747	MGDG O-24:0_20:4	83.9	C53H96O9	EtherMGDG	Ether-linked monogalactosyldiacylglycerol	Glycosyldiacylglycerols [GL0501]	Glycosyldiradylglycerols [GL05]	Glycerolipids [GL]	NA	NA	NA
POS	POS_808.7709_8.1333	808.771	8.13332	TG O-16:0_16:0_16:1	83.9	C51H98O5	EtherTG	Ether-linked triacylglycerol	Alkyldiacylglycerols [GL0302]	Triradylglycerols [GL03]	Glycerolipids [GL]	NA	NA	NA
POS	POS_782.7202_7.7509	782.72	7.75092	TG 14:0_15:0_16:0	83.7	C48H92O6	TG	Triacylglycerol	Triacylglycerols [GL0301]	Triradylglycerols [GL03]	Glycerolipids [GL]	LMGL03012621;LMGL03012651;LMGL03012706;LMGL03012726;LMGL03012758;LMGL03013194;LMGL03013222;LMGL03013273;LMGL03013323;LMGL03013680;LMGL03013734;LMGL03014167	C00422	map00561(Glycerolipid metabolism);map01100(Metabolic pathways);map04714(Thermogenesis);map04923(Regulation of lipolysis in adipocytes);map04931(Insulin resistance);map04975(Fat digestion and absorption);map04977(Vitamin digestion and absorption);map04979(Cholesterol metabolism);map05417(Lipid and atherosclerosis)
POS	POS_725.5522_5.2946	725.552	5.29465	SM 34:1;2O	83.5	C39H79N2O6P	SM	Sphingomyelin	Ceramide phosphocholines (sphingomyelins) [SP0301]	Phosphosphingolipids [SP03]	Sphingolipids [SP]	LMSP03010003;LMSP03010042;LMSP03010043	C00550	map00600(Sphingolipid metabolism);map01100(Metabolic pathways);map04071(Sphingolipid signaling pathway);map04217(Necroptosis)
POS	POS_615.4936_5.9921	615.494	5.9921	TG O-8:0_8:0_18:2	83.5	C37H68O5	EtherTG	Ether-linked triacylglycerol	Alkyldiacylglycerols [GL0302]	Triradylglycerols [GL03]	Glycerolipids [GL]	NA	NA	NA
POS	POS_665.5083_5.8828	665.508	5.8828	TG O-8:0_8:0_22:5	83.5	C41H70O5	EtherTG	Ether-linked triacylglycerol	Alkyldiacylglycerols [GL0302]	Triradylglycerols [GL03]	Glycerolipids [GL]	NA	NA	NA
POS	POS_969.8769_8.8782	969.877	8.87819	TG 16:0_18:0_24:0	83.4	C61H118O6	TG	Triacylglycerol	Triacylglycerols [GL0301]	Triradylglycerols [GL03]	Glycerolipids [GL]	LMGL03010589;LMGL03010755;LMGL03010760;LMGL03010786;LMGL03010818;LMGL03010825;LMGL03010960;LMGL03011100;LMGL03012806;LMGL03015328	C00422	map00561(Glycerolipid metabolism);map01100(Metabolic pathways);map04714(Thermogenesis);map04923(Regulation of lipolysis in adipocytes);map04931(Insulin resistance);map04975(Fat digestion and absorption);map04977(Vitamin digestion and absorption);map04979(Cholesterol metabolism);map05417(Lipid and atherosclerosis)
POS	POS_873.6907_7.3494	873.691	7.34939	MGDG O-24:0_18:3	83.4	C51H94O9	EtherMGDG	Ether-linked monogalactosyldiacylglycerol	Glycosyldiacylglycerols [GL0501]	Glycosyldiradylglycerols [GL05]	Glycerolipids [GL]	NA	NA	NA
POS	POS_815.7424_8.329	815.742	8.32904	TG O-8:0_20:0_20:0	83.3	C51H100O5	EtherTG	Ether-linked triacylglycerol	Alkyldiacylglycerols [GL0302]	Triradylglycerols [GL03]	Glycerolipids [GL]	NA	NA	NA
POS	POS_563.4615_5.9519	563.461	5.95186	TG O-8:0_8:0_14:0	83.2	C33H64O5	EtherTG	Ether-linked triacylglycerol	Alkyldiacylglycerols [GL0302]	Triradylglycerols [GL03]	Glycerolipids [GL]	NA	NA	NA
POS	POS_745.6281_7.4288	745.628	7.42877	TG 8:0_16:0_18:0	83.1	C45H86O6	TG	Triacylglycerol	Triacylglycerols [GL0301]	Triradylglycerols [GL03]	Glycerolipids [GL]	LMGL03012616;LMGL03012637;LMGL03012662;LMGL03012695;LMGL03013183;LMGL03013211;LMGL03013673	C00422	map00561(Glycerolipid metabolism);map01100(Metabolic pathways);map04714(Thermogenesis);map04923(Regulation of lipolysis in adipocytes);map04931(Insulin resistance);map04975(Fat digestion and absorption);map04977(Vitamin digestion and absorption);map04979(Cholesterol metabolism);map05417(Lipid and atherosclerosis)
POS	POS_744.5855_5.5916	744.585	5.59157	LPC 34:2-SN2	83.1	C42H82NO7P	LPC	Lysophophatidylcholine	Monoacylglycerophosphocholines [GP0105]	Glycerophosphocholines [GP01]	Glycerophospholipids [GP]	NA	C04230	map00564(Glycerophospholipid metabolism);map04148(Efferocytosis);map05231(Choline metabolism in cancer)
POS	POS_650.6415_7.0451	650.642	7.04509	Cer 18:1;2O/24:0	82.9	C42H83NO3	Cer_NS	Ceramide non-hydroxyfatty acid-sphingosine	N-acylsphingosines (ceramides) [SP0201]	Ceramides [SP02]	Sphingolipids [SP]	LMSP02010012	C00195	map00600(Sphingolipid metabolism);map01100(Metabolic pathways);map04071(Sphingolipid signaling pathway);map04217(Necroptosis);map04722(Neurotrophin signaling pathway);map04920(Adipocytokine signaling pathway);map04931(Insulin resistance);map04933(AGE-RAGE signaling pathway in diabetic complications);map05140(Leishmaniasis);map05415(Diabetic cardiomyopathy)
POS	POS_867.7368_7.9391	867.737	7.93914	TG 17:0_17:0_17:2	82.9	C54H100O6	TG	Triacylglycerol	Triacylglycerols [GL0301]	Triradylglycerols [GL03]	Glycerolipids [GL]	LMGL03010045;LMGL03010048;LMGL03010058;LMGL03010059;LMGL03010061;LMGL03010062;LMGL03010063;LMGL03010094;LMGL03012738;LMGL03012906;LMGL03012946;LMGL03013391;LMGL03013413;LMGL03013434;LMGL03013493;LMGL03013555;LMGL03013568;LMGL03013807;LMGL03013831;LMGL03013898;LMGL03013915;LMGL03013934;LMGL03013952;LMGL03014189;LMGL03014215;LMGL03014284;LMGL03014306;LMGL03014327;LMGL03014367;LMGL03014385;LMGL03014…	C00422	map00561(Glycerolipid metabolism);map01100(Metabolic pathways);map04714(Thermogenesis);map04923(Regulation of lipolysis in adipocytes);map04931(Insulin resistance);map04975(Fat digestion and absorption);map04977(Vitamin digestion and absorption);map04979(Cholesterol metabolism);map05417(Lipid and atherosclerosis)
NEG	NEG_794.5695_5.9829	794.57	5.98289	LNAPE 22:4/N-18:0	82.9	C45H82NO8P	LNAPE	N-acyl-lysophosphatidylethanolamine	NA	Glycerophosphoethanolamines [GP02]	Glycerophospholipids [GP]	NA	NA	NA
POS	POS_869.7533_8.1316	869.753	8.13162	TG 16:0_17:0_18:1	82.8	C54H102O6	TG	Triacylglycerol	Triacylglycerols [GL0301]	Triradylglycerols [GL03]	Glycerolipids [GL]	LMGL03010038;LMGL03010049;LMGL03010050;LMGL03010051;LMGL03010079;LMGL03012959;LMGL03012983;LMGL03013390;LMGL03013412;LMGL03013474;LMGL03013554;LMGL03013567;LMGL03013806;LMGL03013830;LMGL03013876;LMGL03013914;LMGL03013933;LMGL03014017;LMGL03014188;LMGL03014214;LMGL03014264;LMGL03014283;LMGL03014305;LMGL03014347;LMGL03014366;LMGL03014593;LMGL03014645;LMGL03014688;LMGL03014752;LMGL03014997;LMGL03015…	C00422	map00561(Glycerolipid metabolism);map01100(Metabolic pathways);map04714(Thermogenesis);map04923(Regulation of lipolysis in adipocytes);map04931(Insulin resistance);map04975(Fat digestion and absorption);map04977(Vitamin digestion and absorption);map04979(Cholesterol metabolism);map05417(Lipid and atherosclerosis)
POS	POS_752.556_5.9352	752.556	5.93515	PE O-18:1_20:4	82.8	C43H78NO7P	EtherPE	Ether-linked phosphatidylethanolamine	1-alkyl,2-acylglycerophosphoethanolamines [GP0202]	Glycerophosphoethanolamines [GP02]	Glycerophospholipids [GP]	LMGP02020006;LMGP02020007;LMGP02020008	C04475	map00565(Ether lipid metabolism);map01100(Metabolic pathways)
POS	POS_876.7909_7.8116	876.791	7.81162	TG 16:0_18:1_18:1	82.3	C55H102O6	TG	Triacylglycerol	Triacylglycerols [GL0301]	Triradylglycerols [GL03]	Glycerolipids [GL]	LMGL03010083;LMGL03010084;LMGL03010087;LMGL03010090;LMGL03010100;LMGL03010101;LMGL03010104;LMGL03010113;LMGL03010114;LMGL03010115;LMGL03010128;LMGL03010129;LMGL03012678;LMGL03012798;LMGL03012894;LMGL03012947;LMGL03013457;LMGL03013476;LMGL03013494;LMGL03013582;LMGL03013856;LMGL03013878;LMGL03013899;LMGL03013958;LMGL03014020;LMGL03014033;LMGL03014242;LMGL03014266;LMGL03014333;LMGL03014350;LMGL03014…	C00422	map00561(Glycerolipid metabolism);map01100(Metabolic pathways);map04714(Thermogenesis);map04923(Regulation of lipolysis in adipocytes);map04931(Insulin resistance);map04975(Fat digestion and absorption);map04977(Vitamin digestion and absorption);map04979(Cholesterol metabolism);map05417(Lipid and atherosclerosis)
POS	POS_787.6648_6.4586	787.665	6.45859	SM 8:0;2O/32:1	82.2	C45H91N2O6P	SM	Sphingomyelin	Ceramide phosphocholines (sphingomyelins) [SP0301]	Phosphosphingolipids [SP03]	Sphingolipids [SP]	LMSP03010006;LMSP03010073	C00550	map00600(Sphingolipid metabolism);map01100(Metabolic pathways);map04071(Sphingolipid signaling pathway);map04217(Necroptosis)
POS	POS_720.5857_5.9354	720.586	5.93538	LPC 32:0-SN2	82.2	C40H82NO7P	LPC	Lysophophatidylcholine	Monoacylglycerophosphocholines [GP0105]	Glycerophosphocholines [GP01]	Glycerophospholipids [GP]	NA	C04230	map00564(Glycerophospholipid metabolism);map04148(Efferocytosis);map05231(Choline metabolism in cancer)
NEG	NEG_464.3128_2.8626	464.313	2.86264	LPE O-18:1	82.2	C23H48NO6P	EtherLPE	Ether-linked lysophosphatidylethanolamine	Monoalkylglycerophosphoethanolamines [GP0206]	Glycerophosphoethanolamines [GP02]	Glycerophospholipids [GP]	LMGP02060004	C05209	NA
POS	POS_841.7584_8.3078	841.758	8.30779	TG O-14:1_18:0_18:0	82.2	C53H102O5	EtherTG	Ether-linked triacylglycerol	Alkyldiacylglycerols [GL0302]	Triradylglycerols [GL03]	Glycerolipids [GL]	NA	NA	NA
POS	POS_756.5507_5.0342	756.551	5.0342	PC 16:0_18:3	82.1	C42H78NO8P	PC	Phosphatidylcholine	Diacylglycerophosphocholines [GP0101]	Glycerophosphocholines [GP01]	Glycerophospholipids [GP]	LMGP01010598;LMGP01010601;LMGP01010690;LMGP01011374;LMGP01011399;LMGP01011530;LMGP01011560;LMGP01011620;LMGP01011646;LMGP01011677;LMGP01011838;LMGP01011868;LMGP01012127;LMGP01012192	C00157	map00564(Glycerophospholipid metabolism);map00590(Arachidonic acid metabolism);map00591(Linoleic acid metabolism);map00592(alpha-Linolenic acid metabolism);map01100(Metabolic pathways);map01110(Biosynthesis of secondary metabolites);map04723(Retrograde endocannabinoid signaling);map05231(Choline metabolism in cancer)
POS	POS_643.5246_6.2867	643.525	6.2867	TG O-8:0_14:1_14:1	82.1	C39H72O5	EtherTG	Ether-linked triacylglycerol	Alkyldiacylglycerols [GL0302]	Triradylglycerols [GL03]	Glycerolipids [GL]	NA	NA	NA
POS	POS_871.7952_8.4741	871.795	8.47408	TG O-8:0_22:0_22:0	82.1	C55H108O5	EtherTG	Ether-linked triacylglycerol	Alkyldiacylglycerols [GL0302]	Triradylglycerols [GL03]	Glycerolipids [GL]	NA	NA	NA
POS	POS_810.7535_7.9611	810.754	7.96114	TG 15:0_16:0_16:0	82	C50H96O6	TG	Triacylglycerol	Triacylglycerols [GL0301]	Triradylglycerols [GL03]	Glycerolipids [GL]	LMGL03012714;LMGL03012728;LMGL03012767;LMGL03012874;LMGL03012900;LMGL03013201;LMGL03013230;LMGL03013281;LMGL03013331;LMGL03013374;LMGL03013688;LMGL03013743;LMGL03013790;LMGL03014172;LMGL03014222	C00422	map00561(Glycerolipid metabolism);map01100(Metabolic pathways);map04714(Thermogenesis);map04923(Regulation of lipolysis in adipocytes);map04931(Insulin resistance);map04975(Fat digestion and absorption);map04977(Vitamin digestion and absorption);map04979(Cholesterol metabolism);map05417(Lipid and atherosclerosis)
POS	POS_595.3883_4.2381	595.388	4.23813	MGDG O-16:2_6:0	82	C31H56O9	EtherMGDG	Ether-linked monogalactosyldiacylglycerol	Glycosyldiacylglycerols [GL0501]	Glycosyldiradylglycerols [GL05]	Glycerolipids [GL]	NA	NA	NA
POS	POS_821.6593_7.3348	821.659	7.33477	TG 9:0_19:0_20:4	81.9	C51H90O6	TG	Triacylglycerol	Triacylglycerols [GL0301]	Triradylglycerols [GL03]	Glycerolipids [GL]	LMGL03012671;LMGL03012719;LMGL03012773;LMGL03012790;LMGL03012830;LMGL03012882;LMGL03012934;LMGL03013235;LMGL03013263;LMGL03013337;LMGL03013361;LMGL03013445;LMGL03013463;LMGL03013464;LMGL03013749;LMGL03013775;LMGL03013844;LMGL03013865;LMGL03013866;LMGL03013886;LMGL03014155;LMGL03014230;LMGL03014253;LMGL03014254;LMGL03014634;LMGL03014635;LMGL03014658;LMGL03014702;LMGL03014986;LMGL03014987;LMGL03015…	C00422	map00561(Glycerolipid metabolism);map01100(Metabolic pathways);map04714(Thermogenesis);map04923(Regulation of lipolysis in adipocytes);map04931(Insulin resistance);map04975(Fat digestion and absorption);map04977(Vitamin digestion and absorption);map04979(Cholesterol metabolism);map05417(Lipid and atherosclerosis)
POS	POS_641.5085_5.9886	641.508	5.98855	TG O-16:3_10:0_10:0	81.8	C39H70O5	EtherTG	Ether-linked triacylglycerol	Alkyldiacylglycerols [GL0302]	Triradylglycerols [GL03]	Glycerolipids [GL]	NA	NA	NA
POS	POS_589.4777_5.9676	589.478	5.96758	TG O-16:1_8:0_8:0	81.7	C35H66O5	EtherTG	Ether-linked triacylglycerol	Alkyldiacylglycerols [GL0302]	Triradylglycerols [GL03]	Glycerolipids [GL]	NA	NA	NA
POS	POS_797.6592_7.4287	797.659	7.42872	TG 14:0_14:0_18:2	81.6	C49H90O6	TG	Triacylglycerol	Triacylglycerols [GL0301]	Triradylglycerols [GL03]	Glycerolipids [GL]	LMGL03012654;LMGL03012667;LMGL03012710;LMGL03012763;LMGL03012787;LMGL03012820;LMGL03012927;LMGL03013226;LMGL03013254;LMGL03013307;LMGL03013327;LMGL03013351;LMGL03013373;LMGL03013716;LMGL03013739;LMGL03013765;LMGL03013789;LMGL03013813;LMGL03014145;LMGL03014171;LMGL03014197;LMGL03014576;LMGL03014602;LMGL03014627;LMGL03014979	C00422	map00561(Glycerolipid metabolism);map01100(Metabolic pathways);map04714(Thermogenesis);map04923(Regulation of lipolysis in adipocytes);map04931(Insulin resistance);map04975(Fat digestion and absorption);map04977(Vitamin digestion and absorption);map04979(Cholesterol metabolism);map05417(Lipid and atherosclerosis)
POS	POS_897.6899_7.2246	897.69	7.22463	TG 16:3_18:5_20:0	81.5	C57H94O6	TG	Triacylglycerol	Triacylglycerols [GL0301]	Triradylglycerols [GL03]	Glycerolipids [GL]	LMGL03010450;LMGL03010454;LMGL03010471;LMGL03010498;LMGL03010502;LMGL03010503;LMGL03010649;LMGL03012803;LMGL03013026;LMGL03013038;LMGL03013041;LMGL03013616;LMGL03013625;LMGL03013633;LMGL03013640;LMGL03014400;LMGL03014417;LMGL03014434;LMGL03014449;LMGL03014518;LMGL03014787;LMGL03014805;LMGL03014822;LMGL03014839;LMGL03014854;LMGL03014914;LMGL03014923;LMGL03015124;LMGL03015453;LMGL03015474;LMGL03015…	C00422	map00561(Glycerolipid metabolism);map01100(Metabolic pathways);map04714(Thermogenesis);map04923(Regulation of lipolysis in adipocytes);map04931(Insulin resistance);map04975(Fat digestion and absorption);map04977(Vitamin digestion and absorption);map04979(Cholesterol metabolism);map05417(Lipid and atherosclerosis)
POS	POS_645.5397_6.6148	645.54	6.61477	TG O-16:1_10:0_10:0	81.4	C39H74O5	EtherTG	Ether-linked triacylglycerol	Alkyldiacylglycerols [GL0302]	Triradylglycerols [GL03]	Glycerolipids [GL]	NA	NA	NA
POS	POS_639.4936_5.8828	639.494	5.88275	TG O-16:4_10:0_10:0	81.4	C39H68O5	EtherTG	Ether-linked triacylglycerol	Alkyldiacylglycerols [GL0302]	Triradylglycerols [GL03]	Glycerolipids [GL]	NA	NA	NA
POS	POS_810.599_5.6401	810.599	5.6401	PC 19:2_19:2	81.3	C46H84NO8P	PC	Phosphatidylcholine	Diacylglycerophosphocholines [GP0101]	Glycerophosphocholines [GP01]	Glycerophospholipids [GP]	LMGP01010642;LMGP01010802;LMGP01010804;LMGP01010904;LMGP01011609;LMGP01011632;LMGP01011660;LMGP01011689;LMGP01011719;LMGP01011796;LMGP01011819;LMGP01011820;LMGP01011848;LMGP01011878;LMGP01011907;LMGP01012072;LMGP01012144;LMGP01012154;LMGP01012155;LMGP01012197;LMGP01012198;LMGP01012206	C00157	map00564(Glycerophospholipid metabolism);map00590(Arachidonic acid metabolism);map00591(Linoleic acid metabolism);map00592(alpha-Linolenic acid metabolism);map01100(Metabolic pathways);map01110(Biosynthesis of secondary metabolites);map04723(Retrograde endocannabinoid signaling);map05231(Choline metabolism in cancer)
POS	POS_773.6593_7.6554	773.659	7.65539	TG 14:0_14:0_16:0	81.3	C47H90O6	TG	Triacylglycerol	Triacylglycerols [GL0301]	Triradylglycerols [GL03]	Glycerolipids [GL]	LMGL03012645;LMGL03012664;LMGL03012700;LMGL03012756;LMGL03012784;LMGL03013192;LMGL03013216;LMGL03013270;LMGL03013677;LMGL03013732	C00422	map00561(Glycerolipid metabolism);map01100(Metabolic pathways);map04714(Thermogenesis);map04923(Regulation of lipolysis in adipocytes);map04931(Insulin resistance);map04975(Fat digestion and absorption);map04977(Vitamin digestion and absorption);map04979(Cholesterol metabolism);map05417(Lipid and atherosclerosis)
POS	POS_795.6434_7.3446	795.643	7.34457	TG 14:0_14:0_18:3	81.3	C49H88O6	TG	Triacylglycerol	Triacylglycerols [GL0301]	Triradylglycerols [GL03]	Glycerolipids [GL]	LMGL03012655;LMGL03012711;LMGL03012764;LMGL03012765;LMGL03012821;LMGL03012845;LMGL03012928;LMGL03013227;LMGL03013255;LMGL03013328;LMGL03013329;LMGL03013352;LMGL03013396;LMGL03013740;LMGL03013741;LMGL03013766;LMGL03013814;LMGL03014146;LMGL03014198;LMGL03014577;LMGL03014603	C00422	map00561(Glycerolipid metabolism);map01100(Metabolic pathways);map04714(Thermogenesis);map04923(Regulation of lipolysis in adipocytes);map04931(Insulin resistance);map04975(Fat digestion and absorption);map04977(Vitamin digestion and absorption);map04979(Cholesterol metabolism);map05417(Lipid and atherosclerosis)
POS	POS_711.5281_6.4348	711.528	6.43475	MGDG O-8:0_22:0	81.3	C39H76O9	EtherMGDG	Ether-linked monogalactosyldiacylglycerol	Glycosyldiacylglycerols [GL0501]	Glycosyldiradylglycerols [GL05]	Glycerolipids [GL]	NA	NA	NA
POS	POS_813.7268_8.1353	813.727	8.13531	TG O-16:1_16:0_16:0	81.1	C51H98O5	EtherTG	Ether-linked triacylglycerol	Alkyldiacylglycerols [GL0302]	Triradylglycerols [GL03]	Glycerolipids [GL]	NA	NA	NA
POS	POS_695.5545_6.4344	695.554	6.4344	TG O-8:0_16:0_16:4	81.1	C43H76O5	EtherTG	Ether-linked triacylglycerol	Alkyldiacylglycerols [GL0302]	Triradylglycerols [GL03]	Glycerolipids [GL]	NA	NA	NA
POS	POS_594.5978_6.5795	594.598	6.57946	Cer 18:1;2O/20:0	81	C38H75NO3	Cer_NS	Ceramide non-hydroxyfatty acid-sphingosine	N-acylsphingosines (ceramides) [SP0201]	Ceramides [SP02]	Sphingolipids [SP]	LMSP02010007;LMSP02010016;LMSP02010040	C00195	map00600(Sphingolipid metabolism);map01100(Metabolic pathways);map04071(Sphingolipid signaling pathway);map04217(Necroptosis);map04722(Neurotrophin signaling pathway);map04920(Adipocytokine signaling pathway);map04931(Insulin resistance);map04933(AGE-RAGE signaling pathway in diabetic complications);map05140(Leishmaniasis);map05415(Diabetic cardiomyopathy)
POS	POS_647.5551_6.9183	647.555	6.91834	TG O-8:0_14:0_14:0	81	C39H76O5	EtherTG	Ether-linked triacylglycerol	Alkyldiacylglycerols [GL0302]	Triradylglycerols [GL03]	Glycerolipids [GL]	NA	NA	NA
POS	POS_907.7654_7.9828	907.765	7.9828	TG 18:0_18:1_18:2	80.9	C57H104O6	TG	Triacylglycerol	Triacylglycerols [GL0301]	Triradylglycerols [GL03]	Glycerolipids [GL]	LMGL03010233;LMGL03010236;LMGL03010237;LMGL03010240;LMGL03010243;LMGL03010250;LMGL03010252;LMGL03010256;LMGL03010262;LMGL03010263;LMGL03010267;LMGL03010268;LMGL03010271;LMGL03010272;LMGL03010275;LMGL03010293;LMGL03010294;LMGL03010295;LMGL03010326;LMGL03010368;LMGL03010408;LMGL03010417;LMGL03012612;LMGL03012613;LMGL03012858;LMGL03012992;LMGL03012995;LMGL03013021;LMGL03013590;LMGL03013601;LMGL03013…	C00422	map00561(Glycerolipid metabolism);map01100(Metabolic pathways);map04714(Thermogenesis);map04923(Regulation of lipolysis in adipocytes);map04931(Insulin resistance);map04975(Fat digestion and absorption);map04977(Vitamin digestion and absorption);map04979(Cholesterol metabolism);map05417(Lipid and atherosclerosis)
POS	POS_668.6291_8.1862	668.629	8.18623	CE 18:1	80.9	C45H78O2	CE	Cholesteryl ester	Sterol esters [ST0102]	Sterols [ST01]	Sterol Lipids [ST]	NA	C02530	map00100(Steroid biosynthesis);map04913(Ovarian steroidogenesis);map04975(Fat digestion and absorption);map04976(Bile secretion);map04977(Vitamin digestion and absorption);map04979(Cholesterol metabolism);map05417(Lipid and atherosclerosis)
POS	POS_955.7674_7.716	955.767	7.71595	MGDG O-20:4_28:0	80.9	C57H104O9	EtherMGDG	Ether-linked monogalactosyldiacylglycerol	Glycosyldiacylglycerols [GL0501]	Glycosyldiradylglycerols [GL05]	Glycerolipids [GL]	NA	NA	NA
NEG	NEG_833.5183_4.9068	833.518	4.90683	PI 16:0_18:2	80.8	C43H79O13P	PI	Phosphatidylinositol	Diacylglycerophosphoinositols [GP0601]	Glycerophosphoinositols [GP06]	Glycerophospholipids [GP]	LMGP06010034;LMGP06010071;LMGP06010096;LMGP06010147;LMGP06010200;LMGP06010254;LMGP06010453;LMGP06010499;LMGP06010528;LMGP06010725;LMGP06010847;LMGP06010851;LMGP06010862;LMGP06010873;LMGP06010959	C01194	map00562(Inositol phosphate metabolism);map00563(Glycosylphosphatidylinositol (GPI)-anchor biosynthesis);map00564(Glycerophospholipid metabolism);map00571(Lipoarabinomannan (LAM) biosynthesis);map01100(Metabolic pathways);map04070(Phosphatidylinositol signaling system);map04136(Autophagy - other);map04138(Autophagy - yeast);map04140(Autophagy - animal);map05132(Salmonella infection);map05152(Tube…
POS	POS_919.8049_8.3496	919.805	8.34958	TG O-16:1_18:3_22:0	80.8	C59H108O5	EtherTG	Ether-linked triacylglycerol	Alkyldiacylglycerols [GL0302]	Triradylglycerols [GL03]	Glycerolipids [GL]	NA	NA	NA
POS	POS_730.5351_4.7884	730.535	4.78838	PC 16:1_16:1	80.7	C40H76NO8P	PC	Phosphatidylcholine	Diacylglycerophosphocholines [GP0101]	Glycerophosphocholines [GP01]	Glycerophospholipids [GP]	LMGP01010494;LMGP01010496;LMGP01010682;LMGP01010684;LMGP01011330;LMGP01011390;LMGP01011414;LMGP01011440;LMGP01011526;LMGP01011555;LMGP01011597;LMGP01011616;LMGP01011835	C00157	map00564(Glycerophospholipid metabolism);map00590(Arachidonic acid metabolism);map00591(Linoleic acid metabolism);map00592(alpha-Linolenic acid metabolism);map01100(Metabolic pathways);map01110(Biosynthesis of secondary metabolites);map04723(Retrograde endocannabinoid signaling);map05231(Choline metabolism in cancer)
POS	POS_655.4673_5.8838	655.467	5.88381	MGDG O-8:0_18:0	80.7	C35H68O9	EtherMGDG	Ether-linked monogalactosyldiacylglycerol	Glycosyldiacylglycerols [GL0501]	Glycosyldiradylglycerols [GL05]	Glycerolipids [GL]	NA	NA	NA
POS	POS_808.7359_7.7509	808.736	7.75092	TG 15:0_16:0_16:1	80.6	C50H94O6	TG	Triacylglycerol	Triacylglycerols [GL0301]	Triradylglycerols [GL03]	Glycerolipids [GL]	LMGL03012768;LMGL03012875;LMGL03012954;LMGL03013202;LMGL03013259;LMGL03013282;LMGL03013308;LMGL03013332;LMGL03013356;LMGL03013375;LMGL03013397;LMGL03013689;LMGL03013717;LMGL03013744;LMGL03013770;LMGL03013791;LMGL03013815;LMGL03013837;LMGL03014150;LMGL03014173;LMGL03014199;LMGL03014223;LMGL03014247;LMGL03014578;LMGL03014628;LMGL03014980;LMGL03015005	C00422	map00561(Glycerolipid metabolism);map01100(Metabolic pathways);map04714(Thermogenesis);map04923(Regulation of lipolysis in adipocytes);map04931(Insulin resistance);map04975(Fat digestion and absorption);map04977(Vitamin digestion and absorption);map04979(Cholesterol metabolism);map05417(Lipid and atherosclerosis)
NEG	NEG_738.5073_5.2395	738.507	5.23947	LNAPE 20:4/N-16:0	80.6	C41H74NO8P	LNAPE	N-acyl-lysophosphatidylethanolamine	NA	Glycerophosphoethanolamines [GP02]	Glycerophospholipids [GP]	NA	NA	NA
POS	POS_957.7833_7.8962	957.783	7.89618	MGDG O-28:1_20:2	80.6	C57H106O9	EtherMGDG	Ether-linked monogalactosyldiacylglycerol	Glycosyldiacylglycerols [GL0501]	Glycosyldiradylglycerols [GL05]	Glycerolipids [GL]	NA	NA	NA
POS	POS_687.4926_5.3907	687.493	5.39066	TG O-8:0_16:4_16:4	80.5	C43H68O5	EtherTG	Ether-linked triacylglycerol	Alkyldiacylglycerols [GL0302]	Triradylglycerols [GL03]	Glycerolipids [GL]	NA	NA	NA
POS	POS_607.3877_4.4798	607.388	4.47985	MGDG O-16:3_7:0	80.4	C32H56O9	EtherMGDG	Ether-linked monogalactosyldiacylglycerol	Glycosyldiacylglycerols [GL0501]	Glycosyldiradylglycerols [GL05]	Glycerolipids [GL]	NA	NA	NA
POS	POS_857.6965_7.9457	857.696	7.94574	TG O-10:0_20:2_22:5	80.4	C55H94O5	EtherTG	Ether-linked triacylglycerol	Alkyldiacylglycerols [GL0302]	Triradylglycerols [GL03]	Glycerolipids [GL]	NA	NA	NA
NEG	NEG_872.5636_5.6596	872.564	5.65958	SHexCer 40:4;3O	80.3	C46H83NO12S	SHexCer	Sulfatide	Sulfoglycosphingolipids (sulfatides) [SP0602]	Acidic glycosphingolipids [SP06]	Sphingolipids [SP]	NA	C06125	map00600(Sphingolipid metabolism);map01100(Metabolic pathways)
NEG	NEG_870.5473_5.2922	870.547	5.29219	SHexCer 40:5;3O	80.3	C46H81NO12S	SHexCer	Sulfatide	Sulfoglycosphingolipids (sulfatides) [SP0602]	Acidic glycosphingolipids [SP06]	Sphingolipids [SP]	NA	C06125	map00600(Sphingolipid metabolism);map01100(Metabolic pathways)
POS	POS_885.6712_7.2834	885.671	7.28337	MGDG O-15:1_28:3	80.3	C52H94O9	EtherMGDG	Ether-linked monogalactosyldiacylglycerol	Glycosyldiacylglycerols [GL0501]	Glycosyldiradylglycerols [GL05]	Glycerolipids [GL]	NA	NA	NA
POS	POS_945.8216_8.3306	945.822	8.33063	TG O-20:0_18:1_20:4	80.3	C61H110O5	EtherTG	Ether-linked triacylglycerol	Alkyldiacylglycerols [GL0302]	Triradylglycerols [GL03]	Glycerolipids [GL]	NA	NA	NA
POS	POS_664.5839_6.4097	664.584	6.40974	DG 16:0_22:3	80.2	C41H74O5	DG	Diacylglycerol	Diacylglycerols [GL0201]	Diradylglycerols [GL02]	Glycerolipids [GL]	LMGL02010098;LMGL02010099;LMGL02010100;LMGL02010101;LMGL02010116;LMGL02010137;LMGL02010484	C00641	map00552(Teichoic acid biosynthesis);map00561(Glycerolipid metabolism);map00562(Inositol phosphate metabolism);map00564(Glycerophospholipid metabolism);map01100(Metabolic pathways);map01110(Biosynthesis of secondary metabolites);map04070(Phosphatidylinositol signaling system);map04730(Long-term depression)
POS	POS_587.461_5.6304	587.461	5.6304	TG O-16:2_8:0_8:0	80.2	C35H64O5	EtherTG	Ether-linked triacylglycerol	Alkyldiacylglycerols [GL0302]	Triradylglycerols [GL03]	Glycerolipids [GL]	NA	NA	NA
POS	POS_859.7124_8.152	859.712	8.15203	TG O-8:0_22:3_22:3	80.2	C55H96O5	EtherTG	Ether-linked triacylglycerol	Alkyldiacylglycerols [GL0302]	Triradylglycerols [GL03]	Glycerolipids [GL]	NA	NA	NA
POS	POS_782.5665_4.8886	782.567	4.88863	PC 18:2_18:2	80.1	C44H80NO8P	PC	Phosphatidylcholine	Diacylglycerophosphocholines [GP0101]	Glycerophosphocholines [GP01]	Glycerophospholipids [GP]	LMGP01010007;LMGP01010629;LMGP01010773;LMGP01010774;LMGP01010898;LMGP01010921;LMGP01010924;LMGP01010927;LMGP01010930;LMGP01010937;LMGP01010955;LMGP01011049;LMGP01011056;LMGP01011378;LMGP01011491;LMGP01011603;LMGP01011652;LMGP01011711;LMGP01011873;LMGP01012068;LMGP01012136;LMGP01012138;LMGP01012150;LMGP01012151;LMGP01012174;LMGP01012178;LMGP01012195	C00157	map00564(Glycerophospholipid metabolism);map00590(Arachidonic acid metabolism);map00591(Linoleic acid metabolism);map00592(alpha-Linolenic acid metabolism);map01100(Metabolic pathways);map01110(Biosynthesis of secondary metabolites);map04723(Retrograde endocannabinoid signaling);map05231(Choline metabolism in cancer)
POS	POS_874.7845_7.8316	874.785	7.83162	TG 16:0_18:1_18:2	80.1	C55H100O6	TG	Triacylglycerol	Triacylglycerols [GL0301]	Triradylglycerols [GL03]	Glycerolipids [GL]	LMGL03010099;LMGL03010102;LMGL03010103;LMGL03010106;LMGL03010109;LMGL03010118;LMGL03010121;LMGL03010122;LMGL03010125;LMGL03010134;LMGL03010135;LMGL03010136;LMGL03010150;LMGL03012856;LMGL03012895;LMGL03012948;LMGL03012997;LMGL03013458;LMGL03013477;LMGL03013495;LMGL03013512;LMGL03013529;LMGL03013583;LMGL03013594;LMGL03013857;LMGL03013879;LMGL03013900;LMGL03013976;LMGL03013993;LMGL03014021;LMGL03014…	C00422	map00561(Glycerolipid metabolism);map01100(Metabolic pathways);map04714(Thermogenesis);map04923(Regulation of lipolysis in adipocytes);map04931(Insulin resistance);map04975(Fat digestion and absorption);map04977(Vitamin digestion and absorption);map04979(Cholesterol metabolism);map05417(Lipid and atherosclerosis)
POS	POS_822.754_7.8538	822.754	7.85383	TG 16:0_16:0_16:1	80	C51H96O6	TG	Triacylglycerol	Triacylglycerols [GL0301]	Triradylglycerols [GL03]	Glycerolipids [GL]	LMGL03010017;LMGL03012716;LMGL03012770;LMGL03012846;LMGL03012878;LMGL03013232;LMGL03013260;LMGL03013314;LMGL03013334;LMGL03013358;LMGL03013381;LMGL03013403;LMGL03013441;LMGL03013723;LMGL03013746;LMGL03013772;LMGL03013797;LMGL03013821;LMGL03013840;LMGL03013862;LMGL03014152;LMGL03014179;LMGL03014205;LMGL03014226;LMGL03014250;LMGL03014272;LMGL03014584;LMGL03014631;LMGL03014983;LMGL03015007;LMGL03015…	C00422	map00561(Glycerolipid metabolism);map01100(Metabolic pathways);map04714(Thermogenesis);map04923(Regulation of lipolysis in adipocytes);map04931(Insulin resistance);map04975(Fat digestion and absorption);map04977(Vitamin digestion and absorption);map04979(Cholesterol metabolism);map05417(Lipid and atherosclerosis)
POS	POS_493.3469_3.6111	493.347	3.61112	TG 8:0_8:0_8:0	80	C27H50O6	TG	Triacylglycerol	Triacylglycerols [GL0301]	Triradylglycerols [GL03]	Glycerolipids [GL]	NA	C00422	map00561(Glycerolipid metabolism);map01100(Metabolic pathways);map04714(Thermogenesis);map04923(Regulation of lipolysis in adipocytes);map04931(Insulin resistance);map04975(Fat digestion and absorption);map04977(Vitamin digestion and absorption);map04979(Cholesterol metabolism);map05417(Lipid and atherosclerosis)
POS	POS_768.5465_6.145	768.547	6.14497	PE 36:1	79.9	C41H80NO8P	PE	Phosphatidylethanolamine	Diacylglycerophosphoethanolamines [GP0201]	Glycerophosphoethanolamines [GP02]	Glycerophospholipids [GP]	LMGP02010036;LMGP02010050;LMGP02010301;LMGP02010312;LMGP02010322;LMGP02010330;LMGP02010419;LMGP02010447;LMGP02010499;LMGP02010529;LMGP02010551;LMGP02010577;LMGP02010773;LMGP02010801;LMGP02010827;LMGP02010847;LMGP02010993;LMGP02011016;LMGP02011042	C00350	map00563(Glycosylphosphatidylinositol (GPI)-anchor biosynthesis);map00564(Glycerophospholipid metabolism);map01100(Metabolic pathways);map01110(Biosynthesis of secondary metabolites);map04136(Autophagy - other);map04138(Autophagy - yeast);map04140(Autophagy - animal);map04723(Retrograde endocannabinoid signaling);map05130(Pathogenic Escherichia coli infection);map05167(Kaposi sarcoma-associated h…
POS	POS_832.5792_5.642	832.579	5.64198	PC 38:4	79.8	C46H84NO8P	PC	Phosphatidylcholine	Diacylglycerophosphocholines [GP0101]	Glycerophosphocholines [GP01]	Glycerophospholipids [GP]	LMGP01010642;LMGP01010802;LMGP01010804;LMGP01010904;LMGP01011609;LMGP01011632;LMGP01011660;LMGP01011689;LMGP01011719;LMGP01011796;LMGP01011819;LMGP01011820;LMGP01011848;LMGP01011878;LMGP01011907;LMGP01012072;LMGP01012144;LMGP01012154;LMGP01012155;LMGP01012197;LMGP01012198;LMGP01012206	C00157	map00564(Glycerophospholipid metabolism);map00590(Arachidonic acid metabolism);map00591(Linoleic acid metabolism);map00592(alpha-Linolenic acid metabolism);map01100(Metabolic pathways);map01110(Biosynthesis of secondary metabolites);map04723(Retrograde endocannabinoid signaling);map05231(Choline metabolism in cancer)
POS	POS_580.4902_5.4716	580.49	5.4716	DG 16:0_16:3	79.8	C35H62O5	DG	Diacylglycerol	Diacylglycerols [GL0201]	Diradylglycerols [GL02]	Glycerolipids [GL]	LMGL02010343;LMGL02010386;LMGL02010409;LMGL02010454	C00641	map00552(Teichoic acid biosynthesis);map00561(Glycerolipid metabolism);map00562(Inositol phosphate metabolism);map00564(Glycerophospholipid metabolism);map01100(Metabolic pathways);map01110(Biosynthesis of secondary metabolites);map04070(Phosphatidylinositol signaling system);map04730(Long-term depression)
POS	POS_924.8005_7.7194	924.8	7.71935	DGCC 19:0_27:0	79.8	C56H109NO8	DGCC	Diacylglyceryl-3-O-carboxyhydroxymethylcholine	NA	Other Glycerolipids [GL00]	Glycerolipids [GL]	NA	NA	NA
POS	POS_691.5236_5.8472	691.524	5.84725	TG O-8:0_16:3_16:3	79.8	C43H72O5	EtherTG	Ether-linked triacylglycerol	Alkyldiacylglycerols [GL0302]	Triradylglycerols [GL03]	Glycerolipids [GL]	NA	NA	NA
POS	POS_918.842_7.856	918.842	7.85602	TG 15:1_19:0_21:1	79.7	C58H108O6	TG	Triacylglycerol	Triacylglycerols [GL0301]	Triradylglycerols [GL03]	Glycerolipids [GL]	LMGL03010299;LMGL03010300;LMGL03010301;LMGL03010304;LMGL03010305;LMGL03010309;LMGL03010376;LMGL03010377;LMGL03010384;LMGL03010389;LMGL03010410;LMGL03010411;LMGL03010413;LMGL03010414;LMGL03010421;LMGL03010457;LMGL03010458;LMGL03010467;LMGL03010507;LMGL03010508;LMGL03012914;LMGL03013003;LMGL03013646;LMGL03014054;LMGL03014065;LMGL03014075;LMGL03014462;LMGL03014475;LMGL03014509;LMGL03014867;LMGL03014…	C00422	map00561(Glycerolipid metabolism);map01100(Metabolic pathways);map04714(Thermogenesis);map04923(Regulation of lipolysis in adipocytes);map04931(Insulin resistance);map04975(Fat digestion and absorption);map04977(Vitamin digestion and absorption);map04979(Cholesterol metabolism);map05417(Lipid and atherosclerosis)
POS	POS_634.5385_5.8823	634.538	5.88231	DG 16:0_20:4	79.7	C39H68O5	DG	Diacylglycerol	Diacylglycerols [GL0201]	Diradylglycerols [GL02]	Glycerolipids [GL]	LMGL02010063;LMGL02010064;LMGL02010069;LMGL02010070;LMGL02010399;LMGL02010422;LMGL02010480;LMGL02010503	C00641	map00552(Teichoic acid biosynthesis);map00561(Glycerolipid metabolism);map00562(Inositol phosphate metabolism);map00564(Glycerophospholipid metabolism);map01100(Metabolic pathways);map01110(Biosynthesis of secondary metabolites);map04070(Phosphatidylinositol signaling system);map04730(Long-term depression)
POS	POS_740.6728_7.4287	740.673	7.42866	TG 12:0_14:0_16:0	79.6	C45H86O6	TG	Triacylglycerol	Triacylglycerols [GL0301]	Triradylglycerols [GL03]	Glycerolipids [GL]	LMGL03012616;LMGL03012637;LMGL03012662;LMGL03012695;LMGL03013183;LMGL03013211;LMGL03013673	C00422	map00561(Glycerolipid metabolism);map01100(Metabolic pathways);map04714(Thermogenesis);map04923(Regulation of lipolysis in adipocytes);map04931(Insulin resistance);map04975(Fat digestion and absorption);map04977(Vitamin digestion and absorption);map04979(Cholesterol metabolism);map05417(Lipid and atherosclerosis)
POS	POS_715.523_5.7038	715.523	5.70379	TG O-10:0_16:4_16:4	79.6	C45H72O5	EtherTG	Ether-linked triacylglycerol	Alkyldiacylglycerols [GL0302]	Triradylglycerols [GL03]	Glycerolipids [GL]	NA	NA	NA
NEG	NEG_796.515_3.9199	796.515	3.91987	SHexCer 34:0;3O	79.5	C40H79NO12S	SHexCer	Sulfatide	Sulfoglycosphingolipids (sulfatides) [SP0602]	Acidic glycosphingolipids [SP06]	Sphingolipids [SP]	NA	C06125	map00600(Sphingolipid metabolism);map01100(Metabolic pathways)
POS	POS_609.405_4.4084	609.405	4.40838	MGDG O-16:2_7:0	79.5	C32H58O9	EtherMGDG	Ether-linked monogalactosyldiacylglycerol	Glycosyldiacylglycerols [GL0501]	Glycosyldiradylglycerols [GL05]	Glycerolipids [GL]	NA	NA	NA
POS	POS_839.7057_7.7492	839.706	7.74916	TG 14:0_17:1_18:1	79.4	C52H96O6	TG	Triacylglycerol	Triacylglycerols [GL0301]	Triradylglycerols [GL03]	Glycerolipids [GL]	LMGL03010024;LMGL03010025;LMGL03010026;LMGL03012732;LMGL03012834;LMGL03012903;LMGL03012938;LMGL03013290;LMGL03013316;LMGL03013384;LMGL03013406;LMGL03013427;LMGL03013467;LMGL03013485;LMGL03013697;LMGL03013725;LMGL03013800;LMGL03013824;LMGL03013869;LMGL03013890;LMGL03013907;LMGL03014182;LMGL03014208;LMGL03014257;LMGL03014276;LMGL03014298;LMGL03014319;LMGL03014587;LMGL03014613;LMGL03014638;LMGL03014…	C00422	map00561(Glycerolipid metabolism);map01100(Metabolic pathways);map04714(Thermogenesis);map04923(Regulation of lipolysis in adipocytes);map04931(Insulin resistance);map04975(Fat digestion and absorption);map04977(Vitamin digestion and absorption);map04979(Cholesterol metabolism);map05417(Lipid and atherosclerosis)
POS	POS_712.6413_7.1947	712.641	7.19473	TG 8:0_16:0_16:0	79.3	C43H82O6	TG	Triacylglycerol	Triacylglycerols [GL0301]	Triradylglycerols [GL03]	Glycerolipids [GL]	LMGL03012632;LMGL03012660;LMGL03012691;LMGL03013179	C00422	map00561(Glycerolipid metabolism);map01100(Metabolic pathways);map04714(Thermogenesis);map04923(Regulation of lipolysis in adipocytes);map04931(Insulin resistance);map04975(Fat digestion and absorption);map04977(Vitamin digestion and absorption);map04979(Cholesterol metabolism);map05417(Lipid and atherosclerosis)
POS	POS_768.5849_5.4996	768.585	5.4996	LPC 36:4-SN2	79.3	C44H82NO7P	LPC	Lysophophatidylcholine	Monoacylglycerophosphocholines [GP0105]	Glycerophosphocholines [GP01]	Glycerophospholipids [GP]	NA	C04230	map00564(Glycerophospholipid metabolism);map04148(Efferocytosis);map05231(Choline metabolism in cancer)
NEG	NEG_854.5915_5.6158	854.591	5.61583	PC 18:0_20:4	79.1	C46H84NO8P	PC	Phosphatidylcholine	Diacylglycerophosphocholines [GP0101]	Glycerophosphocholines [GP01]	Glycerophospholipids [GP]	LMGP01010642;LMGP01010802;LMGP01010804;LMGP01010904;LMGP01011609;LMGP01011632;LMGP01011660;LMGP01011689;LMGP01011719;LMGP01011796;LMGP01011819;LMGP01011820;LMGP01011848;LMGP01011878;LMGP01011907;LMGP01012072;LMGP01012144;LMGP01012154;LMGP01012155;LMGP01012197;LMGP01012198;LMGP01012206	C00157	map00564(Glycerophospholipid metabolism);map00590(Arachidonic acid metabolism);map00591(Linoleic acid metabolism);map00592(alpha-Linolenic acid metabolism);map01100(Metabolic pathways);map01110(Biosynthesis of secondary metabolites);map04723(Retrograde endocannabinoid signaling);map05231(Choline metabolism in cancer)
POS	POS_690.5995_6.4346	690.6	6.43463	DG 18:0_22:4	79.1	C43H76O5	DG	Diacylglycerol	Diacylglycerols [GL0201]	Diradylglycerols [GL02]	Glycerolipids [GL]	LMGL02010163;LMGL02010164;LMGL02010165;LMGL02010181;LMGL02010191;LMGL02010194;LMGL02010203;LMGL02010492;LMGL02010515	C00641	map00552(Teichoic acid biosynthesis);map00561(Glycerolipid metabolism);map00562(Inositol phosphate metabolism);map00564(Glycerophospholipid metabolism);map01100(Metabolic pathways);map01110(Biosynthesis of secondary metabolites);map04070(Phosphatidylinositol signaling system);map04730(Long-term depression)
POS	POS_774.6323_6.2659	774.632	6.26585	LPC 36:1-SN2	79.1	C44H88NO7P	LPC	Lysophophatidylcholine	Monoacylglycerophosphocholines [GP0105]	Glycerophosphocholines [GP01]	Glycerophospholipids [GP]	NA	C04230	map00564(Glycerophospholipid metabolism);map04148(Efferocytosis);map05231(Choline metabolism in cancer)
POS	POS_979.7685_7.6721	979.769	7.67208	MGDG O-22:6_28:0	79	C59H104O9	EtherMGDG	Ether-linked monogalactosyldiacylglycerol	Glycosyldiacylglycerols [GL0501]	Glycosyldiradylglycerols [GL05]	Glycerolipids [GL]	NA	NA	NA
POS	POS_796.6168_5.8764	796.617	5.87643	LPC 38:4-SN2	78.9	C46H86NO7P	LPC	Lysophophatidylcholine	Monoacylglycerophosphocholines [GP0105]	Glycerophosphocholines [GP01]	Glycerophospholipids [GP]	NA	C04230	map00564(Glycerophospholipid metabolism);map04148(Efferocytosis);map05231(Choline metabolism in cancer)
POS	POS_897.8202_8.6365	897.82	8.63653	TG O-14:1_20:0_20:0	78.7	C57H110O5	EtherTG	Ether-linked triacylglycerol	Alkyldiacylglycerols [GL0302]	Triradylglycerols [GL03]	Glycerolipids [GL]	NA	NA	NA
POS	POS_890.8488_8.4602	890.849	8.46022	TG O-18:0_18:1_18:1	78.7	C57H108O5	EtherTG	Ether-linked triacylglycerol	Alkyldiacylglycerols [GL0302]	Triradylglycerols [GL03]	Glycerolipids [GL]	NA	NA	NA
POS	POS_693.5392_6.1303	693.539	6.13029	TG O-20:5_10:0_10:0	78.7	C43H74O5	EtherTG	Ether-linked triacylglycerol	Alkyldiacylglycerols [GL0302]	Triradylglycerols [GL03]	Glycerolipids [GL]	NA	NA	NA
POS	POS_977.7524_7.5037	977.752	7.50365	TG 18:3_20:4_22:3	78.6	C63H102O6	TG	Triacylglycerol	Triacylglycerols [GL0301]	Triradylglycerols [GL03]	Glycerolipids [GL]	LMGL03011696;LMGL03011697;LMGL03011698;LMGL03011699;LMGL03011700;LMGL03011794;LMGL03011795;LMGL03011883;LMGL03011884;LMGL03011885;LMGL03011893;LMGL03011894;LMGL03011895;LMGL03011896;LMGL03011904;LMGL03011905;LMGL03011906;LMGL03011907;LMGL03011938;LMGL03011965;LMGL03012015;LMGL03012016;LMGL03012027;LMGL03016441;LMGL03016451;LMGL03016460;LMGL03016468;LMGL03016475;LMGL03016595;LMGL03016606;LMGL03016…	C00422	map00561(Glycerolipid metabolism);map01100(Metabolic pathways);map04714(Thermogenesis);map04923(Regulation of lipolysis in adipocytes);map04931(Insulin resistance);map04975(Fat digestion and absorption);map04977(Vitamin digestion and absorption);map04979(Cholesterol metabolism);map05417(Lipid and atherosclerosis)
POS	POS_608.5214_5.7522	608.521	5.75223	DG 16:1_18:2	78.6	C37H66O5	DG	Diacylglycerol	Diacylglycerols [GL0201]	Diradylglycerols [GL02]	Glycerolipids [GL]	LMGL02010024;LMGL02010031;LMGL02010032;LMGL02010350;LMGL02010391;LMGL02010414;LMGL02010474	C00641	map00552(Teichoic acid biosynthesis);map00561(Glycerolipid metabolism);map00562(Inositol phosphate metabolism);map00564(Glycerophospholipid metabolism);map01100(Metabolic pathways);map01110(Biosynthesis of secondary metabolites);map04070(Phosphatidylinositol signaling system);map04730(Long-term depression)
POS	POS_772.6155_5.9586	772.616	5.95864	LPC 36:2-SN2	78.6	C44H86NO7P	LPC	Lysophophatidylcholine	Monoacylglycerophosphocholines [GP0105]	Glycerophosphocholines [GP01]	Glycerophospholipids [GP]	NA	C04230	map00564(Glycerophospholipid metabolism);map04148(Efferocytosis);map05231(Choline metabolism in cancer)
POS	POS_689.5635_6.9272	689.563	6.92722	TG 10:0_14:0_14:0	78.5	C41H78O6	TG	Triacylglycerol	Triacylglycerols [GL0301]	Triradylglycerols [GL03]	Glycerolipids [GL]	LMGL03012628;LMGL03012659	C00422	map00561(Glycerolipid metabolism);map01100(Metabolic pathways);map04714(Thermogenesis);map04923(Regulation of lipolysis in adipocytes);map04931(Insulin resistance);map04975(Fat digestion and absorption);map04977(Vitamin digestion and absorption);map04979(Cholesterol metabolism);map05417(Lipid and atherosclerosis)
POS	POS_787.6738_7.7468	787.674	7.74681	TG 15:0_15:0_15:0	78.5	C48H92O6	TG	Triacylglycerol	Triacylglycerols [GL0301]	Triradylglycerols [GL03]	Glycerolipids [GL]	LMGL03012621;LMGL03012651;LMGL03012706;LMGL03012726;LMGL03012758;LMGL03013194;LMGL03013222;LMGL03013273;LMGL03013323;LMGL03013680;LMGL03013734;LMGL03014167	C00422	map00561(Glycerolipid metabolism);map01100(Metabolic pathways);map04714(Thermogenesis);map04923(Regulation of lipolysis in adipocytes);map04931(Insulin resistance);map04975(Fat digestion and absorption);map04977(Vitamin digestion and absorption);map04979(Cholesterol metabolism);map05417(Lipid and atherosclerosis)
POS	POS_865.7214_7.7557	865.721	7.75569	TG 17:1_17:1_17:1	78.5	C54H98O6	TG	Triacylglycerol	Triacylglycerols [GL0301]	Triradylglycerols [GL03]	Glycerolipids [GL]	LMGL03010055;LMGL03010057;LMGL03010070;LMGL03010072;LMGL03010073;LMGL03010075;LMGL03010076;LMGL03010077;LMGL03012960;LMGL03012991;LMGL03013392;LMGL03013414;LMGL03013435;LMGL03013511;LMGL03013528;LMGL03013556;LMGL03013569;LMGL03013808;LMGL03013832;LMGL03013916;LMGL03013935;LMGL03013953;LMGL03013970;LMGL03013987;LMGL03014190;LMGL03014216;LMGL03014285;LMGL03014307;LMGL03014328;LMGL03014386;LMGL03014…	C00422	map00561(Glycerolipid metabolism);map01100(Metabolic pathways);map04714(Thermogenesis);map04923(Regulation of lipolysis in adipocytes);map04931(Insulin resistance);map04975(Fat digestion and absorption);map04977(Vitamin digestion and absorption);map04979(Cholesterol metabolism);map05417(Lipid and atherosclerosis)
POS	POS_544.4536_5.0668	544.454	5.06675	TG 8:0_10:0_10:0	78.5	C31H58O6	TG	Triacylglycerol	Triacylglycerols [GL0301]	Triradylglycerols [GL03]	Glycerolipids [GL]	NA	C00422	map00561(Glycerolipid metabolism);map01100(Metabolic pathways);map04714(Thermogenesis);map04923(Regulation of lipolysis in adipocytes);map04931(Insulin resistance);map04975(Fat digestion and absorption);map04977(Vitamin digestion and absorption);map04979(Cholesterol metabolism);map05417(Lipid and atherosclerosis)
POS	POS_637.4732_5.4742	637.473	5.4742	TG O-20:5_8:0_8:0	78.5	C39H66O5	EtherTG	Ether-linked triacylglycerol	Alkyldiacylglycerols [GL0302]	Triradylglycerols [GL03]	Glycerolipids [GL]	NA	NA	NA
POS	POS_746.5664_6.147	746.566	6.14698	PE 18:0_18:1	78.3	C41H80NO8P	PE	Phosphatidylethanolamine	Diacylglycerophosphoethanolamines [GP0201]	Glycerophosphoethanolamines [GP02]	Glycerophospholipids [GP]	LMGP02010036;LMGP02010050;LMGP02010301;LMGP02010312;LMGP02010322;LMGP02010330;LMGP02010419;LMGP02010447;LMGP02010499;LMGP02010529;LMGP02010551;LMGP02010577;LMGP02010773;LMGP02010801;LMGP02010827;LMGP02010847;LMGP02010993;LMGP02011016;LMGP02011042	C00350	map00563(Glycosylphosphatidylinositol (GPI)-anchor biosynthesis);map00564(Glycerophospholipid metabolism);map01100(Metabolic pathways);map01110(Biosynthesis of secondary metabolites);map04136(Autophagy - other);map04138(Autophagy - yeast);map04140(Autophagy - animal);map04723(Retrograde endocannabinoid signaling);map05130(Pathogenic Escherichia coli infection);map05167(Kaposi sarcoma-associated h…
POS	POS_964.9141_8.2146	964.914	8.21459	TG 12:0_22:0_24:0	78.3	C61H118O6	TG	Triacylglycerol	Triacylglycerols [GL0301]	Triradylglycerols [GL03]	Glycerolipids [GL]	LMGL03010589;LMGL03010755;LMGL03010760;LMGL03010786;LMGL03010818;LMGL03010825;LMGL03010960;LMGL03011100;LMGL03012806;LMGL03015328	C00422	map00561(Glycerolipid metabolism);map01100(Metabolic pathways);map04714(Thermogenesis);map04923(Regulation of lipolysis in adipocytes);map04931(Insulin resistance);map04975(Fat digestion and absorption);map04977(Vitamin digestion and absorption);map04979(Cholesterol metabolism);map05417(Lipid and atherosclerosis)
POS	POS_960.8916_8.5152	960.892	8.51525	TG 16:0_18:1_24:1	78.3	C61H114O6	TG	Triacylglycerol	Triacylglycerols [GL0301]	Triradylglycerols [GL03]	Glycerolipids [GL]	LMGL03010717;LMGL03010719;LMGL03010720;LMGL03010725;LMGL03010892;LMGL03010893;LMGL03010897;LMGL03010898;LMGL03010899;LMGL03010900;LMGL03010904;LMGL03010934;LMGL03010957;LMGL03010958;LMGL03010959;LMGL03010967;LMGL03010973;LMGL03010983;LMGL03010988;LMGL03011059;LMGL03011107;LMGL03012807;LMGL03013123;LMGL03014552;LMGL03014957;LMGL03015330;LMGL03015680;LMGL03015789;LMGL03015879;LMGL03015960;LMGL03016…	C00422	map00561(Glycerolipid metabolism);map01100(Metabolic pathways);map04714(Thermogenesis);map04923(Regulation of lipolysis in adipocytes);map04931(Insulin resistance);map04975(Fat digestion and absorption);map04977(Vitamin digestion and absorption);map04979(Cholesterol metabolism);map05417(Lipid and atherosclerosis)
POS	POS_892.8292_8.2961	892.829	8.29614	TG 17:0_18:0_18:1	78.3	C56H106O6	TG	Triacylglycerol	Triacylglycerols [GL0301]	Triradylglycerols [GL03]	Glycerolipids [GL]	LMGL03010116;LMGL03010119;LMGL03010131;LMGL03010132;LMGL03010133;LMGL03010151;LMGL03010171;LMGL03010172;LMGL03010248;LMGL03012965;LMGL03012999;LMGL03013561;LMGL03013574;LMGL03013598;LMGL03013921;LMGL03013940;LMGL03014038;LMGL03014046;LMGL03014290;LMGL03014312;LMGL03014374;LMGL03014454;LMGL03014467;LMGL03014695;LMGL03014760;LMGL03014859;LMGL03015025;LMGL03015049;LMGL03015095;LMGL03015133;LMGL03015…	C00422	map00561(Glycerolipid metabolism);map01100(Metabolic pathways);map04714(Thermogenesis);map04923(Regulation of lipolysis in adipocytes);map04931(Insulin resistance);map04975(Fat digestion and absorption);map04977(Vitamin digestion and absorption);map04979(Cholesterol metabolism);map05417(Lipid and atherosclerosis)
POS	POS_632.5209_5.492	632.521	5.49198	DG 16:1_20:4	78.3	C39H66O5	DG	Diacylglycerol	Diacylglycerols [GL0201]	Diradylglycerols [GL02]	Glycerolipids [GL]	LMGL02010071;LMGL02010077;LMGL02010078;LMGL02010400;LMGL02010423;LMGL02010481;LMGL02010504	C00641	map00552(Teichoic acid biosynthesis);map00561(Glycerolipid metabolism);map00562(Inositol phosphate metabolism);map00564(Glycerophospholipid metabolism);map01100(Metabolic pathways);map01110(Biosynthesis of secondary metabolites);map04070(Phosphatidylinositol signaling system);map04730(Long-term depression)
POS	POS_922.8745_8.235	922.874	8.23498	TG 11:0_21:0_23:0	78.1	C58H112O6	TG	Triacylglycerol	Triacylglycerols [GL0301]	Triradylglycerols [GL03]	Glycerolipids [GL]	LMGL03010232;LMGL03010296;LMGL03010297;LMGL03010323;LMGL03010331;LMGL03010364;LMGL03010407;LMGL03012745;LMGL03012913;LMGL03013644;LMGL03014052;LMGL03014460;LMGL03014486;LMGL03015139;LMGL03015243	C00422	map00561(Glycerolipid metabolism);map01100(Metabolic pathways);map04714(Thermogenesis);map04923(Regulation of lipolysis in adipocytes);map04931(Insulin resistance);map04975(Fat digestion and absorption);map04977(Vitamin digestion and absorption);map04979(Cholesterol metabolism);map05417(Lipid and atherosclerosis)
POS	POS_755.4967_3.7621	755.497	3.76214	MGDG O-20:5_14:1	78	C43H72O9	EtherMGDG	Ether-linked monogalactosyldiacylglycerol	Glycosyldiacylglycerols [GL0501]	Glycosyldiradylglycerols [GL05]	Glycerolipids [GL]	NA	NA	NA
POS	POS_667.5245_6.1385	667.524	6.13854	TG O-18:4_10:0_10:0	78	C41H72O5	EtherTG	Ether-linked triacylglycerol	Alkyldiacylglycerols [GL0302]	Triradylglycerols [GL03]	Glycerolipids [GL]	NA	NA	NA
POS	POS_738.6567_7.1763	738.657	7.1763	TG 8:0_16:0_18:1	77.9	C45H84O6	TG	Triacylglycerol	Triacylglycerols [GL0301]	Triradylglycerols [GL03]	Glycerolipids [GL]	LMGL03012638;LMGL03012696;LMGL03012753;LMGL03013184;LMGL03013212;LMGL03013240;LMGL03013267;LMGL03013674;LMGL03013702	C00422	map00561(Glycerolipid metabolism);map01100(Metabolic pathways);map04714(Thermogenesis);map04923(Regulation of lipolysis in adipocytes);map04931(Insulin resistance);map04975(Fat digestion and absorption);map04977(Vitamin digestion and absorption);map04979(Cholesterol metabolism);map05417(Lipid and atherosclerosis)
POS	POS_790.532_5.7526	790.532	5.75263	PE 38:4	77.8	C43H78NO8P	PE	Phosphatidylethanolamine	Diacylglycerophosphoethanolamines [GP0201]	Glycerophosphoethanolamines [GP02]	Glycerophospholipids [GP]	LMGP02010114;LMGP02010115;LMGP02010116;LMGP02010118;LMGP02010129;LMGP02010648;LMGP02010671;LMGP02010699;LMGP02010727;LMGP02010757;LMGP02010855;LMGP02010856;LMGP02010884;LMGP02010914;LMGP02010943;LMGP02011108	C00350	map00563(Glycosylphosphatidylinositol (GPI)-anchor biosynthesis);map00564(Glycerophospholipid metabolism);map01100(Metabolic pathways);map01110(Biosynthesis of secondary metabolites);map04136(Autophagy - other);map04138(Autophagy - yeast);map04140(Autophagy - animal);map04723(Retrograde endocannabinoid signaling);map05130(Pathogenic Escherichia coli infection);map05167(Kaposi sarcoma-associated h…
POS	POS_838.7841_8.1521	838.784	8.1521	TG 16:0_16:0_17:0	77.8	C52H100O6	TG	Triacylglycerol	Triacylglycerols [GL0301]	Triradylglycerols [GL03]	Glycerolipids [GL]	LMGL03010019;LMGL03012731;LMGL03012775;LMGL03012883;LMGL03012902;LMGL03013288;LMGL03013339;LMGL03013382;LMGL03013446;LMGL03013695;LMGL03013751;LMGL03013798;LMGL03013845;LMGL03014180;LMGL03014231;LMGL03014274;LMGL03015009	C00422	map00561(Glycerolipid metabolism);map01100(Metabolic pathways);map04714(Thermogenesis);map04923(Regulation of lipolysis in adipocytes);map04931(Insulin resistance);map04975(Fat digestion and absorption);map04977(Vitamin digestion and absorption);map04979(Cholesterol metabolism);map05417(Lipid and atherosclerosis)
POS	POS_834.7875_8.1249	834.788	8.12488	TG O-16:0_16:0_18:2	77.8	C53H100O5	EtherTG	Ether-linked triacylglycerol	Alkyldiacylglycerols [GL0302]	Triradylglycerols [GL03]	Glycerolipids [GL]	NA	NA	NA
POS	POS_892.8261_7.8564	892.826	7.85638	TG 13:0_19:0_21:1	77.7	C56H106O6	TG	Triacylglycerol	Triacylglycerols [GL0301]	Triradylglycerols [GL03]	Glycerolipids [GL]	LMGL03010116;LMGL03010119;LMGL03010131;LMGL03010132;LMGL03010133;LMGL03010151;LMGL03010171;LMGL03010172;LMGL03010248;LMGL03012965;LMGL03012999;LMGL03013561;LMGL03013574;LMGL03013598;LMGL03013921;LMGL03013940;LMGL03014038;LMGL03014046;LMGL03014290;LMGL03014312;LMGL03014374;LMGL03014454;LMGL03014467;LMGL03014695;LMGL03014760;LMGL03014859;LMGL03015025;LMGL03015049;LMGL03015095;LMGL03015133;LMGL03015…	C00422	map00561(Glycerolipid metabolism);map01100(Metabolic pathways);map04714(Thermogenesis);map04923(Regulation of lipolysis in adipocytes);map04931(Insulin resistance);map04975(Fat digestion and absorption);map04977(Vitamin digestion and absorption);map04979(Cholesterol metabolism);map05417(Lipid and atherosclerosis)
POS	POS_709.5132_6.1293	709.513	6.12932	MGDG O-8:0_22:1	77.6	C39H74O9	EtherMGDG	Ether-linked monogalactosyldiacylglycerol	Glycosyldiacylglycerols [GL0501]	Glycosyldiradylglycerols [GL05]	Glycerolipids [GL]	NA	NA	NA
POS	POS_660.5531_5.8852	660.553	5.88515	DG 18:1_20:4	77.4	C41H70O5	DG	Diacylglycerol	Diacylglycerols [GL0201]	Diradylglycerols [GL02]	Glycerolipids [GL]	LMGL02010119;LMGL02010120;LMGL02010121;LMGL02010122;LMGL02010149;LMGL02010150;LMGL02010486;LMGL02010509	C00641	map00552(Teichoic acid biosynthesis);map00561(Glycerolipid metabolism);map00562(Inositol phosphate metabolism);map00564(Glycerophospholipid metabolism);map01100(Metabolic pathways);map01110(Biosynthesis of secondary metabolites);map04070(Phosphatidylinositol signaling system);map04730(Long-term depression)
NEG	NEG_900.5946_6.0362	900.595	6.03622	SHexCer 42:4;3O	77.4	C48H87NO12S	SHexCer	Sulfatide	Sulfoglycosphingolipids (sulfatides) [SP0602]	Acidic glycosphingolipids [SP06]	Sphingolipids [SP]	NA	C06125	map00600(Sphingolipid metabolism);map01100(Metabolic pathways)
POS	POS_669.5369_6.4018	669.537	6.40183	TG O-18:3_10:0_10:0	77.4	C41H74O5	EtherTG	Ether-linked triacylglycerol	Alkyldiacylglycerols [GL0302]	Triradylglycerols [GL03]	Glycerolipids [GL]	NA	NA	NA
POS	POS_671.5551_6.6095	671.555	6.60948	TG O-10:0_14:1_14:1	77.3	C41H76O5	EtherTG	Ether-linked triacylglycerol	Alkyldiacylglycerols [GL0302]	Triradylglycerols [GL03]	Glycerolipids [GL]	NA	NA	NA
POS	POS_721.5741_7.0034	721.574	7.00344	TG O-18:5_12:0_12:0	77.3	C45H78O5	EtherTG	Ether-linked triacylglycerol	Alkyldiacylglycerols [GL0302]	Triradylglycerols [GL03]	Glycerolipids [GL]	NA	NA	NA
POS	POS_936.8929_8.245	936.893	8.24497	TG 10:0_22:0_24:0	77.2	C59H114O6	TG	Triacylglycerol	Triacylglycerols [GL0301]	Triradylglycerols [GL03]	Glycerolipids [GL]	LMGL03010335;LMGL03010340;LMGL03010379;LMGL03010412;LMGL03010459;LMGL03010472;LMGL03010509;LMGL03010622;LMGL03012684;LMGL03012805;LMGL03014109;LMGL03014487;LMGL03015244;LMGL03015270	C00422	map00561(Glycerolipid metabolism);map01100(Metabolic pathways);map04714(Thermogenesis);map04923(Regulation of lipolysis in adipocytes);map04931(Insulin resistance);map04975(Fat digestion and absorption);map04977(Vitamin digestion and absorption);map04979(Cholesterol metabolism);map05417(Lipid and atherosclerosis)
POS	POS_773.5864_5.4572	773.586	5.45715	TG O-8:0_16:3_22:4	77.2	C49H82O5	EtherTG	Ether-linked triacylglycerol	Alkyldiacylglycerols [GL0302]	Triradylglycerols [GL03]	Glycerolipids [GL]	NA	NA	NA
POS	POS_904.587_5.2536	904.587	5.25355	PI 38:4	77.1	C47H83O13P	PI	Phosphatidylinositol	Diacylglycerophosphoinositols [GP0601]	Glycerophosphoinositols [GP06]	Glycerophospholipids [GP]	LMGP06010010;LMGP06010303;LMGP06010326;LMGP06010354;LMGP06010382;LMGP06010412;LMGP06010510;LMGP06010511;LMGP06010539;LMGP06010569;LMGP06010598;LMGP06010762;LMGP06010921;LMGP06010939	C01194	map00562(Inositol phosphate metabolism);map00563(Glycosylphosphatidylinositol (GPI)-anchor biosynthesis);map00564(Glycerophospholipid metabolism);map00571(Lipoarabinomannan (LAM) biosynthesis);map01100(Metabolic pathways);map04070(Phosphatidylinositol signaling system);map04136(Autophagy - other);map04138(Autophagy - yeast);map04140(Autophagy - animal);map05132(Salmonella infection);map05152(Tube…
NEG	NEG_898.5788_5.7201	898.579	5.72006	SHexCer 42:5;3O	77.1	C48H85NO12S	SHexCer	Sulfatide	Sulfoglycosphingolipids (sulfatides) [SP0602]	Acidic glycosphingolipids [SP06]	Sphingolipids [SP]	NA	C06125	map00600(Sphingolipid metabolism);map01100(Metabolic pathways)
POS	POS_831.6787_7.9594	831.679	7.95936	TG O-10:0_20:3_20:3	77.1	C53H92O5	EtherTG	Ether-linked triacylglycerol	Alkyldiacylglycerols [GL0302]	Triradylglycerols [GL03]	Glycerolipids [GL]	NA	NA	NA
POS	POS_824.7699_8.0631	824.77	8.06312	TG 15:0_16:0_17:0	77	C51H98O6	TG	Triacylglycerol	Triacylglycerols [GL0301]	Triradylglycerols [GL03]	Glycerolipids [GL]	LMGL03010001;LMGL03012669;LMGL03012715;LMGL03012769;LMGL03012788;LMGL03012877;LMGL03013231;LMGL03013287;LMGL03013333;LMGL03013380;LMGL03013694;LMGL03013745;LMGL03013796;LMGL03013839;LMGL03014178;LMGL03014225;LMGL03015006	C00422	map00561(Glycerolipid metabolism);map01100(Metabolic pathways);map04714(Thermogenesis);map04923(Regulation of lipolysis in adipocytes);map04931(Insulin resistance);map04975(Fat digestion and absorption);map04977(Vitamin digestion and absorption);map04979(Cholesterol metabolism);map05417(Lipid and atherosclerosis)
POS	POS_516.4234_4.4764	516.423	4.47642	TG 8:0_8:0_10:0	77	C29H54O6	TG	Triacylglycerol	Triacylglycerols [GL0301]	Triradylglycerols [GL03]	Glycerolipids [GL]	NA	C00422	map00561(Glycerolipid metabolism);map01100(Metabolic pathways);map04714(Thermogenesis);map04923(Regulation of lipolysis in adipocytes);map04931(Insulin resistance);map04975(Fat digestion and absorption);map04977(Vitamin digestion and absorption);map04979(Cholesterol metabolism);map05417(Lipid and atherosclerosis)
POS	POS_882.6027_5.7252	882.603	5.72521	PI 36:1	77	C45H85O13P	PI	Phosphatidylinositol	Diacylglycerophosphoinositols [GP0601]	Glycerophosphoinositols [GP06]	Glycerophospholipids [GP]	LMGP06010074;LMGP06010102;LMGP06010154;LMGP06010184;LMGP06010206;LMGP06010232;LMGP06010428;LMGP06010456;LMGP06010482;LMGP06010502;LMGP06010648;LMGP06010671;LMGP06010696;LMGP06010932;LMGP06010941;LMGP06010957	C01194	map00562(Inositol phosphate metabolism);map00563(Glycosylphosphatidylinositol (GPI)-anchor biosynthesis);map00564(Glycerophospholipid metabolism);map00571(Lipoarabinomannan (LAM) biosynthesis);map01100(Metabolic pathways);map04070(Phosphatidylinositol signaling system);map04136(Autophagy - other);map04138(Autophagy - yeast);map04140(Autophagy - animal);map05132(Salmonella infection);map05152(Tube…
POS	POS_762.597_6.0478	762.597	6.04778	PC 17:0_17:0	76.9	C42H84NO8P	PC	Phosphatidylcholine	Diacylglycerophosphocholines [GP0101]	Glycerophosphocholines [GP01]	Glycerophospholipids [GP]	LMGP01010400;LMGP01010420;LMGP01010446;LMGP01010466;LMGP01010505;LMGP01010545;LMGP01010573;LMGP01010707;LMGP01010742;LMGP01010972;LMGP01011000;LMGP01011064;LMGP01011082	C00157	map00564(Glycerophospholipid metabolism);map00590(Arachidonic acid metabolism);map00591(Linoleic acid metabolism);map00592(alpha-Linolenic acid metabolism);map01100(Metabolic pathways);map01110(Biosynthesis of secondary metabolites);map04723(Retrograde endocannabinoid signaling);map05231(Choline metabolism in cancer)
POS	POS_572.5214_6.1353	572.521	6.13529	DG 15:0_16:0	76.9	C34H66O5	DG	Diacylglycerol	Diacylglycerols [GL0201]	Diradylglycerols [GL02]	Glycerolipids [GL]	LMGL02010339;LMGL02010359;LMGL02010380;LMGL02010426	C00641	map00552(Teichoic acid biosynthesis);map00561(Glycerolipid metabolism);map00562(Inositol phosphate metabolism);map00564(Glycerophospholipid metabolism);map01100(Metabolic pathways);map01110(Biosynthesis of secondary metabolites);map04070(Phosphatidylinositol signaling system);map04730(Long-term depression)
POS	POS_854.5719_5.2535	854.572	5.25353	PI 34:1	76.9	C43H81O13P	PI	Phosphatidylinositol	Diacylglycerophosphoinositols [GP0601]	Glycerophosphoinositols [GP06]	Glycerophospholipids [GP]	LMGP06010001;LMGP06010033;LMGP06010070;LMGP06010095;LMGP06010117;LMGP06010146;LMGP06010179;LMGP06010199;LMGP06010224;LMGP06010425;LMGP06010452;LMGP06010479;LMGP06010498;LMGP06010694;LMGP06010857;LMGP06010933	C01194	map00562(Inositol phosphate metabolism);map00563(Glycosylphosphatidylinositol (GPI)-anchor biosynthesis);map00564(Glycerophospholipid metabolism);map00571(Lipoarabinomannan (LAM) biosynthesis);map01100(Metabolic pathways);map04070(Phosphatidylinositol signaling system);map04136(Autophagy - other);map04138(Autophagy - yeast);map04140(Autophagy - animal);map05132(Salmonella infection);map05152(Tube…
POS	POS_894.8788_8.8252	894.879	8.82524	TG O-20:0_16:0_18:0	76.9	C57H112O5	EtherTG	Ether-linked triacylglycerol	Alkyldiacylglycerols [GL0302]	Triradylglycerols [GL03]	Glycerolipids [GL]	NA	NA	NA
POS	POS_784.5814_5.3053	784.581	5.30528	PC 18:1_18:2	76.8	C44H82NO8P	PC	Phosphatidylcholine	Diacylglycerophosphocholines [GP0101]	Glycerophosphocholines [GP01]	Glycerophospholipids [GP]	LMGP01010622;LMGP01010624;LMGP01010627;LMGP01010893;LMGP01010895;LMGP01011406;LMGP01011490;LMGP01011568;LMGP01011588;LMGP01011589;LMGP01011624;LMGP01011651;LMGP01011682;LMGP01011766;LMGP01011842;LMGP01011872;LMGP01012038;LMGP01012149;LMGP01012168;LMGP01012194	C00157	map00564(Glycerophospholipid metabolism);map00590(Arachidonic acid metabolism);map00591(Linoleic acid metabolism);map00592(alpha-Linolenic acid metabolism);map01100(Metabolic pathways);map01110(Biosynthesis of secondary metabolites);map04723(Retrograde endocannabinoid signaling);map05231(Choline metabolism in cancer)
POS	POS_710.568_5.7028	710.568	5.7028	DG 20:4_22:4	76.8	C45H72O5	DG	Diacylglycerol	Diacylglycerols [GL0201]	Diradylglycerols [GL02]	Glycerolipids [GL]	LMGL02010260;LMGL02010268;LMGL02010269;LMGL02010270	C00641	map00552(Teichoic acid biosynthesis);map00561(Glycerolipid metabolism);map00562(Inositol phosphate metabolism);map00564(Glycerophospholipid metabolism);map01100(Metabolic pathways);map01110(Biosynthesis of secondary metabolites);map04070(Phosphatidylinositol signaling system);map04730(Long-term depression)
POS	POS_718.535_5.7934	718.535	5.79339	PE 16:0_18:1	76.7	C39H76NO8P	PE	Phosphatidylethanolamine	Diacylglycerophosphoethanolamines [GP0201]	Glycerophosphoethanolamines [GP02]	Glycerophospholipids [GP]	LMGP02010009;LMGP02010010;LMGP02010099;LMGP02010311;LMGP02010378;LMGP02010415;LMGP02010440;LMGP02010462;LMGP02010491;LMGP02010524;LMGP02010544;LMGP02010569;LMGP02010770;LMGP02010797;LMGP02010824;LMGP02010843;LMGP02011040;LMGP02011204	C00350	map00563(Glycosylphosphatidylinositol (GPI)-anchor biosynthesis);map00564(Glycerophospholipid metabolism);map01100(Metabolic pathways);map01110(Biosynthesis of secondary metabolites);map04136(Autophagy - other);map04138(Autophagy - yeast);map04140(Autophagy - animal);map04723(Retrograde endocannabinoid signaling);map05130(Pathogenic Escherichia coli infection);map05167(Kaposi sarcoma-associated h…
POS	POS_834.7516_7.7509	834.752	7.75092	TG 15:0_16:0_18:2	76.6	C52H96O6	TG	Triacylglycerol	Triacylglycerols [GL0301]	Triradylglycerols [GL03]	Glycerolipids [GL]	LMGL03010024;LMGL03010025;LMGL03010026;LMGL03012732;LMGL03012834;LMGL03012903;LMGL03012938;LMGL03013290;LMGL03013316;LMGL03013384;LMGL03013406;LMGL03013427;LMGL03013467;LMGL03013485;LMGL03013697;LMGL03013725;LMGL03013800;LMGL03013824;LMGL03013869;LMGL03013890;LMGL03013907;LMGL03014182;LMGL03014208;LMGL03014257;LMGL03014276;LMGL03014298;LMGL03014319;LMGL03014587;LMGL03014613;LMGL03014638;LMGL03014…	C00422	map00561(Glycerolipid metabolism);map01100(Metabolic pathways);map04714(Thermogenesis);map04923(Regulation of lipolysis in adipocytes);map04931(Insulin resistance);map04975(Fat digestion and absorption);map04977(Vitamin digestion and absorption);map04979(Cholesterol metabolism);map05417(Lipid and atherosclerosis)
POS	POS_662.5693_6.1385	662.569	6.13854	DG 16:0_22:4	76.6	C41H72O5	DG	Diacylglycerol	Diacylglycerols [GL0201]	Diradylglycerols [GL02]	Glycerolipids [GL]	LMGL02010108;LMGL02010109;LMGL02010110;LMGL02010111;LMGL02010126;LMGL02010138;LMGL02010485;LMGL02010508	C00641	map00552(Teichoic acid biosynthesis);map00561(Glycerolipid metabolism);map00562(Inositol phosphate metabolism);map00564(Glycerophospholipid metabolism);map01100(Metabolic pathways);map01110(Biosynthesis of secondary metabolites);map04070(Phosphatidylinositol signaling system);map04730(Long-term depression)
POS	POS_838.6284_5.8928	838.628	5.89282	PC 20:2_20:2	76.5	C48H88NO8P	PC	Phosphatidylcholine	Diacylglycerophosphocholines [GP0101]	Glycerophosphocholines [GP01]	Glycerophospholipids [GP]	LMGP01010813;LMGP01011023;LMGP01011045;LMGP01011638;LMGP01011667;LMGP01011696;LMGP01011726;LMGP01011826;LMGP01011856;LMGP01011886;LMGP01011915;LMGP01011991;LMGP01012018;LMGP01012019;LMGP01012048;LMGP01012077;LMGP01012176;LMGP01012180;LMGP01012186;LMGP01012187;LMGP01012203;LMGP01012213;LMGP01012223;LMGP01012224	C00157	map00564(Glycerophospholipid metabolism);map00590(Arachidonic acid metabolism);map00591(Linoleic acid metabolism);map00592(alpha-Linolenic acid metabolism);map01100(Metabolic pathways);map01110(Biosynthesis of secondary metabolites);map04723(Retrograde endocannabinoid signaling);map05231(Choline metabolism in cancer)
POS	POS_792.7037_7.429	792.704	7.42898	TG 12:0_16:0_18:2	76.5	C49H90O6	TG	Triacylglycerol	Triacylglycerols [GL0301]	Triradylglycerols [GL03]	Glycerolipids [GL]	LMGL03012654;LMGL03012667;LMGL03012710;LMGL03012763;LMGL03012787;LMGL03012820;LMGL03012927;LMGL03013226;LMGL03013254;LMGL03013307;LMGL03013327;LMGL03013351;LMGL03013373;LMGL03013716;LMGL03013739;LMGL03013765;LMGL03013789;LMGL03013813;LMGL03014145;LMGL03014171;LMGL03014197;LMGL03014576;LMGL03014602;LMGL03014627;LMGL03014979	C00422	map00561(Glycerolipid metabolism);map01100(Metabolic pathways);map04714(Thermogenesis);map04923(Regulation of lipolysis in adipocytes);map04931(Insulin resistance);map04975(Fat digestion and absorption);map04977(Vitamin digestion and absorption);map04979(Cholesterol metabolism);map05417(Lipid and atherosclerosis)
NEG	NEG_566.345_1.9759	566.345	1.97589	LPC 18:1	76.5	C26H52NO7P	LPC	Lysophophatidylcholine	Monoacylglycerophosphocholines [GP0105]	Glycerophosphocholines [GP01]	Glycerophospholipids [GP]	LMGP01050029;LMGP01050030;LMGP01050032;LMGP01050079;LMGP01050080;LMGP01050082;LMGP01050114;LMGP01050138	C04230	map00564(Glycerophospholipid metabolism);map04148(Efferocytosis);map05231(Choline metabolism in cancer)
POS	POS_754.6869_7.5331	754.687	7.53308	TG 12:0_15:0_16:0	76.4	C46H88O6	TG	Triacylglycerol	Triacylglycerols [GL0301]	Triradylglycerols [GL03]	Glycerolipids [GL]	LMGL03012643;LMGL03012697;LMGL03012724;LMGL03012754;LMGL03013186;LMGL03013213;LMGL03013268;LMGL03013675	C00422	map00561(Glycerolipid metabolism);map01100(Metabolic pathways);map04714(Thermogenesis);map04923(Regulation of lipolysis in adipocytes);map04931(Insulin resistance);map04975(Fat digestion and absorption);map04977(Vitamin digestion and absorption);map04979(Cholesterol metabolism);map05417(Lipid and atherosclerosis)
POS	POS_659.4981_6.2926	659.498	6.29264	CoQ7	76.3	C44H66O4	CoQ	Coenzyme Q	Ubiquinones [PR0201]	Quinones and hydroquinones [PR02]	Prenol Lipids [PR]	NA	NA	NA
POS	POS_876.5559_4.7897	876.556	4.78967	PI 36:4	76.2	C45H79O13P	PI	Phosphatidylinositol	Diacylglycerophosphoinositols [GP0601]	Glycerophosphoinositols [GP06]	Glycerophospholipids [GP]	LMGP06010076;LMGP06010187;LMGP06010298;LMGP06010346;LMGP06010404;LMGP06010564;LMGP06010758;LMGP06010828;LMGP06010843;LMGP06010850;LMGP06010856;LMGP06010927;LMGP06010958	C01194	map00562(Inositol phosphate metabolism);map00563(Glycosylphosphatidylinositol (GPI)-anchor biosynthesis);map00564(Glycerophospholipid metabolism);map00571(Lipoarabinomannan (LAM) biosynthesis);map01100(Metabolic pathways);map04070(Phosphatidylinositol signaling system);map04136(Autophagy - other);map04138(Autophagy - yeast);map04140(Autophagy - animal);map05132(Salmonella infection);map05152(Tube…
POS	POS_661.4342_5.2536	661.434	5.25362	MGDG O-9:0_18:4	76.2	C36H62O9	EtherMGDG	Ether-linked monogalactosyldiacylglycerol	Glycosyldiacylglycerols [GL0501]	Glycosyldiradylglycerols [GL05]	Glycerolipids [GL]	NA	NA	NA
POS	POS_756.5505_4.8116	756.55	4.81157	PC 16:1_18:2	76.1	C42H78NO8P	PC	Phosphatidylcholine	Diacylglycerophosphocholines [GP0101]	Glycerophosphocholines [GP01]	Glycerophospholipids [GP]	LMGP01010598;LMGP01010601;LMGP01010690;LMGP01011374;LMGP01011399;LMGP01011530;LMGP01011560;LMGP01011620;LMGP01011646;LMGP01011677;LMGP01011838;LMGP01011868;LMGP01012127;LMGP01012192	C00157	map00564(Glycerophospholipid metabolism);map00590(Arachidonic acid metabolism);map00591(Linoleic acid metabolism);map00592(alpha-Linolenic acid metabolism);map01100(Metabolic pathways);map01110(Biosynthesis of secondary metabolites);map04723(Retrograde endocannabinoid signaling);map05231(Choline metabolism in cancer)
POS	POS_852.5557_4.9102	852.556	4.91019	PI 34:2	76.1	C43H79O13P	PI	Phosphatidylinositol	Diacylglycerophosphoinositols [GP0601]	Glycerophosphoinositols [GP06]	Glycerophospholipids [GP]	LMGP06010034;LMGP06010071;LMGP06010096;LMGP06010147;LMGP06010200;LMGP06010254;LMGP06010453;LMGP06010499;LMGP06010528;LMGP06010725;LMGP06010847;LMGP06010851;LMGP06010862;LMGP06010873;LMGP06010959	C01194	map00562(Inositol phosphate metabolism);map00563(Glycosylphosphatidylinositol (GPI)-anchor biosynthesis);map00564(Glycerophospholipid metabolism);map00571(Lipoarabinomannan (LAM) biosynthesis);map01100(Metabolic pathways);map04070(Phosphatidylinositol signaling system);map04136(Autophagy - other);map04138(Autophagy - yeast);map04140(Autophagy - animal);map05132(Salmonella infection);map05152(Tube…
POS	POS_766.6884_7.4183	766.688	7.41832	TG 12:0_16:0_16:1	75.9	C47H88O6	TG	Triacylglycerol	Triacylglycerols [GL0301]	Triradylglycerols [GL03]	Glycerolipids [GL]	LMGL03012646;LMGL03012701;LMGL03012757;LMGL03012842;LMGL03013193;LMGL03013217;LMGL03013245;LMGL03013271;LMGL03013297;LMGL03013322;LMGL03013678;LMGL03013706;LMGL03013733;LMGL03013759;LMGL03014139;LMGL03014166	C00422	map00561(Glycerolipid metabolism);map01100(Metabolic pathways);map04714(Thermogenesis);map04923(Regulation of lipolysis in adipocytes);map04931(Insulin resistance);map04975(Fat digestion and absorption);map04977(Vitamin digestion and absorption);map04979(Cholesterol metabolism);map05417(Lipid and atherosclerosis)
POS	POS_705.4819_5.7055	705.482	5.70548	MGDG O-28:3_2:0	75.9	C39H70O9	EtherMGDG	Ether-linked monogalactosyldiacylglycerol	Glycosyldiacylglycerols [GL0501]	Glycosyldiradylglycerols [GL05]	Glycerolipids [GL]	NA	NA	NA
POS	POS_625.4427_6.1394	625.443	6.13938	MGDG O-8:0_16:1	75.9	C33H62O9	EtherMGDG	Ether-linked monogalactosyldiacylglycerol	Glycosyldiacylglycerols [GL0501]	Glycosyldiradylglycerols [GL05]	Glycerolipids [GL]	NA	NA	NA
POS	POS_768.7055_7.6556	768.705	7.65562	TG 12:0_16:0_16:0	75.8	C47H90O6	TG	Triacylglycerol	Triacylglycerols [GL0301]	Triradylglycerols [GL03]	Glycerolipids [GL]	LMGL03012645;LMGL03012664;LMGL03012700;LMGL03012756;LMGL03012784;LMGL03013192;LMGL03013216;LMGL03013270;LMGL03013677;LMGL03013732	C00422	map00561(Glycerolipid metabolism);map01100(Metabolic pathways);map04714(Thermogenesis);map04923(Regulation of lipolysis in adipocytes);map04931(Insulin resistance);map04975(Fat digestion and absorption);map04977(Vitamin digestion and absorption);map04979(Cholesterol metabolism);map05417(Lipid and atherosclerosis)
POS	POS_705.5861_5.5032	705.586	5.5032	SM 8:0;2O/26:0	75.7	C39H81N2O6P	SM	Sphingomyelin	Ceramide phosphocholines (sphingomyelins) [SP0301]	Phosphosphingolipids [SP03]	Sphingolipids [SP]	LMSP03010004	C00550	map00600(Sphingolipid metabolism);map01100(Metabolic pathways);map04071(Sphingolipid signaling pathway);map04217(Necroptosis)
POS	POS_883.7113_7.9309	883.711	7.93092	TG O-10:0_22:4_22:4	75.7	C57H96O5	EtherTG	Ether-linked triacylglycerol	Alkyldiacylglycerols [GL0302]	Triradylglycerols [GL03]	Glycerolipids [GL]	NA	NA	NA
POS	POS_885.7274_8.1312	885.727	8.13118	TG O-10:0_22:3_22:4	75.6	C57H98O5	EtherTG	Ether-linked triacylglycerol	Alkyldiacylglycerols [GL0302]	Triradylglycerols [GL03]	Glycerolipids [GL]	NA	NA	NA
NEG	NEG_540.3291_2.0085	540.329	2.00849	LPC 16:0	75.5	C24H50NO7P	LPC	Lysophophatidylcholine	Monoacylglycerophosphocholines [GP0105]	Glycerophosphocholines [GP01]	Glycerophospholipids [GP]	LMGP01050018;LMGP01050074;LMGP01050113	C04230	map00564(Glycerophospholipid metabolism);map04148(Efferocytosis);map05231(Choline metabolism in cancer)
POS	POS_889.7212_7.6584	889.721	7.65837	MGDG O-15:1_28:1	75.5	C52H98O9	EtherMGDG	Ether-linked monogalactosyldiacylglycerol	Glycosyldiacylglycerols [GL0501]	Glycosyldiradylglycerols [GL05]	Glycerolipids [GL]	NA	NA	NA
POS	POS_258.1088_0.7977	258.109	0.797725	LPE O-3:0	75.4	C8H20NO6P	EtherLPE	Ether-linked lysophosphatidylethanolamine	Monoalkylglycerophosphoethanolamines [GP0206]	Glycerophosphoethanolamines [GP02]	Glycerophospholipids [GP]	NA	C05209	NA
POS	POS_771.6429_7.4181	771.643	7.41809	TG 12:0_14:0_18:1	75.3	C47H88O6	TG	Triacylglycerol	Triacylglycerols [GL0301]	Triradylglycerols [GL03]	Glycerolipids [GL]	LMGL03012646;LMGL03012701;LMGL03012757;LMGL03012842;LMGL03013193;LMGL03013217;LMGL03013245;LMGL03013271;LMGL03013297;LMGL03013322;LMGL03013678;LMGL03013706;LMGL03013733;LMGL03013759;LMGL03014139;LMGL03014166	C00422	map00561(Glycerolipid metabolism);map01100(Metabolic pathways);map04714(Thermogenesis);map04923(Regulation of lipolysis in adipocytes);map04931(Insulin resistance);map04975(Fat digestion and absorption);map04977(Vitamin digestion and absorption);map04979(Cholesterol metabolism);map05417(Lipid and atherosclerosis)
POS	POS_820.7381_7.6496	820.738	7.64959	TG 14:0_16:0_18:2	75.3	C51H94O6	TG	Triacylglycerol	Triacylglycerols [GL0301]	Triradylglycerols [GL03]	Glycerolipids [GL]	LMGL03010018;LMGL03012670;LMGL03012717;LMGL03012771;LMGL03012789;LMGL03012828;LMGL03012879;LMGL03012932;LMGL03013233;LMGL03013261;LMGL03013335;LMGL03013359;LMGL03013404;LMGL03013425;LMGL03013442;LMGL03013747;LMGL03013773;LMGL03013822;LMGL03013841;LMGL03013863;LMGL03013884;LMGL03014153;LMGL03014206;LMGL03014227;LMGL03014251;LMGL03014273;LMGL03014585;LMGL03014611;LMGL03014632;LMGL03014656;LMGL03014…	C00422	map00561(Glycerolipid metabolism);map01100(Metabolic pathways);map04714(Thermogenesis);map04923(Regulation of lipolysis in adipocytes);map04931(Insulin resistance);map04975(Fat digestion and absorption);map04977(Vitamin digestion and absorption);map04979(Cholesterol metabolism);map05417(Lipid and atherosclerosis)
POS	POS_992.9437_8.8461	992.944	8.8461	TG 16:0_18:0_26:0	75.3	C63H122O6	TG	Triacylglycerol	Triacylglycerols [GL0301]	Triradylglycerols [GL03]	Glycerolipids [GL]	LMGL03010003;LMGL03011114;LMGL03011258;LMGL03011332;LMGL03011334;LMGL03011341;LMGL03011478	C00422	map00561(Glycerolipid metabolism);map01100(Metabolic pathways);map04714(Thermogenesis);map04923(Regulation of lipolysis in adipocytes);map04931(Insulin resistance);map04975(Fat digestion and absorption);map04977(Vitamin digestion and absorption);map04979(Cholesterol metabolism);map05417(Lipid and atherosclerosis)
POS	POS_833.6516_5.2241	833.652	5.22408	MGDG O-26:1_13:1	75.3	C48H90O9	EtherMGDG	Ether-linked monogalactosyldiacylglycerol	Glycosyldiacylglycerols [GL0501]	Glycosyldiradylglycerols [GL05]	Glycerolipids [GL]	NA	NA	NA
POS	POS_622.6096_6.7639	622.61	6.76393	Cer 18:1;2O/22:0	75.1	C40H79NO3	Cer_NS	Ceramide non-hydroxyfatty acid-sphingosine	N-acylsphingosines (ceramides) [SP0201]	Ceramides [SP02]	Sphingolipids [SP]	LMSP02010008;LMSP02010042;LMSP02010050	C00195	map00600(Sphingolipid metabolism);map01100(Metabolic pathways);map04071(Sphingolipid signaling pathway);map04217(Necroptosis);map04722(Neurotrophin signaling pathway);map04920(Adipocytokine signaling pathway);map04931(Insulin resistance);map04933(AGE-RAGE signaling pathway in diabetic complications);map05140(Leishmaniasis);map05415(Diabetic cardiomyopathy)
POS	POS_658.5361_5.5363	658.536	5.53633	DG 18:2_20:4	75.1	C41H68O5	DG	Diacylglycerol	Diacylglycerols [GL0201]	Diradylglycerols [GL02]	Glycerolipids [GL]	LMGL02010130;LMGL02010131;LMGL02010132;LMGL02010161;LMGL02010162;LMGL02010487;LMGL02010510	C00641	map00552(Teichoic acid biosynthesis);map00561(Glycerolipid metabolism);map00562(Inositol phosphate metabolism);map00564(Glycerophospholipid metabolism);map01100(Metabolic pathways);map01110(Biosynthesis of secondary metabolites);map04070(Phosphatidylinositol signaling system);map04730(Long-term depression)
POS	POS_961.8121_8.2348	961.812	8.23485	MGDG O-20:1_28:0	75.1	C57H110O9	EtherMGDG	Ether-linked monogalactosyldiacylglycerol	Glycosyldiacylglycerols [GL0501]	Glycosyldiradylglycerols [GL05]	Glycerolipids [GL]	NA	NA	NA
POS	POS_881.6945_7.7302	881.695	7.73023	TG O-14:1_20:4_20:4	74.9	C57H94O5	EtherTG	Ether-linked triacylglycerol	Alkyldiacylglycerols [GL0302]	Triradylglycerols [GL03]	Glycerolipids [GL]	NA	NA	NA
POS	POS_814.6281_6.053	814.628	6.05298	PC 19:1_19:1	74.7	C46H88NO8P	PC	Phosphatidylcholine	Diacylglycerophosphocholines [GP0101]	Glycerophosphocholines [GP01]	Glycerophospholipids [GP]	LMGP01010788;LMGP01010789;LMGP01010790;LMGP01010791;LMGP01010792;LMGP01010793;LMGP01010843;LMGP01011296;LMGP01011472;LMGP01011495;LMGP01011575;LMGP01011607;LMGP01011630;LMGP01011774;LMGP01011817;LMGP01011846;LMGP01011962;LMGP01012011;LMGP01012041	C00157	map00564(Glycerophospholipid metabolism);map00590(Arachidonic acid metabolism);map00591(Linoleic acid metabolism);map00592(alpha-Linolenic acid metabolism);map01100(Metabolic pathways);map01110(Biosynthesis of secondary metabolites);map04723(Retrograde endocannabinoid signaling);map05231(Choline metabolism in cancer)
POS	POS_792.6294_5.2176	792.629	5.21756	DGCC 15:1_22:2	74.7	C47H85NO8	DGCC	Diacylglyceryl-3-O-carboxyhydroxymethylcholine	NA	Other Glycerolipids [GL00]	Glycerolipids [GL]	NA	NA	NA
POS	POS_908.8527_8.3796	908.853	8.3796	TG 16:0_18:0_20:0	74.6	C57H110O6	TG	Triacylglycerol	Triacylglycerols [GL0301]	Triradylglycerols [GL03]	Glycerolipids [GL]	LMGL03010002;LMGL03010154;LMGL03010175;LMGL03010199;LMGL03010249;LMGL03010257;LMGL03010283;LMGL03012683;LMGL03012799;LMGL03013587;LMGL03014025;LMGL03014051;LMGL03014355;LMGL03014459;LMGL03015073;LMGL03015138;LMGL03015237	C00422	map00561(Glycerolipid metabolism);map01100(Metabolic pathways);map04714(Thermogenesis);map04923(Regulation of lipolysis in adipocytes);map04931(Insulin resistance);map04975(Fat digestion and absorption);map04977(Vitamin digestion and absorption);map04979(Cholesterol metabolism);map05417(Lipid and atherosclerosis)
POS	POS_990.9286_8.6634	990.929	8.66344	TG 16:0_18:1_26:0	74.6	C63H120O6	TG	Triacylglycerol	Triacylglycerols [GL0301]	Triradylglycerols [GL03]	Glycerolipids [GL]	LMGL03011004;LMGL03011188;LMGL03011189;LMGL03011197;LMGL03011333;LMGL03011342;LMGL03011407;LMGL03011410;LMGL03011419;LMGL03011426;LMGL03011553;LMGL03013120;LMGL03015795;LMGL03015972;LMGL03016203;LMGL03016681;LMGL03016707	C00422	map00561(Glycerolipid metabolism);map01100(Metabolic pathways);map04714(Thermogenesis);map04923(Regulation of lipolysis in adipocytes);map04931(Insulin resistance);map04975(Fat digestion and absorption);map04977(Vitamin digestion and absorption);map04979(Cholesterol metabolism);map05417(Lipid and atherosclerosis)
POS	POS_653.4731_6.4692	653.473	6.46917	MGDG O-8:0_18:1	74.6	C35H66O9	EtherMGDG	Ether-linked monogalactosyldiacylglycerol	Glycosyldiacylglycerols [GL0501]	Glycosyldiradylglycerols [GL05]	Glycerolipids [GL]	NA	NA	NA
POS	POS_892.8652_8.6369	892.865	8.63687	TG O-18:0_18:0_18:1	74.6	C57H110O5	EtherTG	Ether-linked triacylglycerol	Alkyldiacylglycerols [GL0302]	Triradylglycerols [GL03]	Glycerolipids [GL]	NA	NA	NA
POS	POS_582.5058_5.637	582.506	5.63699	DG 16:0_16:2	74.5	C35H64O5	DG	Diacylglycerol	Diacylglycerols [GL0201]	Diradylglycerols [GL02]	Glycerolipids [GL]	LMGL02010011;LMGL02010342;LMGL02010385;LMGL02010408;LMGL02010430;LMGL02010453	C00641	map00552(Teichoic acid biosynthesis);map00561(Glycerolipid metabolism);map00562(Inositol phosphate metabolism);map00564(Glycerophospholipid metabolism);map01100(Metabolic pathways);map01110(Biosynthesis of secondary metabolites);map04070(Phosphatidylinositol signaling system);map04730(Long-term depression)
POS	POS_858.7514_7.6698	858.751	7.66981	TG 15:0_16:0_20:4	74.4	C54H96O6	TG	Triacylglycerol	Triacylglycerols [GL0301]	Triradylglycerols [GL03]	Glycerolipids [GL]	LMGL03010067;LMGL03010068;LMGL03010086;LMGL03010088;LMGL03010089;LMGL03010091;LMGL03010092;LMGL03012907;LMGL03013393;LMGL03013415;LMGL03013436;LMGL03013544;LMGL03013557;LMGL03013570;LMGL03013809;LMGL03013833;LMGL03013917;LMGL03013936;LMGL03013954;LMGL03013971;LMGL03013988;LMGL03014003;LMGL03014191;LMGL03014217;LMGL03014286;LMGL03014308;LMGL03014329;LMGL03014404;LMGL03014421;LMGL03014436;LMGL03014…	C00422	map00561(Glycerolipid metabolism);map01100(Metabolic pathways);map04714(Thermogenesis);map04923(Regulation of lipolysis in adipocytes);map04931(Insulin resistance);map04975(Fat digestion and absorption);map04977(Vitamin digestion and absorption);map04979(Cholesterol metabolism);map05417(Lipid and atherosclerosis)
POS	POS_962.8984_8.5026	962.898	8.50259	TG 16:0_18:1_24:0	74.4	C61H116O6	TG	Triacylglycerol	Triacylglycerols [GL0301]	Triradylglycerols [GL03]	Glycerolipids [GL]	LMGL03010651;LMGL03010655;LMGL03010823;LMGL03010824;LMGL03010828;LMGL03010829;LMGL03010834;LMGL03010859;LMGL03010887;LMGL03010888;LMGL03010895;LMGL03010901;LMGL03011033;LMGL03011175;LMGL03012864;LMGL03013024;LMGL03014551;LMGL03015329;LMGL03015679;LMGL03015788;LMGL03015951;LMGL03015959;LMGL03016195;LMGL03016674	C00422	map00561(Glycerolipid metabolism);map01100(Metabolic pathways);map04714(Thermogenesis);map04923(Regulation of lipolysis in adipocytes);map04931(Insulin resistance);map04975(Fat digestion and absorption);map04977(Vitamin digestion and absorption);map04979(Cholesterol metabolism);map05417(Lipid and atherosclerosis)
NEG	NEG_789.5817_5.2082	789.582	5.20822	ST 29:1;O;Hex;FA 10:0	74.4	C45H78O7	AHexSIS	Acylhexosyl sitosterol	NA	Other Sterol lipids [ST00]	Sterol Lipids [ST]	NA	NA	NA
POS	POS_597.4115_5.7726	597.411	5.77264	MGDG O-20:1_2:0	74.3	C31H58O9	EtherMGDG	Ether-linked monogalactosyldiacylglycerol	Glycosyldiacylglycerols [GL0501]	Glycosyldiradylglycerols [GL05]	Glycerolipids [GL]	NA	NA	NA
POS	POS_699.5924_7.0034	699.592	7.00344	TG O-8:0_16:1_16:1	74.3	C43H80O5	EtherTG	Ether-linked triacylglycerol	Alkyldiacylglycerols [GL0302]	Triradylglycerols [GL03]	Glycerolipids [GL]	NA	NA	NA
POS	POS_754.5314_5.2836	754.531	5.28363	PC 32:1	74.2	C40H78NO8P	PC	Phosphatidylcholine	Diacylglycerophosphocholines [GP0101]	Glycerophosphocholines [GP01]	Glycerophospholipids [GP]	LMGP01010490;LMGP01010492;LMGP01010566;LMGP01010882;LMGP01011329;LMGP01011352;LMGP01011389;LMGP01011413;LMGP01011439;LMGP01011479;LMGP01011500;LMGP01011525;LMGP01011582;LMGP01011757;LMGP01011805;LMGP01012145	C00157	map00564(Glycerophospholipid metabolism);map00590(Arachidonic acid metabolism);map00591(Linoleic acid metabolism);map00592(alpha-Linolenic acid metabolism);map01100(Metabolic pathways);map01110(Biosynthesis of secondary metabolites);map04723(Retrograde endocannabinoid signaling);map05231(Choline metabolism in cancer)
POS	POS_818.7213_7.5812	818.721	7.58117	TG 16:0_16:0_16:3	74.2	C51H92O6	TG	Triacylglycerol	Triacylglycerols [GL0301]	Triradylglycerols [GL03]	Glycerolipids [GL]	LMGL03010020;LMGL03012718;LMGL03012772;LMGL03012829;LMGL03012847;LMGL03012880;LMGL03012881;LMGL03012933;LMGL03013234;LMGL03013262;LMGL03013336;LMGL03013360;LMGL03013426;LMGL03013443;LMGL03013444;LMGL03013462;LMGL03013748;LMGL03013774;LMGL03013842;LMGL03013843;LMGL03013864;LMGL03013885;LMGL03014154;LMGL03014228;LMGL03014229;LMGL03014252;LMGL03014296;LMGL03014612;LMGL03014633;LMGL03014657;LMGL03014…	C00422	map00561(Glycerolipid metabolism);map01100(Metabolic pathways);map04714(Thermogenesis);map04923(Regulation of lipolysis in adipocytes);map04931(Insulin resistance);map04975(Fat digestion and absorption);map04977(Vitamin digestion and absorption);map04979(Cholesterol metabolism);map05417(Lipid and atherosclerosis)
POS	POS_686.5683_5.9906	686.568	5.99055	DG 18:1_22:5	74.2	C43H72O5	DG	Diacylglycerol	Diacylglycerols [GL0201]	Diradylglycerols [GL02]	Glycerolipids [GL]	LMGL02010186;LMGL02010187;LMGL02010188;LMGL02010202;LMGL02010214;LMGL02010215;LMGL02010216;LMGL02010494;LMGL02010517	C00641	map00552(Teichoic acid biosynthesis);map00561(Glycerolipid metabolism);map00562(Inositol phosphate metabolism);map00564(Glycerophospholipid metabolism);map01100(Metabolic pathways);map01110(Biosynthesis of secondary metabolites);map04070(Phosphatidylinositol signaling system);map04730(Long-term depression)
NEG	NEG_809.5642_5.1882	809.564	5.18823	SMGDG O-17:0_16:0	74.1	C42H82O12S	EtherSMGDG	Semino lipid	Glycosyldiacylglycerols [GL0501]	Glycosyldiradylglycerols [GL05]	Glycerolipids [GL]	NA	NA	NA
POS	POS_907.709_7.7605	907.709	7.76049	TG O-12:0_22:5_22:5	74.1	C59H96O5	EtherTG	Ether-linked triacylglycerol	Alkyldiacylglycerols [GL0302]	Triradylglycerols [GL03]	Glycerolipids [GL]	NA	NA	NA
POS	POS_790.6872_7.3474	790.687	7.3474	TG 14:0_16:0_16:3	74	C49H88O6	TG	Triacylglycerol	Triacylglycerols [GL0301]	Triradylglycerols [GL03]	Glycerolipids [GL]	LMGL03012655;LMGL03012711;LMGL03012764;LMGL03012765;LMGL03012821;LMGL03012845;LMGL03012928;LMGL03013227;LMGL03013255;LMGL03013328;LMGL03013329;LMGL03013352;LMGL03013396;LMGL03013740;LMGL03013741;LMGL03013766;LMGL03013814;LMGL03014146;LMGL03014198;LMGL03014577;LMGL03014603	C00422	map00561(Glycerolipid metabolism);map01100(Metabolic pathways);map04714(Thermogenesis);map04923(Regulation of lipolysis in adipocytes);map04931(Insulin resistance);map04975(Fat digestion and absorption);map04977(Vitamin digestion and absorption);map04979(Cholesterol metabolism);map05417(Lipid and atherosclerosis)
POS	POS_914.8401_8.1529	914.84	8.15294	TG 16:0_17:0_22:4	74	C58H104O6	TG	Triacylglycerol	Triacylglycerols [GL0301]	Triradylglycerols [GL03]	Glycerolipids [GL]	LMGL03010380;LMGL03010381;LMGL03010385;LMGL03010386;LMGL03010387;LMGL03010391;LMGL03010392;LMGL03010393;LMGL03010396;LMGL03010397;LMGL03010401;LMGL03010465;LMGL03010466;LMGL03010473;LMGL03010474;LMGL03010492;LMGL03010497;LMGL03010516;LMGL03010523;LMGL03010567;LMGL03010579;LMGL03010580;LMGL03010623;LMGL03012915;LMGL03013019;LMGL03013648;LMGL03014056;LMGL03014067;LMGL03014077;LMGL03014086;LMGL03014…	C00422	map00561(Glycerolipid metabolism);map01100(Metabolic pathways);map04714(Thermogenesis);map04923(Regulation of lipolysis in adipocytes);map04931(Insulin resistance);map04975(Fat digestion and absorption);map04977(Vitamin digestion and absorption);map04979(Cholesterol metabolism);map05417(Lipid and atherosclerosis)
POS	POS_868.7355_7.3502	868.735	7.35022	TG 16:0_16:2_20:4	73.9	C55H94O6	TG	Triacylglycerol	Triacylglycerols [GL0301]	Triradylglycerols [GL03]	Glycerolipids [GL]	LMGL03010166;LMGL03010170;LMGL03010192;LMGL03010193;LMGL03010214;LMGL03010215;LMGL03012680;LMGL03012898;LMGL03012951;LMGL03012985;LMGL03013006;LMGL03013461;LMGL03013480;LMGL03013498;LMGL03013515;LMGL03013532;LMGL03013547;LMGL03013597;LMGL03013607;LMGL03013860;LMGL03013882;LMGL03013903;LMGL03014037;LMGL03014246;LMGL03014270;LMGL03014373;LMGL03014391;LMGL03014408;LMGL03014425;LMGL03014440;LMGL03014…	C00422	map00561(Glycerolipid metabolism);map01100(Metabolic pathways);map04714(Thermogenesis);map04923(Regulation of lipolysis in adipocytes);map04931(Insulin resistance);map04975(Fat digestion and absorption);map04977(Vitamin digestion and absorption);map04979(Cholesterol metabolism);map05417(Lipid and atherosclerosis)
POS	POS_888.7982_7.9432	888.798	7.94319	TG 17:0_18:1_18:2	73.9	C56H102O6	TG	Triacylglycerol	Triacylglycerols [GL0301]	Triradylglycerols [GL03]	Glycerolipids [GL]	LMGL03010161;LMGL03010162;LMGL03010164;LMGL03010165;LMGL03010169;LMGL03010176;LMGL03010178;LMGL03010179;LMGL03010181;LMGL03010182;LMGL03010183;LMGL03010200;LMGL03010225;LMGL03010226;LMGL03012966;LMGL03013007;LMGL03013563;LMGL03013576;LMGL03013619;LMGL03013923;LMGL03013942;LMGL03013960;LMGL03013977;LMGL03013994;LMGL03014048;LMGL03014059;LMGL03014292;LMGL03014314;LMGL03014335;LMGL03014411;LMGL03014…	C00422	map00561(Glycerolipid metabolism);map01100(Metabolic pathways);map04714(Thermogenesis);map04923(Regulation of lipolysis in adipocytes);map04931(Insulin resistance);map04975(Fat digestion and absorption);map04977(Vitamin digestion and absorption);map04979(Cholesterol metabolism);map05417(Lipid and atherosclerosis)
POS	POS_914.8135_7.9806	914.813	7.98061	TG 17:1_19:1_19:2	73.9	C58H104O6	TG	Triacylglycerol	Triacylglycerols [GL0301]	Triradylglycerols [GL03]	Glycerolipids [GL]	LMGL03010380;LMGL03010381;LMGL03010385;LMGL03010386;LMGL03010387;LMGL03010391;LMGL03010392;LMGL03010393;LMGL03010396;LMGL03010397;LMGL03010401;LMGL03010465;LMGL03010466;LMGL03010473;LMGL03010474;LMGL03010492;LMGL03010497;LMGL03010516;LMGL03010523;LMGL03010567;LMGL03010579;LMGL03010580;LMGL03010623;LMGL03012915;LMGL03013019;LMGL03013648;LMGL03014056;LMGL03014067;LMGL03014077;LMGL03014086;LMGL03014…	C00422	map00561(Glycerolipid metabolism);map01100(Metabolic pathways);map04714(Thermogenesis);map04923(Regulation of lipolysis in adipocytes);map04931(Insulin resistance);map04975(Fat digestion and absorption);map04977(Vitamin digestion and absorption);map04979(Cholesterol metabolism);map05417(Lipid and atherosclerosis)
NEG	NEG_821.5654_5.661	821.565	5.66097	PG O-19:2_22:4	73.9	C47H83O9P	EtherPG	Ether-linked phosphatidylglycerol	1-alkyl,2-acylglycerophosphoglycerols [GP0402]	Glycerophosphoglycerols [GP04]	Glycerophospholipids [GP]	NA	NA	NA
POS	POS_742.5353_5.4462	742.535	5.44625	PE 18:1_18:2	73.8	C41H76NO8P	PE	Phosphatidylethanolamine	Diacylglycerophosphoethanolamines [GP0201]	Glycerophosphoethanolamines [GP02]	Glycerophospholipids [GP]	LMGP02010048;LMGP02010449;LMGP02010531;LMGP02010608;LMGP02010628;LMGP02010629;LMGP02010663;LMGP02010690;LMGP02010720;LMGP02010803;LMGP02010878;LMGP02010908;LMGP02011074;LMGP02011222	C00350	map00563(Glycosylphosphatidylinositol (GPI)-anchor biosynthesis);map00564(Glycerophospholipid metabolism);map01100(Metabolic pathways);map01110(Biosynthesis of secondary metabolites);map04136(Autophagy - other);map04138(Autophagy - yeast);map04140(Autophagy - animal);map04723(Retrograde endocannabinoid signaling);map05130(Pathogenic Escherichia coli infection);map05167(Kaposi sarcoma-associated h…
POS	POS_867.5404_5.6816	867.54	5.68162	DGDG O-22:3_8:0	73.8	C45H80O14	EtherDGDG	Ether-linked digalactosyldiacylglycerol	Glycosyldiacylglycerols [GL0501]	Glycosyldiradylglycerols [GL05]	Glycerolipids [GL]	NA	NA	NA
POS	POS_862.7835_7.9378	862.784	7.93776	TG 16:0_17:1_18:1	73.7	C54H100O6	TG	Triacylglycerol	Triacylglycerols [GL0301]	Triradylglycerols [GL03]	Glycerolipids [GL]	LMGL03010045;LMGL03010048;LMGL03010058;LMGL03010059;LMGL03010061;LMGL03010062;LMGL03010063;LMGL03010094;LMGL03012738;LMGL03012906;LMGL03012946;LMGL03013391;LMGL03013413;LMGL03013434;LMGL03013493;LMGL03013555;LMGL03013568;LMGL03013807;LMGL03013831;LMGL03013898;LMGL03013915;LMGL03013934;LMGL03013952;LMGL03014189;LMGL03014215;LMGL03014284;LMGL03014306;LMGL03014327;LMGL03014367;LMGL03014385;LMGL03014…	C00422	map00561(Glycerolipid metabolism);map01100(Metabolic pathways);map04714(Thermogenesis);map04923(Regulation of lipolysis in adipocytes);map04931(Insulin resistance);map04975(Fat digestion and absorption);map04977(Vitamin digestion and absorption);map04979(Cholesterol metabolism);map05417(Lipid and atherosclerosis)
POS	POS_688.5838_6.1289	688.584	6.12887	DG 18:1_22:4	73.7	C43H74O5	DG	Diacylglycerol	Diacylglycerols [GL0201]	Diradylglycerols [GL02]	Glycerolipids [GL]	LMGL02010175;LMGL02010176;LMGL02010177;LMGL02010192;LMGL02010204;LMGL02010205;LMGL02010213;LMGL02010493;LMGL02010516	C00641	map00552(Teichoic acid biosynthesis);map00561(Glycerolipid metabolism);map00562(Inositol phosphate metabolism);map00564(Glycerophospholipid metabolism);map01100(Metabolic pathways);map01110(Biosynthesis of secondary metabolites);map04070(Phosphatidylinositol signaling system);map04730(Long-term depression)
POS	POS_599.4061_2.7264	599.406	2.72643	MGDG O-8:0_14:0	73.7	C31H60O9	EtherMGDG	Ether-linked monogalactosyldiacylglycerol	Glycosyldiacylglycerols [GL0501]	Glycosyldiradylglycerols [GL05]	Glycerolipids [GL]	NA	NA	NA
POS	POS_860.7671_7.7603	860.767	7.76028	TG 17:0_17:1_17:2	73.5	C54H98O6	TG	Triacylglycerol	Triacylglycerols [GL0301]	Triradylglycerols [GL03]	Glycerolipids [GL]	LMGL03010055;LMGL03010057;LMGL03010070;LMGL03010072;LMGL03010073;LMGL03010075;LMGL03010076;LMGL03010077;LMGL03012960;LMGL03012991;LMGL03013392;LMGL03013414;LMGL03013435;LMGL03013511;LMGL03013528;LMGL03013556;LMGL03013569;LMGL03013808;LMGL03013832;LMGL03013916;LMGL03013935;LMGL03013953;LMGL03013970;LMGL03013987;LMGL03014190;LMGL03014216;LMGL03014285;LMGL03014307;LMGL03014328;LMGL03014386;LMGL03014…	C00422	map00561(Glycerolipid metabolism);map01100(Metabolic pathways);map04714(Thermogenesis);map04923(Regulation of lipolysis in adipocytes);map04931(Insulin resistance);map04975(Fat digestion and absorption);map04977(Vitamin digestion and absorption);map04979(Cholesterol metabolism);map05417(Lipid and atherosclerosis)
POS	POS_634.5366_5.6512	634.537	5.65125	DG 18:2_18:2	73.5	C39H68O5	DG	Diacylglycerol	Diacylglycerols [GL0201]	Diradylglycerols [GL02]	Glycerolipids [GL]	LMGL02010063;LMGL02010064;LMGL02010069;LMGL02010070;LMGL02010399;LMGL02010422;LMGL02010480;LMGL02010503	C00641	map00552(Teichoic acid biosynthesis);map00561(Glycerolipid metabolism);map00562(Inositol phosphate metabolism);map00564(Glycerophospholipid metabolism);map01100(Metabolic pathways);map01110(Biosynthesis of secondary metabolites);map04070(Phosphatidylinositol signaling system);map04730(Long-term depression)
POS	POS_567.3609_1.1656	567.361	1.16561	MGDG O-16:2_4:0	73.5	C29H52O9	EtherMGDG	Ether-linked monogalactosyldiacylglycerol	Glycosyldiacylglycerols [GL0501]	Glycosyldiradylglycerols [GL05]	Glycerolipids [GL]	NA	NA	NA
POS	POS_983.7981_7.9324	983.798	7.93238	TG 18:3_18:3_24:1	73.4	C63H108O6	TG	Triacylglycerol	Triacylglycerols [GL0301]	Triradylglycerols [GL03]	Glycerolipids [GL]	LMGL03011468;LMGL03011469;LMGL03011471;LMGL03011472;LMGL03011476;LMGL03011477;LMGL03011580;LMGL03011581;LMGL03011582;LMGL03011583;LMGL03011635;LMGL03011636;LMGL03011643;LMGL03011644;LMGL03011645;LMGL03011648;LMGL03011673;LMGL03011674;LMGL03011675;LMGL03011676;LMGL03011683;LMGL03011684;LMGL03011685;LMGL03011692;LMGL03011693;LMGL03011734;LMGL03011735;LMGL03011736;LMGL03011737;LMGL03011740;LMGL03011…	C00422	map00561(Glycerolipid metabolism);map01100(Metabolic pathways);map04714(Thermogenesis);map04923(Regulation of lipolysis in adipocytes);map04931(Insulin resistance);map04975(Fat digestion and absorption);map04977(Vitamin digestion and absorption);map04979(Cholesterol metabolism);map05417(Lipid and atherosclerosis)
POS	POS_886.7814_7.7981	886.781	7.79809	TG 16:0_17:0_20:4	73.3	C56H100O6	TG	Triacylglycerol	Triacylglycerols [GL0301]	Triradylglycerols [GL03]	Glycerolipids [GL]	LMGL03010187;LMGL03010189;LMGL03010190;LMGL03010191;LMGL03010194;LMGL03010195;LMGL03010206;LMGL03010208;LMGL03010209;LMGL03010211;LMGL03010212;LMGL03010213;LMGL03010229;LMGL03010258;LMGL03012741;LMGL03013564;LMGL03013577;LMGL03013628;LMGL03013924;LMGL03013943;LMGL03013961;LMGL03013978;LMGL03013995;LMGL03014010;LMGL03014049;LMGL03014060;LMGL03014293;LMGL03014315;LMGL03014336;LMGL03014444;LMGL03014…	C00422	map00561(Glycerolipid metabolism);map01100(Metabolic pathways);map04714(Thermogenesis);map04923(Regulation of lipolysis in adipocytes);map04931(Insulin resistance);map04975(Fat digestion and absorption);map04977(Vitamin digestion and absorption);map04979(Cholesterol metabolism);map05417(Lipid and atherosclerosis)
POS	POS_752.672_7.3033	752.672	7.30328	TG 9:0_16:0_18:1	73.2	C46H86O6	TG	Triacylglycerol	Triacylglycerols [GL0301]	Triradylglycerols [GL03]	Glycerolipids [GL]	LMGL03012644;LMGL03012698;LMGL03012755;LMGL03013187;LMGL03013214;LMGL03013242;LMGL03013269;LMGL03013295;LMGL03013676;LMGL03013704;LMGL03013731;LMGL03014137	C00422	map00561(Glycerolipid metabolism);map01100(Metabolic pathways);map04714(Thermogenesis);map04923(Regulation of lipolysis in adipocytes);map04931(Insulin resistance);map04975(Fat digestion and absorption);map04977(Vitamin digestion and absorption);map04979(Cholesterol metabolism);map05417(Lipid and atherosclerosis)
POS	POS_569.3793_5.3364	569.379	5.3364	MGDG O-13:1_7:0	73.2	C29H54O9	EtherMGDG	Ether-linked monogalactosyldiacylglycerol	Glycosyldiacylglycerols [GL0501]	Glycosyldiradylglycerols [GL05]	Glycerolipids [GL]	NA	NA	NA
POS	POS_716.519_5.4193	716.519	5.41927	PE 17:1_17:1	73.1	C39H74NO8P	PE	Phosphatidylethanolamine	Diacylglycerophosphoethanolamines [GP0201]	Glycerophosphoethanolamines [GP02]	Glycerophospholipids [GP]	LMGP02010042;LMGP02010379;LMGP02010416;LMGP02010441;LMGP02010492;LMGP02010545;LMGP02010599;LMGP02010798;LMGP02010844;LMGP02010873;LMGP02011071;LMGP02011194;LMGP02011198;LMGP02011209;LMGP02011220	C00350	map00563(Glycosylphosphatidylinositol (GPI)-anchor biosynthesis);map00564(Glycerophospholipid metabolism);map01100(Metabolic pathways);map01110(Biosynthesis of secondary metabolites);map04136(Autophagy - other);map04138(Autophagy - yeast);map04140(Autophagy - animal);map04723(Retrograde endocannabinoid signaling);map05130(Pathogenic Escherichia coli infection);map05167(Kaposi sarcoma-associated h…
POS	POS_726.6566_7.3155	726.657	7.31548	TG 9:0_16:0_16:0	73.1	C44H84O6	TG	Triacylglycerol	Triacylglycerols [GL0301]	Triradylglycerols [GL03]	Glycerolipids [GL]	LMGL03012634;LMGL03012693;LMGL03012722;LMGL03013181;LMGL03013209	C00422	map00561(Glycerolipid metabolism);map01100(Metabolic pathways);map04714(Thermogenesis);map04923(Regulation of lipolysis in adipocytes);map04931(Insulin resistance);map04975(Fat digestion and absorption);map04977(Vitamin digestion and absorption);map04979(Cholesterol metabolism);map05417(Lipid and atherosclerosis)
POS	POS_806.7543_7.9489	806.754	7.94894	TG O-18:1_14:0_16:1	73.1	C51H96O5	EtherTG	Ether-linked triacylglycerol	Alkyldiacylglycerols [GL0302]	Triradylglycerols [GL03]	Glycerolipids [GL]	NA	NA	NA
POS	POS_890.8135_8.1104	890.813	8.11043	TG 16:0_18:1_19:1	73	C56H104O6	TG	Triacylglycerol	Triacylglycerols [GL0301]	Triradylglycerols [GL03]	Glycerolipids [GL]	LMGL03010137;LMGL03010138;LMGL03010139;LMGL03010143;LMGL03010152;LMGL03010153;LMGL03010155;LMGL03010156;LMGL03010157;LMGL03010173;LMGL03010174;LMGL03010197;LMGL03010198;LMGL03010284;LMGL03012740;LMGL03012912;LMGL03013562;LMGL03013575;LMGL03013609;LMGL03013922;LMGL03013941;LMGL03013959;LMGL03014047;LMGL03014291;LMGL03014313;LMGL03014334;LMGL03014393;LMGL03014455;LMGL03014468;LMGL03014696;LMGL03014…	C00422	map00561(Glycerolipid metabolism);map01100(Metabolic pathways);map04714(Thermogenesis);map04923(Regulation of lipolysis in adipocytes);map04931(Insulin resistance);map04975(Fat digestion and absorption);map04977(Vitamin digestion and absorption);map04979(Cholesterol metabolism);map05417(Lipid and atherosclerosis)
POS	POS_940.8652_8.3279	940.865	8.32792	TG O-18:0_18:1_22:4	73	C61H110O5	EtherTG	Ether-linked triacylglycerol	Alkyldiacylglycerols [GL0302]	Triradylglycerols [GL03]	Glycerolipids [GL]	NA	NA	NA
POS	POS_890.8067_7.8611	890.807	7.86112	TG 13:0_19:0_21:2	72.9	C56H104O6	TG	Triacylglycerol	Triacylglycerols [GL0301]	Triradylglycerols [GL03]	Glycerolipids [GL]	LMGL03010137;LMGL03010138;LMGL03010139;LMGL03010143;LMGL03010152;LMGL03010153;LMGL03010155;LMGL03010156;LMGL03010157;LMGL03010173;LMGL03010174;LMGL03010197;LMGL03010198;LMGL03010284;LMGL03012740;LMGL03012912;LMGL03013562;LMGL03013575;LMGL03013609;LMGL03013922;LMGL03013941;LMGL03013959;LMGL03014047;LMGL03014291;LMGL03014313;LMGL03014334;LMGL03014393;LMGL03014455;LMGL03014468;LMGL03014696;LMGL03014…	C00422	map00561(Glycerolipid metabolism);map01100(Metabolic pathways);map04714(Thermogenesis);map04923(Regulation of lipolysis in adipocytes);map04931(Insulin resistance);map04975(Fat digestion and absorption);map04977(Vitamin digestion and absorption);map04979(Cholesterol metabolism);map05417(Lipid and atherosclerosis)
POS	POS_836.6132_5.777	836.613	5.77701	PC 38:2	72.8	C46H88NO8P	PC	Phosphatidylcholine	Diacylglycerophosphocholines [GP0101]	Glycerophosphocholines [GP01]	Glycerophospholipids [GP]	LMGP01010788;LMGP01010789;LMGP01010790;LMGP01010791;LMGP01010792;LMGP01010793;LMGP01010843;LMGP01011296;LMGP01011472;LMGP01011495;LMGP01011575;LMGP01011607;LMGP01011630;LMGP01011774;LMGP01011817;LMGP01011846;LMGP01011962;LMGP01012011;LMGP01012041	C00157	map00564(Glycerophospholipid metabolism);map00590(Arachidonic acid metabolism);map00591(Linoleic acid metabolism);map00592(alpha-Linolenic acid metabolism);map01100(Metabolic pathways);map01110(Biosynthesis of secondary metabolites);map04723(Retrograde endocannabinoid signaling);map05231(Choline metabolism in cancer)
POS	POS_682.5379_5.3903	682.538	5.39027	DG 20:4_20:4	72.8	C43H68O5	DG	Diacylglycerol	Diacylglycerols [GL0201]	Diradylglycerols [GL02]	Glycerolipids [GL]	LMGL02010207;LMGL02010208;LMGL02010233;LMGL02010234;LMGL02010496;LMGL02010519	C00641	map00552(Teichoic acid biosynthesis);map00561(Glycerolipid metabolism);map00562(Inositol phosphate metabolism);map00564(Glycerophospholipid metabolism);map01100(Metabolic pathways);map01110(Biosynthesis of secondary metabolites);map04070(Phosphatidylinositol signaling system);map04730(Long-term depression)
POS	POS_484.4327_2.7632	484.433	2.76324	CAR 22:0	72.8	C29H58NO4	CAR	Acylcarnitine	Fatty acyl carnitines [FA0707]	Fatty esters [FA07]	Fatty acyls [FA]	LMFA07070089	C02301	map04714(Thermogenesis)
POS	POS_950.9063_8.7947	950.906	8.79473	TG 15:0_16:0_26:0	72.7	C60H116O6	TG	Triacylglycerol	Triacylglycerols [GL0301]	Triradylglycerols [GL03]	Glycerolipids [GL]	LMGL03010424;LMGL03010531;LMGL03010570;LMGL03010684;LMGL03010689;LMGL03010690;LMGL03010716;LMGL03010751;LMGL03012746;LMGL03012919;LMGL03014544;LMGL03015271	C00422	map00561(Glycerolipid metabolism);map01100(Metabolic pathways);map04714(Thermogenesis);map04923(Regulation of lipolysis in adipocytes);map04931(Insulin resistance);map04975(Fat digestion and absorption);map04977(Vitamin digestion and absorption);map04979(Cholesterol metabolism);map05417(Lipid and atherosclerosis)
POS	POS_470.433_6.5007	470.433	6.50068	CAR 21:0	72.7	C28H56NO4	CAR	Acylcarnitine	Fatty acyl carnitines [FA0707]	Fatty esters [FA07]	Fatty acyls [FA]	NA	C02301	map04714(Thermogenesis)
POS	POS_286.2736_1.3941	286.274	1.3941	SPB 17:1;2O	72.5	C17H35NO2	Sph	Sphingosine	Sphing-4-enines (Sphingosines) [SP0101]	Sphingoid bases [SP01]	Sphingolipids [SP]	NA	NA	NA
POS	POS_769.5808_6.1179	769.581	6.1179	TG O-14:1_16:4_16:4	72.4	C49H78O5	EtherTG	Ether-linked triacylglycerol	Alkyldiacylglycerols [GL0302]	Triradylglycerols [GL03]	Glycerolipids [GL]	NA	NA	NA
POS	POS_816.7037_7.3422	816.704	7.34219	TG 16:0_16:1_16:3	72.3	C51H90O6	TG	Triacylglycerol	Triacylglycerols [GL0301]	Triradylglycerols [GL03]	Glycerolipids [GL]	LMGL03012671;LMGL03012719;LMGL03012773;LMGL03012790;LMGL03012830;LMGL03012882;LMGL03012934;LMGL03013235;LMGL03013263;LMGL03013337;LMGL03013361;LMGL03013445;LMGL03013463;LMGL03013464;LMGL03013749;LMGL03013775;LMGL03013844;LMGL03013865;LMGL03013866;LMGL03013886;LMGL03014155;LMGL03014230;LMGL03014253;LMGL03014254;LMGL03014634;LMGL03014635;LMGL03014658;LMGL03014702;LMGL03014986;LMGL03014987;LMGL03015…	C00422	map00561(Glycerolipid metabolism);map01100(Metabolic pathways);map04714(Thermogenesis);map04923(Regulation of lipolysis in adipocytes);map04931(Insulin resistance);map04975(Fat digestion and absorption);map04977(Vitamin digestion and absorption);map04979(Cholesterol metabolism);map05417(Lipid and atherosclerosis)
POS	POS_947.8355_8.4991	947.836	8.49906	TG O-16:0_20:4_22:0	72.3	C61H112O5	EtherTG	Ether-linked triacylglycerol	Alkyldiacylglycerols [GL0302]	Triradylglycerols [GL03]	Glycerolipids [GL]	NA	NA	NA
POS	POS_1012.9223_8.5858	1012.92	8.58585	TG 16:0_22:4_24:0	72.2	C65H118O6	TG	Triacylglycerol	Triacylglycerols [GL0301]	Triradylglycerols [GL03]	Glycerolipids [GL]	LMGL03011728;LMGL03011780;LMGL03011781;LMGL03011782;LMGL03011788;LMGL03011789;LMGL03011819;LMGL03011860;LMGL03011861;LMGL03011875;LMGL03011876;LMGL03011919;LMGL03011920;LMGL03011946;LMGL03011998;LMGL03011999;LMGL03012057;LMGL03012098;LMGL03012127;LMGL03013044;LMGL03013112;LMGL03016212;LMGL03016282;LMGL03016487;LMGL03016547;LMGL03016768;LMGL03016795;LMGL03016806	C00422	map00561(Glycerolipid metabolism);map01100(Metabolic pathways);map04714(Thermogenesis);map04923(Regulation of lipolysis in adipocytes);map04931(Insulin resistance);map04975(Fat digestion and absorption);map04977(Vitamin digestion and absorption);map04979(Cholesterol metabolism);map05417(Lipid and atherosclerosis)
POS	POS_906.8362_8.1952	906.836	8.19525	TG 16:0_18:0_20:1	72	C57H108O6	TG	Triacylglycerol	Triacylglycerols [GL0301]	Triradylglycerols [GL03]	Glycerolipids [GL]	LMGL03010177;LMGL03010180;LMGL03010188;LMGL03010201;LMGL03010202;LMGL03010205;LMGL03010227;LMGL03010228;LMGL03010285;LMGL03010286;LMGL03010292;LMGL03010321;LMGL03010322;LMGL03012857;LMGL03012984;LMGL03013588;LMGL03013599;LMGL03014026;LMGL03014039;LMGL03014063;LMGL03014356;LMGL03014375;LMGL03014473;LMGL03014481;LMGL03014761;LMGL03014865;LMGL03015074;LMGL03015096;LMGL03015158;LMGL03015238;LMGL03015…	C00422	map00561(Glycerolipid metabolism);map01100(Metabolic pathways);map04714(Thermogenesis);map04923(Regulation of lipolysis in adipocytes);map04931(Insulin resistance);map04975(Fat digestion and absorption);map04977(Vitamin digestion and absorption);map04979(Cholesterol metabolism);map05417(Lipid and atherosclerosis)
POS	POS_976.9225_8.7709	976.922	8.7709	TG 16:0_18:1_25:0	72	C62H118O6	TG	Triacylglycerol	Triacylglycerols [GL0301]	Triradylglycerols [GL03]	Glycerolipids [GL]	LMGL03010930;LMGL03010965;LMGL03010966;LMGL03010972;LMGL03011105;LMGL03011106;LMGL03011115;LMGL03011122;LMGL03011259;LMGL03011267;LMGL03011326;LMGL03012974;LMGL03013137;LMGL03015335;LMGL03015794;LMGL03015966;LMGL03016188;LMGL03016196;LMGL03016680	C00422	map00561(Glycerolipid metabolism);map01100(Metabolic pathways);map04714(Thermogenesis);map04923(Regulation of lipolysis in adipocytes);map04931(Insulin resistance);map04975(Fat digestion and absorption);map04977(Vitamin digestion and absorption);map04979(Cholesterol metabolism);map05417(Lipid and atherosclerosis)
POS	POS_434.3216_3.0519	434.322	3.05189	CAR 19:4	72	C26H44NO4	CAR	Acylcarnitine	Fatty acyl carnitines [FA0707]	Fatty esters [FA07]	Fatty acyls [FA]	NA	C02301	map04714(Thermogenesis)
POS	POS_774.5966_5.871	774.597	5.87102	PC 17:0_18:1	71.9	C43H84NO8P	PC	Phosphatidylcholine	Diacylglycerophosphocholines [GP0101]	Glycerophosphocholines [GP01]	Glycerophospholipids [GP]	LMGP01010711;LMGP01011359;LMGP01011403;LMGP01011421;LMGP01011450;LMGP01011467;LMGP01011486;LMGP01011531;LMGP01011586;LMGP01011600;LMGP01011734;LMGP01011762;LMGP01011789;LMGP01011809;LMGP01011955;LMGP01012005	C00157	map00564(Glycerophospholipid metabolism);map00590(Arachidonic acid metabolism);map00591(Linoleic acid metabolism);map00592(alpha-Linolenic acid metabolism);map01100(Metabolic pathways);map01110(Biosynthesis of secondary metabolites);map04723(Retrograde endocannabinoid signaling);map05231(Choline metabolism in cancer)
POS	POS_932.8509_8.2045	932.851	8.20452	TG 16:0_18:1_22:1	71.9	C59H110O6	TG	Triacylglycerol	Triacylglycerols [GL0301]	Triradylglycerols [GL03]	Glycerolipids [GL]	LMGL03010427;LMGL03010428;LMGL03010429;LMGL03010430;LMGL03010434;LMGL03010435;LMGL03010440;LMGL03010476;LMGL03010481;LMGL03010487;LMGL03010513;LMGL03010514;LMGL03010517;LMGL03010568;LMGL03010569;LMGL03010572;LMGL03010573;LMGL03010581;LMGL03010587;LMGL03010624;LMGL03010625;LMGL03010626;LMGL03010640;LMGL03012685;LMGL03013027;LMGL03013652;LMGL03014111;LMGL03014489;LMGL03014500;LMGL03014510;LMGL03014…	C00422	map00561(Glycerolipid metabolism);map01100(Metabolic pathways);map04714(Thermogenesis);map04923(Regulation of lipolysis in adipocytes);map04931(Insulin resistance);map04975(Fat digestion and absorption);map04977(Vitamin digestion and absorption);map04979(Cholesterol metabolism);map05417(Lipid and atherosclerosis)
POS	POS_880.8275_7.867	880.827	7.86697	TG 10:0_20:0_22:0	71.8	C55H106O6	TG	Triacylglycerol	Triacylglycerols [GL0301]	Triradylglycerols [GL03]	Glycerolipids [GL]	LMGL03010060;LMGL03010069;LMGL03010080;LMGL03010093;LMGL03012677;LMGL03012797;LMGL03012892;LMGL03013455;LMGL03013559;LMGL03013854;LMGL03013919;LMGL03014018;LMGL03014240;LMGL03014288;LMGL03014348;LMGL03015023;LMGL03015066;LMGL03015130	C00422	map00561(Glycerolipid metabolism);map01100(Metabolic pathways);map04714(Thermogenesis);map04923(Regulation of lipolysis in adipocytes);map04931(Insulin resistance);map04975(Fat digestion and absorption);map04977(Vitamin digestion and absorption);map04979(Cholesterol metabolism);map05417(Lipid and atherosclerosis)
POS	POS_780.7034_7.5436	780.703	7.54358	TG 12:0_15:0_18:1	71.8	C48H90O6	TG	Triacylglycerol	Triacylglycerols [GL0301]	Triradylglycerols [GL03]	Glycerolipids [GL]	LMGL03012707;LMGL03012759;LMGL03012871;LMGL03013195;LMGL03013223;LMGL03013251;LMGL03013274;LMGL03013300;LMGL03013324;LMGL03013347;LMGL03013681;LMGL03013709;LMGL03013735;LMGL03013761;LMGL03013786;LMGL03014141;LMGL03014168;LMGL03014194;LMGL03014573	C00422	map00561(Glycerolipid metabolism);map01100(Metabolic pathways);map04714(Thermogenesis);map04923(Regulation of lipolysis in adipocytes);map04931(Insulin resistance);map04975(Fat digestion and absorption);map04977(Vitamin digestion and absorption);map04979(Cholesterol metabolism);map05417(Lipid and atherosclerosis)
POS	POS_944.7665_7.2986	944.767	7.2986	TG 16:0_20:4_22:6	71.8	C61H98O6	TG	Triacylglycerol	Triacylglycerols [GL0301]	Triradylglycerols [GL03]	Glycerolipids [GL]	LMGL03011316;LMGL03011317;LMGL03011320;LMGL03011321;LMGL03011322;LMGL03011323;LMGL03011521;LMGL03011528;LMGL03011529;LMGL03011530;LMGL03011536;LMGL03011537;LMGL03011538;LMGL03011543;LMGL03011544;LMGL03012811;LMGL03013060;LMGL03013098;LMGL03013108;LMGL03014570;LMGL03014974;LMGL03014975;LMGL03016186;LMGL03016238;LMGL03016256;LMGL03016304;LMGL03016322;LMGL03016369;LMGL03016384;LMGL03016444;LMGL03016…	C00422	map00561(Glycerolipid metabolism);map01100(Metabolic pathways);map04714(Thermogenesis);map04923(Regulation of lipolysis in adipocytes);map04931(Insulin resistance);map04975(Fat digestion and absorption);map04977(Vitamin digestion and absorption);map04979(Cholesterol metabolism);map05417(Lipid and atherosclerosis)
POS	POS_787.7098_8.1479	787.71	8.14788	TG O-10:0_18:0_18:0	71.8	C49H96O5	EtherTG	Ether-linked triacylglycerol	Alkyldiacylglycerols [GL0302]	Triradylglycerols [GL03]	Glycerolipids [GL]	NA	NA	NA
POS	POS_733.515_4.5651	733.515	4.5651	MGDG O-8:0_24:3	71.7	C41H74O9	EtherMGDG	Ether-linked monogalactosyldiacylglycerol	Glycosyldiacylglycerols [GL0501]	Glycosyldiradylglycerols [GL05]	Glycerolipids [GL]	NA	NA	NA
POS	POS_648.6251_6.7075	648.625	6.70753	Cer 18:1;2O/24:1	71.6	C42H81NO3	Cer_NS	Ceramide non-hydroxyfatty acid-sphingosine	N-acylsphingosines (ceramides) [SP0201]	Ceramides [SP02]	Sphingolipids [SP]	LMSP02010009	C00195	map00600(Sphingolipid metabolism);map01100(Metabolic pathways);map04071(Sphingolipid signaling pathway);map04217(Necroptosis);map04722(Neurotrophin signaling pathway);map04920(Adipocytokine signaling pathway);map04931(Insulin resistance);map04933(AGE-RAGE signaling pathway in diabetic complications);map05140(Leishmaniasis);map05415(Diabetic cardiomyopathy)
POS	POS_974.8137_7.6749	974.814	7.67488	TG 16:0_22:4_22:5	71.6	C63H104O6	TG	Triacylglycerol	Triacylglycerols [GL0301]	Triradylglycerols [GL03]	Glycerolipids [GL]	LMGL03011621;LMGL03011622;LMGL03011623;LMGL03011625;LMGL03011626;LMGL03011627;LMGL03011724;LMGL03011725;LMGL03011726;LMGL03011786;LMGL03011814;LMGL03011815;LMGL03011816;LMGL03011817;LMGL03011825;LMGL03011826;LMGL03011827;LMGL03011828;LMGL03011835;LMGL03011836;LMGL03011837;LMGL03011838;LMGL03011872;LMGL03011873;LMGL03011889;LMGL03011899;LMGL03011942;LMGL03011953;LMGL03012028;LMGL03016429;LMGL03016…	C00422	map00561(Glycerolipid metabolism);map01100(Metabolic pathways);map04714(Thermogenesis);map04923(Regulation of lipolysis in adipocytes);map04931(Insulin resistance);map04975(Fat digestion and absorption);map04977(Vitamin digestion and absorption);map04979(Cholesterol metabolism);map05417(Lipid and atherosclerosis)
POS	POS_916.8632_8.4954	916.863	8.49537	TG O-18:0_16:0_22:3	71.6	C59H110O5	EtherTG	Ether-linked triacylglycerol	Alkyldiacylglycerols [GL0302]	Triradylglycerols [GL03]	Glycerolipids [GL]	NA	NA	NA
POS	POS_860.8021_8.1098	860.802	8.10977	TG O-18:1_16:0_18:2	71.6	C55H102O5	EtherTG	Ether-linked triacylglycerol	Alkyldiacylglycerols [GL0302]	Triradylglycerols [GL03]	Glycerolipids [GL]	NA	NA	NA
POS	POS_300.216_0.7764	300.216	0.776408	CAR 9:1	71.4	C16H30NO4	CAR	Acylcarnitine	Fatty acyl carnitines [FA0707]	Fatty esters [FA07]	Fatty acyls [FA]	NA	C02301	map04714(Thermogenesis)
POS	POS_995.8938_8.8452	995.894	8.84522	TG 13:0_21:1_26:0	71.3	C63H120O6	TG	Triacylglycerol	Triacylglycerols [GL0301]	Triradylglycerols [GL03]	Glycerolipids [GL]	LMGL03011004;LMGL03011188;LMGL03011189;LMGL03011197;LMGL03011333;LMGL03011342;LMGL03011407;LMGL03011410;LMGL03011419;LMGL03011426;LMGL03011553;LMGL03013120;LMGL03015795;LMGL03015972;LMGL03016203;LMGL03016681;LMGL03016707	C00422	map00561(Glycerolipid metabolism);map01100(Metabolic pathways);map04714(Thermogenesis);map04923(Regulation of lipolysis in adipocytes);map04931(Insulin resistance);map04975(Fat digestion and absorption);map04977(Vitamin digestion and absorption);map04979(Cholesterol metabolism);map05417(Lipid and atherosclerosis)
POS	POS_666.5987_6.6089	666.599	6.60885	DG 18:1_20:1	71.3	C41H76O5	DG	Diacylglycerol	Diacylglycerols [GL0201]	Diradylglycerols [GL02]	Glycerolipids [GL]	LMGL02010089;LMGL02010090;LMGL02010091;LMGL02010115;LMGL02010123;LMGL02010127;LMGL02010330	C00641	map00552(Teichoic acid biosynthesis);map00561(Glycerolipid metabolism);map00562(Inositol phosphate metabolism);map00564(Glycerophospholipid metabolism);map01100(Metabolic pathways);map01110(Biosynthesis of secondary metabolites);map04070(Phosphatidylinositol signaling system);map04730(Long-term depression)
POS	POS_865.5245_5.3142	865.525	5.31417	DGDG O-22:4_8:0	71.3	C45H78O14	EtherDGDG	Ether-linked digalactosyldiacylglycerol	Glycosyldiacylglycerols [GL0501]	Glycosyldiradylglycerols [GL05]	Glycerolipids [GL]	NA	NA	NA
POS	POS_746.5652_5.471	746.565	5.47103	PC 16:0_17:1	71.2	C41H80NO8P	PC	Phosphatidylcholine	Diacylglycerophosphocholines [GP0101]	Glycerophosphocholines [GP01]	Glycerophospholipids [GP]	LMGP01010541;LMGP01010571;LMGP01011353;LMGP01011371;LMGP01011395;LMGP01011415;LMGP01011442;LMGP01011480;LMGP01011502;LMGP01011527;LMGP01011584;LMGP01011598;LMGP01011731;LMGP01011758;LMGP01011806	C00157	map00564(Glycerophospholipid metabolism);map00590(Arachidonic acid metabolism);map00591(Linoleic acid metabolism);map00592(alpha-Linolenic acid metabolism);map01100(Metabolic pathways);map01110(Biosynthesis of secondary metabolites);map04723(Retrograde endocannabinoid signaling);map05231(Choline metabolism in cancer)
POS	POS_894.8448_8.4842	894.845	8.48425	TG 12:0_20:0_21:0	71.2	C56H108O6	TG	Triacylglycerol	Triacylglycerols [GL0301]	Triradylglycerols [GL03]	Glycerolipids [GL]	LMGL03010098;LMGL03010112;LMGL03010130;LMGL03010149;LMGL03010216;LMGL03012739;LMGL03012911;LMGL03013560;LMGL03013586;LMGL03013920;LMGL03014024;LMGL03014289;LMGL03014354;LMGL03014453;LMGL03015024;LMGL03015072;LMGL03015132	C00422	map00561(Glycerolipid metabolism);map01100(Metabolic pathways);map04714(Thermogenesis);map04923(Regulation of lipolysis in adipocytes);map04931(Insulin resistance);map04975(Fat digestion and absorption);map04977(Vitamin digestion and absorption);map04979(Cholesterol metabolism);map05417(Lipid and atherosclerosis)
POS	POS_606.5067_5.4637	606.507	5.46373	DG 18:1_16:3	71.2	C37H64O5	DG	Diacylglycerol	Diacylglycerols [GL0201]	Diradylglycerols [GL02]	Glycerolipids [GL]	LMGL02010028;LMGL02010035;LMGL02010351;LMGL02010392;LMGL02010415;LMGL02010475;LMGL02010498	C00641	map00552(Teichoic acid biosynthesis);map00561(Glycerolipid metabolism);map00562(Inositol phosphate metabolism);map00564(Glycerophospholipid metabolism);map01100(Metabolic pathways);map01110(Biosynthesis of secondary metabolites);map04070(Phosphatidylinositol signaling system);map04730(Long-term depression)
POS	POS_837.69_7.5601	837.69	7.56009	MGDG O-11:0_28:0	71.2	C48H94O9	EtherMGDG	Ether-linked monogalactosyldiacylglycerol	Glycosyldiacylglycerols [GL0501]	Glycosyldiradylglycerols [GL05]	Glycerolipids [GL]	NA	NA	NA
POS	POS_629.3696_4.9591	629.37	4.95906	MGDG O-22:6_3:0	71.2	C34H54O9	EtherMGDG	Ether-linked monogalactosyldiacylglycerol	Glycosyldiacylglycerols [GL0501]	Glycosyldiradylglycerols [GL05]	Glycerolipids [GL]	NA	NA	NA
POS	POS_866.7192_7.2582	866.719	7.25822	TG 16:0_16:3_20:4	71.1	C55H92O6	TG	Triacylglycerol	Triacylglycerols [GL0301]	Triradylglycerols [GL03]	Glycerolipids [GL]	LMGL03010196;LMGL03010221;LMGL03010247;LMGL03012952;LMGL03012993;LMGL03013013;LMGL03013481;LMGL03013499;LMGL03013516;LMGL03013533;LMGL03013548;LMGL03013608;LMGL03013617;LMGL03013883;LMGL03013904;LMGL03014271;LMGL03014392;LMGL03014409;LMGL03014426;LMGL03014441;LMGL03014652;LMGL03014676;LMGL03014779;LMGL03014797;LMGL03014814;LMGL03014831;LMGL03014846;LMGL03015004;LMGL03015116;LMGL03015445;LMGL03015…	C00422	map00561(Glycerolipid metabolism);map01100(Metabolic pathways);map04714(Thermogenesis);map04923(Regulation of lipolysis in adipocytes);map04931(Insulin resistance);map04975(Fat digestion and absorption);map04977(Vitamin digestion and absorption);map04979(Cholesterol metabolism);map05417(Lipid and atherosclerosis)
POS	POS_956.8617_7.7721	956.862	7.77206	TG 10:0_22:0_26:4	70.9	C61H110O6	TG	Triacylglycerol	Triacylglycerols [GL0301]	Triradylglycerols [GL03]	Glycerolipids [GL]	LMGL03010857;LMGL03010858;LMGL03010860;LMGL03010861;LMGL03010862;LMGL03010866;LMGL03010867;LMGL03010874;LMGL03010977;LMGL03010978;LMGL03010982;LMGL03011035;LMGL03011036;LMGL03011041;LMGL03011042;LMGL03011043;LMGL03011044;LMGL03011048;LMGL03011049;LMGL03011053;LMGL03011063;LMGL03011068;LMGL03011092;LMGL03011102;LMGL03011103;LMGL03011104;LMGL03011132;LMGL03011133;LMGL03011137;LMGL03011138;LMGL03011…	C00422	map00561(Glycerolipid metabolism);map01100(Metabolic pathways);map04714(Thermogenesis);map04923(Regulation of lipolysis in adipocytes);map04931(Insulin resistance);map04975(Fat digestion and absorption);map04977(Vitamin digestion and absorption);map04979(Cholesterol metabolism);map05417(Lipid and atherosclerosis)
POS	POS_900.8005_7.92	900.8	7.91999	TG 16:0_16:0_22:4	70.9	C57H102O6	TG	Triacylglycerol	Triacylglycerols [GL0301]	Triradylglycerols [GL03]	Glycerolipids [GL]	LMGL03010266;LMGL03010270;LMGL03010273;LMGL03010274;LMGL03010277;LMGL03010280;LMGL03010287;LMGL03010288;LMGL03010291;LMGL03010298;LMGL03010302;LMGL03010303;LMGL03010307;LMGL03010308;LMGL03010311;LMGL03010312;LMGL03010315;LMGL03010332;LMGL03010333;LMGL03010369;LMGL03010418;LMGL03010468;LMGL03012801;LMGL03013022;LMGL03013591;LMGL03013602;LMGL03013612;LMGL03013621;LMGL03013629;LMGL03014029;LMGL03014…	C00422	map00561(Glycerolipid metabolism);map01100(Metabolic pathways);map04714(Thermogenesis);map04923(Regulation of lipolysis in adipocytes);map04931(Insulin resistance);map04975(Fat digestion and absorption);map04977(Vitamin digestion and absorption);map04979(Cholesterol metabolism);map05417(Lipid and atherosclerosis)
POS	POS_988.9221_8.6739	988.922	8.67394	TG 16:0_18:1_26:1	70.9	C63H118O6	TG	Triacylglycerol	Triacylglycerols [GL0301]	Triradylglycerols [GL03]	Glycerolipids [GL]	LMGL03011079;LMGL03011082;LMGL03011263;LMGL03011264;LMGL03011265;LMGL03011272;LMGL03011273;LMGL03011365;LMGL03011417;LMGL03011418;LMGL03011482;LMGL03011485;LMGL03011494;LMGL03011511;LMGL03011587;LMGL03011594;LMGL03011628;LMGL03012988;LMGL03013130;LMGL03015886;LMGL03016055;LMGL03016204;LMGL03016274;LMGL03016682;LMGL03016719	C00422	map00561(Glycerolipid metabolism);map01100(Metabolic pathways);map04714(Thermogenesis);map04923(Regulation of lipolysis in adipocytes);map04931(Insulin resistance);map04975(Fat digestion and absorption);map04977(Vitamin digestion and absorption);map04979(Cholesterol metabolism);map05417(Lipid and atherosclerosis)
POS	POS_927.6585_6.4127	927.658	6.41272	DGDG O-20:1_14:0	70.9	C49H92O14	EtherDGDG	Ether-linked digalactosyldiacylglycerol	Glycosyldiacylglycerols [GL0501]	Glycosyldiradylglycerols [GL05]	Glycerolipids [GL]	NA	NA	NA
POS	POS_599.387_0.8502	599.387	0.850233	MGDG O-9:0_13:0	70.9	C31H60O9	EtherMGDG	Ether-linked monogalactosyldiacylglycerol	Glycosyldiacylglycerols [GL0501]	Glycosyldiradylglycerols [GL05]	Glycerolipids [GL]	NA	NA	NA
POS	POS_926.8068_7.7	926.807	7.70002	TG 18:0_18:2_20:3	70.8	C59H104O6	TG	Triacylglycerol	Triacylglycerols [GL0301]	Triradylglycerols [GL03]	Glycerolipids [GL]	LMGL03010591;LMGL03010595;LMGL03010596;LMGL03010597;LMGL03010601;LMGL03010602;LMGL03010603;LMGL03010604;LMGL03010608;LMGL03010609;LMGL03010610;LMGL03010611;LMGL03010615;LMGL03010616;LMGL03010621;LMGL03010638;LMGL03010639;LMGL03010668;LMGL03010674;LMGL03010680;LMGL03010699;LMGL03010700;LMGL03010701;LMGL03010710;LMGL03010713;LMGL03010762;LMGL03010774;LMGL03010775;LMGL03010776;LMGL03010779;LMGL03010…	C00422	map00561(Glycerolipid metabolism);map01100(Metabolic pathways);map04714(Thermogenesis);map04923(Regulation of lipolysis in adipocytes);map04931(Insulin resistance);map04975(Fat digestion and absorption);map04977(Vitamin digestion and absorption);map04979(Cholesterol metabolism);map05417(Lipid and atherosclerosis)
POS	POS_959.7981_8.0703	959.798	8.07029	TG 18:0_18:0_22:5	70.7	C61H108O6	TG	Triacylglycerol	Triacylglycerols [GL0301]	Triradylglycerols [GL03]	Glycerolipids [GL]	LMGL03010929;LMGL03010931;LMGL03010932;LMGL03010933;LMGL03010936;LMGL03010937;LMGL03010938;LMGL03010943;LMGL03010944;LMGL03010952;LMGL03011050;LMGL03011051;LMGL03011055;LMGL03011056;LMGL03011109;LMGL03011110;LMGL03011116;LMGL03011117;LMGL03011118;LMGL03011123;LMGL03011124;LMGL03011129;LMGL03011139;LMGL03011140;LMGL03011144;LMGL03011145;LMGL03011150;LMGL03011174;LMGL03011176;LMGL03011177;LMGL03011…	C00422	map00561(Glycerolipid metabolism);map01100(Metabolic pathways);map04714(Thermogenesis);map04923(Regulation of lipolysis in adipocytes);map04931(Insulin resistance);map04975(Fat digestion and absorption);map04977(Vitamin digestion and absorption);map04979(Cholesterol metabolism);map05417(Lipid and atherosclerosis)
POS	POS_806.7188_7.5551	806.719	7.55511	TG 14:0_15:0_18:2	70.6	C50H92O6	TG	Triacylglycerol	Triacylglycerols [GL0301]	Triradylglycerols [GL03]	Glycerolipids [GL]	LMGL03012729;LMGL03012826;LMGL03012876;LMGL03012901;LMGL03012929;LMGL03013203;LMGL03013283;LMGL03013309;LMGL03013357;LMGL03013376;LMGL03013398;LMGL03013419;LMGL03013690;LMGL03013718;LMGL03013771;LMGL03013792;LMGL03013816;LMGL03013838;LMGL03014151;LMGL03014174;LMGL03014200;LMGL03014224;LMGL03014248;LMGL03014579;LMGL03014605;LMGL03014629;LMGL03014653;LMGL03014981;LMGL03015356	C00422	map00561(Glycerolipid metabolism);map01100(Metabolic pathways);map04714(Thermogenesis);map04923(Regulation of lipolysis in adipocytes);map04931(Insulin resistance);map04975(Fat digestion and absorption);map04977(Vitamin digestion and absorption);map04979(Cholesterol metabolism);map05417(Lipid and atherosclerosis)
POS	POS_904.8206_7.9997	904.821	7.99966	TG 18:0_18:1_18:1	70.6	C57H106O6	TG	Triacylglycerol	Triacylglycerols [GL0301]	Triradylglycerols [GL03]	Glycerolipids [GL]	LMGL03010203;LMGL03010204;LMGL03010207;LMGL03010210;LMGL03010217;LMGL03010220;LMGL03010230;LMGL03010231;LMGL03010234;LMGL03010235;LMGL03010238;LMGL03010259;LMGL03010260;LMGL03010261;LMGL03010324;LMGL03010325;LMGL03010362;LMGL03010363;LMGL03010370;LMGL03012800;LMGL03012987;LMGL03013589;LMGL03013600;LMGL03013610;LMGL03014027;LMGL03014040;LMGL03014074;LMGL03014357;LMGL03014376;LMGL03014394;LMGL03014…	C00422	map00561(Glycerolipid metabolism);map01100(Metabolic pathways);map04714(Thermogenesis);map04923(Regulation of lipolysis in adipocytes);map04931(Insulin resistance);map04975(Fat digestion and absorption);map04977(Vitamin digestion and absorption);map04979(Cholesterol metabolism);map05417(Lipid and atherosclerosis)
POS	POS_845.5435_4.3975	845.543	4.3975	DGDG O-25:0_3:0	70.5	C43H82O14	EtherDGDG	Ether-linked digalactosyldiacylglycerol	Glycosyldiacylglycerols [GL0501]	Glycosyldiradylglycerols [GL05]	Glycerolipids [GL]	NA	NA	NA
POS	POS_858.7852_8.0536	858.785	8.05359	TG O-20:4_16:0_16:0	70.5	C55H100O5	EtherTG	Ether-linked triacylglycerol	Alkyldiacylglycerols [GL0302]	Triradylglycerols [GL03]	Glycerolipids [GL]	NA	NA	NA
POS	POS_656.5785_6.6167	656.579	6.61667	TG 10:0_12:0_14:0	70.4	C39H74O6	TG	Triacylglycerol	Triacylglycerols [GL0301]	Triradylglycerols [GL03]	Glycerolipids [GL]	LMGL03012618	C00422	map00561(Glycerolipid metabolism);map01100(Metabolic pathways);map04714(Thermogenesis);map04923(Regulation of lipolysis in adipocytes);map04931(Insulin resistance);map04975(Fat digestion and absorption);map04977(Vitamin digestion and absorption);map04979(Cholesterol metabolism);map05417(Lipid and atherosclerosis)
POS	POS_872.77_7.773	872.77	7.77298	TG 16:0_18:2_18:2	70.2	C55H98O6	TG	Triacylglycerol	Triacylglycerols [GL0301]	Triradylglycerols [GL03]	Glycerolipids [GL]	LMGL03010117;LMGL03010120;LMGL03010123;LMGL03010124;LMGL03010127;LMGL03010141;LMGL03010142;LMGL03010145;LMGL03010146;LMGL03010158;LMGL03010159;LMGL03010160;LMGL03012679;LMGL03012896;LMGL03012949;LMGL03012998;LMGL03013459;LMGL03013478;LMGL03013496;LMGL03013513;LMGL03013530;LMGL03013545;LMGL03013584;LMGL03013595;LMGL03013858;LMGL03013880;LMGL03013901;LMGL03014009;LMGL03014022;LMGL03014035;LMGL03014…	C00422	map00561(Glycerolipid metabolism);map01100(Metabolic pathways);map04714(Thermogenesis);map04923(Regulation of lipolysis in adipocytes);map04931(Insulin resistance);map04975(Fat digestion and absorption);map04977(Vitamin digestion and absorption);map04979(Cholesterol metabolism);map05417(Lipid and atherosclerosis)
POS	POS_642.5997_6.9183	642.6	6.91834	DG 18:0_18:0	70.1	C39H76O5	DG	Diacylglycerol	Diacylglycerols [GL0201]	Diradylglycerols [GL02]	Glycerolipids [GL]	LMGL02010002;LMGL02010037;LMGL02010042;LMGL02010046;LMGL02010395;LMGL02010442	C00641	map00552(Teichoic acid biosynthesis);map00561(Glycerolipid metabolism);map00562(Inositol phosphate metabolism);map00564(Glycerophospholipid metabolism);map01100(Metabolic pathways);map01110(Biosynthesis of secondary metabolites);map04070(Phosphatidylinositol signaling system);map04730(Long-term depression)
POS	POS_893.5551_5.7273	893.555	5.72733	DGDG O-24:4_8:0	70.1	C47H82O14	EtherDGDG	Ether-linked digalactosyldiacylglycerol	Glycosyldiacylglycerols [GL0501]	Glycosyldiradylglycerols [GL05]	Glycerolipids [GL]	NA	NA	NA
POS	POS_887.733_8.1307	887.733	8.1307	TG O-10:0_22:3_22:3	70.1	C57H100O5	EtherTG	Ether-linked triacylglycerol	Alkyldiacylglycerols [GL0302]	Triradylglycerols [GL03]	Glycerolipids [GL]	NA	NA	NA
POS	POS_687.5549_5.0265	687.555	5.0265	TG 9:0_10:0_19:1	70	C41H76O6	TG	Triacylglycerol	Triacylglycerols [GL0301]	Triradylglycerols [GL03]	Glycerolipids [GL]	LMGL03012629	C00422	map00561(Glycerolipid metabolism);map01100(Metabolic pathways);map04714(Thermogenesis);map04923(Regulation of lipolysis in adipocytes);map04931(Insulin resistance);map04975(Fat digestion and absorption);map04977(Vitamin digestion and absorption);map04979(Cholesterol metabolism);map05417(Lipid and atherosclerosis)
NEG	NEG_852.5764_5.1881	852.576	5.1881	PC 16:0_18:1;3O	69	C42H82NO11P	OxPC	Oxidized phosphatidylcholine	Oxidized glycerophosphocholines [GP2001]	Oxidized glycerophospholipids [GP20]	Glycerophospholipids [GP]	NA	NA	NA
NEG	NEG_818.5318_5.9208	818.532	5.92082	SHexCer 37:2;2O	68.9	C43H81NO11S	SHexCer	Sulfatide	Sulfoglycosphingolipids (sulfatides) [SP0602]	Acidic glycosphingolipids [SP06]	Sphingolipids [SP]	NA	C06125	map00600(Sphingolipid metabolism);map01100(Metabolic pathways)
NEG	NEG_852.5771_4.6367	852.577	4.63673	SHexCer 38:0;3O	68.6	C44H87NO12S	SHexCer	Sulfatide	Sulfoglycosphingolipids (sulfatides) [SP0602]	Acidic glycosphingolipids [SP06]	Sphingolipids [SP]	NA	C06125	map00600(Sphingolipid metabolism);map01100(Metabolic pathways)
NEG	NEG_810.5258_5.7962	810.526	5.79625	SHexCer 35:0;3O	68.1	C41H81NO12S	SHexCer	Sulfatide	Sulfoglycosphingolipids (sulfatides) [SP0602]	Acidic glycosphingolipids [SP06]	Sphingolipids [SP]	NA	C06125	map00600(Sphingolipid metabolism);map01100(Metabolic pathways)
NEG	NEG_834.5256_5.7429	834.526	5.74292	SHexCer 37:2;3O	67.8	C43H81NO12S	SHexCer	Sulfatide	Sulfoglycosphingolipids (sulfatides) [SP0602]	Acidic glycosphingolipids [SP06]	Sphingolipids [SP]	NA	C06125	map00600(Sphingolipid metabolism);map01100(Metabolic pathways)
NEG	NEG_812.5413_6.1387	812.541	6.13874	LNAPS 14:1/N-24:2	67.3	C44H80NO10P	LNAPS	N-acyl-lysophosphatidylserine	NA	Glycerophosphoserines [GP03]	Glycerophospholipids [GP]	NA	NA	NA
NEG	NEG_747.5657_5.2352	747.566	5.2352	PG O-17:0_18:1	66.4	C41H81O9P	EtherPG	Ether-linked phosphatidylglycerol	1-alkyl,2-acylglycerophosphoglycerols [GP0402]	Glycerophosphoglycerols [GP04]	Glycerophospholipids [GP]	LMGP04020011;LMGP04020025;LMGP04020046	NA	NA
NEG	NEG_700.4362_0.8935	700.436	0.893517	LNAPS 10:0/N-20:3	64	C36H64NO10P	LNAPS	N-acyl-lysophosphatidylserine	NA	Glycerophosphoserines [GP03]	Glycerophospholipids [GP]	NA	NA	NA
NEG	NEG_834.5675_5.4327	834.567	5.43267	SHexCer 38:1;2O	63.9	C44H85NO11S	SHexCer	Sulfatide	Sulfoglycosphingolipids (sulfatides) [SP0602]	Acidic glycosphingolipids [SP06]	Sphingolipids [SP]	LMSP06020010	C06125	map00600(Sphingolipid metabolism);map01100(Metabolic pathways)
NEG	NEG_803.6276_6.1236	803.628	6.12363	PG O-21:0_18:1	63.7	C45H89O9P	EtherPG	Ether-linked phosphatidylglycerol	1-alkyl,2-acylglycerophosphoglycerols [GP0402]	Glycerophosphoglycerols [GP04]	Glycerophospholipids [GP]	LMGP04020058	NA	NA
NEG	NEG_961.6044_3.2282	961.604	3.22825	SMGDG O-17:1_28:7	63.6	C54H90O12S	EtherSMGDG	Semino lipid	Glycosyldiacylglycerols [GL0501]	Glycosyldiradylglycerols [GL05]	Glycerolipids [GL]	NA	NA	NA
NEG	NEG_768.5158_5.9747	768.516	5.97471	PC O-14:1_18:4	62.6	C40H72NO7P	EtherPC	Ether-linked phosphatidylcholine	acylglycerophosphocholines [GP0102]	Glycerophosphocholines [GP01]	Glycerophospholipids [GP]	NA	C05212	NA
NEG	NEG_790.4995_5.5347	790.499	5.53471	SHexCer 34:3;3O	62.5	C40H73NO12S	SHexCer	Sulfatide	Sulfoglycosphingolipids (sulfatides) [SP0602]	Acidic glycosphingolipids [SP06]	Sphingolipids [SP]	NA	C06125	map00600(Sphingolipid metabolism);map01100(Metabolic pathways)
NEG	NEG_835.5869_5.1883	835.587	5.1883	PG O-22:2_20:4	61.6	C48H85O9P	EtherPG	Ether-linked phosphatidylglycerol	1-alkyl,2-acylglycerophosphoglycerols [GP0402]	Glycerophosphoglycerols [GP04]	Glycerophospholipids [GP]	LMGP04020093	NA	NA
NEG	NEG_780.5203_4.439	780.52	4.43902	SHexCer 34:0;2O	61.2	C40H79NO11S	SHexCer	Sulfatide	Sulfoglycosphingolipids (sulfatides) [SP0602]	Acidic glycosphingolipids [SP06]	Sphingolipids [SP]	NA	C06125	map00600(Sphingolipid metabolism);map01100(Metabolic pathways)
NEG	NEG_255.2331_3.0633	255.233	3.06327	FA 16:0	59.7	C16H32O2	FA	Free fatty acid	Straight chain fatty acids [FA0101]	Fatty Acids and Conjugates [FA01]	Fatty acyls [FA]	LMFA01010001	C00162	map00062(Fatty acid elongation);map00071(Fatty acid degradation);map00561(Glycerolipid metabolism);map04148(Efferocytosis);map04152(AMPK signaling pathway);map04714(Thermogenesis);map04911(Insulin secretion);map04920(Adipocytokine signaling pathway);map04923(Regulation of lipolysis in adipocytes);map04930(Type II diabetes mellitus);map04931(Insulin resistance);map04932(Non-alcoholic fatty liver d…
NEG	NEG_281.2479_3.104	281.248	3.10405	FA 18:1	59.7	C18H34O2	FA	Free fatty acid	Straight chain fatty acids [FA0101]	Fatty Acids and Conjugates [FA01]	Fatty acyls [FA]	NA	C00162	map00062(Fatty acid elongation);map00071(Fatty acid degradation);map00561(Glycerolipid metabolism);map04148(Efferocytosis);map04152(AMPK signaling pathway);map04714(Thermogenesis);map04911(Insulin secretion);map04920(Adipocytokine signaling pathway);map04923(Regulation of lipolysis in adipocytes);map04930(Type II diabetes mellitus);map04931(Insulin resistance);map04932(Non-alcoholic fatty liver d…
NEG	NEG_283.2642_3.7705	283.264	3.77047	FA 18:0	59.6	C18H36O2	FA	Free fatty acid	Straight chain fatty acids [FA0101]	Fatty Acids and Conjugates [FA01]	Fatty acyls [FA]	LMFA01010018	C00162	map00062(Fatty acid elongation);map00071(Fatty acid degradation);map00561(Glycerolipid metabolism);map04148(Efferocytosis);map04152(AMPK signaling pathway);map04714(Thermogenesis);map04911(Insulin secretion);map04920(Adipocytokine signaling pathway);map04923(Regulation of lipolysis in adipocytes);map04930(Type II diabetes mellitus);map04931(Insulin resistance);map04932(Non-alcoholic fatty liver d…
NEG	NEG_409.3097_3.8491	409.31	3.84912	FA 28:7	59.3	C28H42O2	FA	Free fatty acid	Straight chain fatty acids [FA0101]	Fatty Acids and Conjugates [FA01]	Fatty acyls [FA]	NA	C00162	map00062(Fatty acid elongation);map00071(Fatty acid degradation);map00561(Glycerolipid metabolism);map04148(Efferocytosis);map04152(AMPK signaling pathway);map04714(Thermogenesis);map04911(Insulin secretion);map04920(Adipocytokine signaling pathway);map04923(Regulation of lipolysis in adipocytes);map04930(Type II diabetes mellitus);map04931(Insulin resistance);map04932(Non-alcoholic fatty liver d…
NEG	NEG_279.2321_2.6248	279.232	2.62483	FA 18:2	58.8	C18H32O2	FA	Free fatty acid	Straight chain fatty acids [FA0101]	Fatty Acids and Conjugates [FA01]	Fatty acyls [FA]	NA	C00162	map00062(Fatty acid elongation);map00071(Fatty acid degradation);map00561(Glycerolipid metabolism);map04148(Efferocytosis);map04152(AMPK signaling pathway);map04714(Thermogenesis);map04911(Insulin secretion);map04920(Adipocytokine signaling pathway);map04923(Regulation of lipolysis in adipocytes);map04930(Type II diabetes mellitus);map04931(Insulin resistance);map04932(Non-alcoholic fatty liver d…
NEG	NEG_303.2322_2.4658	303.232	2.4658	FA 20:4	58.8	C20H32O2	FA	Free fatty acid	Straight chain fatty acids [FA0101]	Fatty Acids and Conjugates [FA01]	Fatty acyls [FA]	NA	C00162	map00062(Fatty acid elongation);map00071(Fatty acid degradation);map00561(Glycerolipid metabolism);map04148(Efferocytosis);map04152(AMPK signaling pathway);map04714(Thermogenesis);map04911(Insulin secretion);map04920(Adipocytokine signaling pathway);map04923(Regulation of lipolysis in adipocytes);map04930(Type II diabetes mellitus);map04931(Insulin resistance);map04932(Non-alcoholic fatty liver d…
NEG	NEG_776.5994_5.7448	776.599	5.74485	SL 20:3;O/26:2;O	58.6	C46H83NO6S	SL	Sulfonolipid	NA	Sphingoid bases [SP01]	Sphingolipids [SP]	NA	NA	NA
NEG	NEG_305.2475_2.9049	305.247	2.90485	FA 20:3	58	C20H34O2	FA	Free fatty acid	Straight chain fatty acids [FA0101]	Fatty Acids and Conjugates [FA01]	Fatty acyls [FA]	NA	C00162	map00062(Fatty acid elongation);map00071(Fatty acid degradation);map00561(Glycerolipid metabolism);map04148(Efferocytosis);map04152(AMPK signaling pathway);map04714(Thermogenesis);map04911(Insulin secretion);map04920(Adipocytokine signaling pathway);map04923(Regulation of lipolysis in adipocytes);map04930(Type II diabetes mellitus);map04931(Insulin resistance);map04932(Non-alcoholic fatty liver d…
NEG	NEG_835.5878_4.6364	835.588	4.63642	MGDG O-24:4_14:1	57.9	C47H82O9	EtherMGDG	Ether-linked monogalactosyldiacylglycerol	Glycosyldiacylglycerols [GL0501]	Glycosyldiradylglycerols [GL05]	Glycerolipids [GL]	NA	NA	NA
NEG	NEG_609.5565_6.2377	609.557	6.23771	FA 42:5	57.5	C42H74O2	FA	Free fatty acid	Straight chain fatty acids [FA0101]	Fatty Acids and Conjugates [FA01]	Fatty acyls [FA]	NA	C00162	map00062(Fatty acid elongation);map00071(Fatty acid degradation);map00561(Glycerolipid metabolism);map04148(Efferocytosis);map04152(AMPK signaling pathway);map04714(Thermogenesis);map04911(Insulin secretion);map04920(Adipocytokine signaling pathway);map04923(Regulation of lipolysis in adipocytes);map04930(Type II diabetes mellitus);map04931(Insulin resistance);map04932(Non-alcoholic fatty liver d…
NEG	NEG_790.5959_5.9036	790.596	5.90358	LPC 34:1	56.5	C42H84NO7P	LPC	Lysophophatidylcholine	Monoacylglycerophosphocholines [GP0105]	Glycerophosphocholines [GP01]	Glycerophospholipids [GP]	NA	C04230	map00564(Glycerophospholipid metabolism);map04148(Efferocytosis);map05231(Choline metabolism in cancer)
NEG	NEG_857.675_6.4046	857.675	6.40462	PG O-24:0_19:2	56.5	C49H95O9P	EtherPG	Ether-linked phosphatidylglycerol	1-alkyl,2-acylglycerophosphoglycerols [GP0402]	Glycerophosphoglycerols [GP04]	Glycerophospholipids [GP]	NA	NA	NA
NEG	NEG_581.525_5.8577	581.525	5.85768	FA 40:5	55.9	C40H70O2	FA	Free fatty acid	Straight chain fatty acids [FA0101]	Fatty Acids and Conjugates [FA01]	Fatty acyls [FA]	NA	C00162	map00062(Fatty acid elongation);map00071(Fatty acid degradation);map00561(Glycerolipid metabolism);map04148(Efferocytosis);map04152(AMPK signaling pathway);map04714(Thermogenesis);map04911(Insulin secretion);map04920(Adipocytokine signaling pathway);map04923(Regulation of lipolysis in adipocytes);map04930(Type II diabetes mellitus);map04931(Insulin resistance);map04932(Non-alcoholic fatty liver d…
NEG	NEG_637.5879_6.5887	637.588	6.58865	FA 44:5	55.6	C44H78O2	FA	Free fatty acid	Straight chain fatty acids [FA0101]	Fatty Acids and Conjugates [FA01]	Fatty acyls [FA]	NA	C00162	map00062(Fatty acid elongation);map00071(Fatty acid degradation);map00561(Glycerolipid metabolism);map04148(Efferocytosis);map04152(AMPK signaling pathway);map04714(Thermogenesis);map04911(Insulin secretion);map04920(Adipocytokine signaling pathway);map04923(Regulation of lipolysis in adipocytes);map04930(Type II diabetes mellitus);map04931(Insulin resistance);map04932(Non-alcoholic fatty liver d…
NEG	NEG_859.6901_6.7579	859.69	6.75791	ST 29:1;O;Hex;FA 15:0	55.1	C50H88O7	AHexSIS	Acylhexosyl sitosterol	NA	Other Sterol lipids [ST00]	Sterol Lipids [ST]	NA	NA	NA
NEG	NEG_848.5345_0.891	848.535	0.891033	SHexCer 38:2;3O	54.2	C44H83NO12S	SHexCer	Sulfatide	Sulfoglycosphingolipids (sulfatides) [SP0602]	Acidic glycosphingolipids [SP06]	Sphingolipids [SP]	NA	C06125	map00600(Sphingolipid metabolism);map01100(Metabolic pathways)
