# Supplementary material for: Effect of Vitrification on Lipidomics in Porcine Cumulus–Oocyte Complexes After In Vitro Maturation
Source: Cells. 2026 Apr 18;15(8):716. doi: 10.3390/cells15080716 (PMC13114417; doi:10.3390/cells15080716)
Supplement: Supplementary file 1 [file cells-15-00716-s001.zip › Supplemental Table S2 VCvsFC_Classification of lipid metabolites.xlsx]

## Sheet: Sheet1
Type	ID	MZ	RT	MS2.name	MS2_score	Formula	class	classname	level3	level2	level1	lipidmaps	kegg	kegg_pathway
POS	POS_524.3699_2.7717	524.37	2.77165	LPC 18:0-SN1	94.8	C26H54NO7P	LPC	Lysophophatidylcholine	Monoacylglycerophosphocholines [GP0105]	Glycerophosphocholines [GP01]	Glycerophospholipids [GP]	LMGP01050026;LMGP01050076	C04230	map00564(Glycerophospholipid metabolism);map04148(Efferocytosis);map05231(Choline metabolism in cancer)
POS	POS_522.3552_2.157	522.355	2.15705	LPC 18:1-SN2	94.7	C26H52NO7P	LPC	Lysophophatidylcholine	Monoacylglycerophosphocholines [GP0105]	Glycerophosphocholines [GP01]	Glycerophospholipids [GP]	LMGP01050029;LMGP01050030;LMGP01050032;LMGP01050079;LMGP01050080;LMGP01050082;LMGP01050114;LMGP01050138	C04230	map00564(Glycerophospholipid metabolism);map04148(Efferocytosis);map05231(Choline metabolism in cancer)
NEG	NEG_436.2835_2.4722	436.283	2.4722	LPE O-16:1	94.6	C21H44NO6P	EtherLPE	Ether-linked lysophosphatidylethanolamine	Monoalkylglycerophosphoethanolamines [GP0206]	Glycerophosphoethanolamines [GP02]	Glycerophospholipids [GP]	NA	C05209	NA
POS	POS_520.3398_1.8062	520.34	1.80617	LPC 18:2-SN1	94.5	C26H50NO7P	LPC	Lysophophatidylcholine	Monoacylglycerophosphocholines [GP0105]	Glycerophosphocholines [GP01]	Glycerophospholipids [GP]	LMGP01050034;LMGP01050035	C04230	map00564(Glycerophospholipid metabolism);map04148(Efferocytosis);map05231(Choline metabolism in cancer)
POS	POS_875.7086_7.808	875.709	7.80795	TG 16:0_16:1_20:4	94.4	C55H96O6	TG	Triacylglycerol	Triacylglycerols [GL0301]	Triradylglycerols [GL03]	Glycerolipids [GL]	LMGL03010140;LMGL03010144;LMGL03010147;LMGL03010148;LMGL03010163;LMGL03010167;LMGL03010168;LMGL03010184;LMGL03010185;LMGL03010186;LMGL03012897;LMGL03012950;LMGL03013005;LMGL03013460;LMGL03013479;LMGL03013497;LMGL03013514;LMGL03013531;LMGL03013546;LMGL03013585;LMGL03013596;LMGL03013606;LMGL03013859;LMGL03013881;LMGL03013902;LMGL03014023;LMGL03014036;LMGL03014245;LMGL03014269;LMGL03014353;LMGL03014…	C00422	map00561(Glycerolipid metabolism);map01100(Metabolic pathways);map04714(Thermogenesis);map04923(Regulation of lipolysis in adipocytes);map04931(Insulin resistance);map04975(Fat digestion and absorption);map04977(Vitamin digestion and absorption);map04979(Cholesterol metabolism);map05417(Lipid and atherosclerosis)
POS	POS_544.3395_1.7555	544.339	1.75548	LPC 20:4-SN1	94.3	C28H50NO7P	LPC	Lysophophatidylcholine	Monoacylglycerophosphocholines [GP0105]	Glycerophosphocholines [GP01]	Glycerophospholipids [GP]	LMGP01050048;LMGP01050121;LMGP01050140	C04230	map00564(Glycerophospholipid metabolism);map04148(Efferocytosis);map05231(Choline metabolism in cancer)
POS	POS_883.7717_8.4227	883.772	8.42269	TG 16:0_18:0_18:1	94	C55H104O6	TG	Triacylglycerol	Triacylglycerols [GL0301]	Triradylglycerols [GL03]	Glycerolipids [GL]	LMGL03010071;LMGL03010074;LMGL03010082;LMGL03010085;LMGL03010095;LMGL03010096;LMGL03010110;LMGL03010111;LMGL03012855;LMGL03012893;LMGL03013456;LMGL03013475;LMGL03013573;LMGL03013581;LMGL03013855;LMGL03013877;LMGL03013939;LMGL03014019;LMGL03014032;LMGL03014241;LMGL03014265;LMGL03014311;LMGL03014349;LMGL03014368;LMGL03014452;LMGL03014646;LMGL03014694;LMGL03014754;LMGL03014998;LMGL03015048;LMGL03015…	C00422	map00561(Glycerolipid metabolism);map01100(Metabolic pathways);map04714(Thermogenesis);map04923(Regulation of lipolysis in adipocytes);map04931(Insulin resistance);map04975(Fat digestion and absorption);map04977(Vitamin digestion and absorption);map04979(Cholesterol metabolism);map05417(Lipid and atherosclerosis)
POS	POS_496.3399_2.1892	496.34	2.18918	LPC 16:0-SN1	94	C24H50NO7P	LPC	Lysophophatidylcholine	Monoacylglycerophosphocholines [GP0105]	Glycerophosphocholines [GP01]	Glycerophospholipids [GP]	LMGP01050018;LMGP01050074;LMGP01050113	C04230	map00564(Glycerophospholipid metabolism);map04148(Efferocytosis);map05231(Choline metabolism in cancer)
POS	POS_903.741_7.9991	903.741	7.99907	TG 16:0_18:1_20:4	93.6	C57H100O6	TG	Triacylglycerol	Triacylglycerols [GL0301]	Triradylglycerols [GL03]	Glycerolipids [GL]	LMGL03010306;LMGL03010310;LMGL03010313;LMGL03010314;LMGL03010317;LMGL03010320;LMGL03010327;LMGL03010329;LMGL03010330;LMGL03010342;LMGL03010346;LMGL03010347;LMGL03010351;LMGL03010352;LMGL03010355;LMGL03010356;LMGL03010359;LMGL03010375;LMGL03010416;LMGL03010469;LMGL03010470;LMGL03012859;LMGL03013029;LMGL03013592;LMGL03013603;LMGL03013613;LMGL03013622;LMGL03013630;LMGL03013637;LMGL03014030;LMGL03014…	C00422	map00561(Glycerolipid metabolism);map01100(Metabolic pathways);map04714(Thermogenesis);map04923(Regulation of lipolysis in adipocytes);map04931(Insulin resistance);map04975(Fat digestion and absorption);map04977(Vitamin digestion and absorption);map04979(Cholesterol metabolism);map05417(Lipid and atherosclerosis)
POS	POS_901.7252_7.818	901.725	7.81798	TG 16:0_18:2_20:4	93.6	C57H98O6	TG	Triacylglycerol	Triacylglycerols [GL0301]	Triradylglycerols [GL03]	Glycerolipids [GL]	LMGL03010350;LMGL03010354;LMGL03010357;LMGL03010358;LMGL03010361;LMGL03010371;LMGL03010372;LMGL03010373;LMGL03010390;LMGL03010394;LMGL03010395;LMGL03010399;LMGL03010400;LMGL03010403;LMGL03010404;LMGL03010524;LMGL03010525;LMGL03010526;LMGL03012802;LMGL03013025;LMGL03013030;LMGL03013593;LMGL03013604;LMGL03013614;LMGL03013623;LMGL03013631;LMGL03013638;LMGL03014031;LMGL03014044;LMGL03014361;LMGL03014…	C00422	map00561(Glycerolipid metabolism);map01100(Metabolic pathways);map04714(Thermogenesis);map04923(Regulation of lipolysis in adipocytes);map04931(Insulin resistance);map04975(Fat digestion and absorption);map04977(Vitamin digestion and absorption);map04979(Cholesterol metabolism);map05417(Lipid and atherosclerosis)
POS	POS_933.7776_8.1505	933.778	8.15054	TG 16:0_18:0_22:4	93.4	C59H106O6	TG	Triacylglycerol	Triacylglycerols [GL0301]	Triradylglycerols [GL03]	Glycerolipids [GL]	LMGL03010532;LMGL03010533;LMGL03010537;LMGL03010538;LMGL03010539;LMGL03010540;LMGL03010544;LMGL03010545;LMGL03010546;LMGL03010547;LMGL03010551;LMGL03010552;LMGL03010557;LMGL03010578;LMGL03010600;LMGL03010606;LMGL03010612;LMGL03010631;LMGL03010635;LMGL03010636;LMGL03010637;LMGL03010645;LMGL03010691;LMGL03010695;LMGL03010696;LMGL03010706;LMGL03010707;LMGL03010708;LMGL03010752;LMGL03010753;LMGL03010…	C00422	map00561(Glycerolipid metabolism);map01100(Metabolic pathways);map04714(Thermogenesis);map04923(Regulation of lipolysis in adipocytes);map04931(Insulin resistance);map04975(Fat digestion and absorption);map04977(Vitamin digestion and absorption);map04979(Cholesterol metabolism);map05417(Lipid and atherosclerosis)
POS	POS_931.7717_8.1488	931.772	8.14876	TG 16:0_18:1_22:4	93.4	C59H104O6	TG	Triacylglycerol	Triacylglycerols [GL0301]	Triradylglycerols [GL03]	Glycerolipids [GL]	LMGL03010591;LMGL03010595;LMGL03010596;LMGL03010597;LMGL03010601;LMGL03010602;LMGL03010603;LMGL03010604;LMGL03010608;LMGL03010609;LMGL03010610;LMGL03010611;LMGL03010615;LMGL03010616;LMGL03010621;LMGL03010638;LMGL03010639;LMGL03010668;LMGL03010674;LMGL03010680;LMGL03010699;LMGL03010700;LMGL03010701;LMGL03010710;LMGL03010713;LMGL03010762;LMGL03010774;LMGL03010775;LMGL03010776;LMGL03010779;LMGL03010…	C00422	map00561(Glycerolipid metabolism);map01100(Metabolic pathways);map04714(Thermogenesis);map04923(Regulation of lipolysis in adipocytes);map04931(Insulin resistance);map04975(Fat digestion and absorption);map04977(Vitamin digestion and absorption);map04979(Cholesterol metabolism);map05417(Lipid and atherosclerosis)
NEG	NEG_716.5264_6.0589	716.526	6.0589	LNAPE 18:1/N-16:0	93.4	C39H76NO8P	LNAPE	N-acyl-lysophosphatidylethanolamine	NA	Glycerophosphoethanolamines [GP02]	Glycerophospholipids [GP]	NA	NA	NA
POS	POS_881.7471_8.0533	881.747	8.05328	TG 16:0_18:0_18:2	93.2	C55H102O6	TG	Triacylglycerol	Triacylglycerols [GL0301]	Triradylglycerols [GL03]	Glycerolipids [GL]	LMGL03010083;LMGL03010084;LMGL03010087;LMGL03010090;LMGL03010100;LMGL03010101;LMGL03010104;LMGL03010113;LMGL03010114;LMGL03010115;LMGL03010128;LMGL03010129;LMGL03012678;LMGL03012798;LMGL03012894;LMGL03012947;LMGL03013457;LMGL03013476;LMGL03013494;LMGL03013582;LMGL03013856;LMGL03013878;LMGL03013899;LMGL03013958;LMGL03014020;LMGL03014033;LMGL03014242;LMGL03014266;LMGL03014333;LMGL03014350;LMGL03014…	C00422	map00561(Glycerolipid metabolism);map01100(Metabolic pathways);map04714(Thermogenesis);map04923(Regulation of lipolysis in adipocytes);map04931(Insulin resistance);map04975(Fat digestion and absorption);map04977(Vitamin digestion and absorption);map04979(Cholesterol metabolism);map05417(Lipid and atherosclerosis)
POS	POS_877.7252_8.0043	877.725	8.00427	TG 16:0_18:0_18:4	93.1	C55H98O6	TG	Triacylglycerol	Triacylglycerols [GL0301]	Triradylglycerols [GL03]	Glycerolipids [GL]	LMGL03010117;LMGL03010120;LMGL03010123;LMGL03010124;LMGL03010127;LMGL03010141;LMGL03010142;LMGL03010145;LMGL03010146;LMGL03010158;LMGL03010159;LMGL03010160;LMGL03012679;LMGL03012896;LMGL03012949;LMGL03012998;LMGL03013459;LMGL03013478;LMGL03013496;LMGL03013513;LMGL03013530;LMGL03013545;LMGL03013584;LMGL03013595;LMGL03013858;LMGL03013880;LMGL03013901;LMGL03014009;LMGL03014022;LMGL03014035;LMGL03014…	C00422	map00561(Glycerolipid metabolism);map01100(Metabolic pathways);map04714(Thermogenesis);map04923(Regulation of lipolysis in adipocytes);map04931(Insulin resistance);map04975(Fat digestion and absorption);map04977(Vitamin digestion and absorption);map04979(Cholesterol metabolism);map05417(Lipid and atherosclerosis)
POS	POS_905.7567_8.1686	905.757	8.1686	TG 16:0_18:1_20:3	93	C57H102O6	TG	Triacylglycerol	Triacylglycerols [GL0301]	Triradylglycerols [GL03]	Glycerolipids [GL]	LMGL03010266;LMGL03010270;LMGL03010273;LMGL03010274;LMGL03010277;LMGL03010280;LMGL03010287;LMGL03010288;LMGL03010291;LMGL03010298;LMGL03010302;LMGL03010303;LMGL03010307;LMGL03010308;LMGL03010311;LMGL03010312;LMGL03010315;LMGL03010332;LMGL03010333;LMGL03010369;LMGL03010418;LMGL03010468;LMGL03012801;LMGL03013022;LMGL03013591;LMGL03013602;LMGL03013612;LMGL03013621;LMGL03013629;LMGL03014029;LMGL03014…	C00422	map00561(Glycerolipid metabolism);map01100(Metabolic pathways);map04714(Thermogenesis);map04923(Regulation of lipolysis in adipocytes);map04931(Insulin resistance);map04975(Fat digestion and absorption);map04977(Vitamin digestion and absorption);map04979(Cholesterol metabolism);map05417(Lipid and atherosclerosis)
POS	POS_636.5552_6.2935	636.555	6.29353	DG 18:1_18:2	93	C39H70O5	DG	Diacylglycerol	Diacylglycerols [GL0201]	Diradylglycerols [GL02]	Glycerolipids [GL]	LMGL02010056;LMGL02010057;LMGL02010061;LMGL02010062;LMGL02010398;LMGL02010421;LMGL02010479;LMGL02010526	C00641	map00552(Teichoic acid biosynthesis);map00561(Glycerolipid metabolism);map00562(Inositol phosphate metabolism);map00564(Glycerophospholipid metabolism);map01100(Metabolic pathways);map01110(Biosynthesis of secondary metabolites);map04070(Phosphatidylinositol signaling system);map04730(Long-term depression)
POS	POS_843.7751_8.7179	843.775	8.71788	TG O-16:0_16:0_18:0	92.9	C53H104O5	EtherTG	Ether-linked triacylglycerol	Alkyldiacylglycerols [GL0302]	Triradylglycerols [GL03]	Glycerolipids [GL]	NA	NA	NA
POS	POS_703.575_5.5882	703.575	5.58818	SM 8:0;2O/26:1	92.8	C39H79N2O6P	SM	Sphingomyelin	Ceramide phosphocholines (sphingomyelins) [SP0301]	Phosphosphingolipids [SP03]	Sphingolipids [SP]	LMSP03010003;LMSP03010042;LMSP03010043	C00550	map00600(Sphingolipid metabolism);map01100(Metabolic pathways);map04071(Sphingolipid signaling pathway);map04217(Necroptosis)
NEG	NEG_742.5422_6.0862	742.542	6.08617	PE 18:1_18:1	92.4	C41H78NO8P	PE	Phosphatidylethanolamine	Diacylglycerophosphoethanolamines [GP0201]	Glycerophosphoethanolamines [GP02]	Glycerophospholipids [GP]	LMGP02010039;LMGP02010044;LMGP02010052;LMGP02010109;LMGP02010420;LMGP02010448;LMGP02010510;LMGP02010530;LMGP02010578;LMGP02010607;LMGP02010774;LMGP02010802;LMGP02010848;LMGP02010877;LMGP02011043;LMGP02011073;LMGP02011193	C00350	map00563(Glycosylphosphatidylinositol (GPI)-anchor biosynthesis);map00564(Glycerophospholipid metabolism);map01100(Metabolic pathways);map01110(Biosynthesis of secondary metabolites);map04136(Autophagy - other);map04138(Autophagy - yeast);map04140(Autophagy - animal);map04723(Retrograde endocannabinoid signaling);map05130(Pathogenic Escherichia coli infection);map05167(Kaposi sarcoma-associated h…
POS	POS_855.7315_8.0721	855.731	8.07213	TG 16:0_16:0_18:1	92.4	C53H100O6	TG	Triacylglycerol	Triacylglycerols [GL0301]	Triradylglycerols [GL03]	Glycerolipids [GL]	LMGL03010005;LMGL03010006;LMGL03010027;LMGL03010028;LMGL03010036;LMGL03012777;LMGL03012849;LMGL03012886;LMGL03013341;LMGL03013365;LMGL03013411;LMGL03013449;LMGL03013468;LMGL03013552;LMGL03013753;LMGL03013779;LMGL03013829;LMGL03013848;LMGL03013870;LMGL03013912;LMGL03013931;LMGL03014159;LMGL03014213;LMGL03014234;LMGL03014258;LMGL03014281;LMGL03014303;LMGL03014341;LMGL03014592;LMGL03014639;LMGL03014…	C00422	map00561(Glycerolipid metabolism);map01100(Metabolic pathways);map04714(Thermogenesis);map04923(Regulation of lipolysis in adipocytes);map04931(Insulin resistance);map04975(Fat digestion and absorption);map04977(Vitamin digestion and absorption);map04979(Cholesterol metabolism);map05417(Lipid and atherosclerosis)
POS	POS_853.7248_8.0947	853.725	8.09472	TG 16:0_16:0_18:2	92.4	C53H98O6	TG	Triacylglycerol	Triacylglycerols [GL0301]	Triradylglycerols [GL03]	Glycerolipids [GL]	LMGL03010032;LMGL03010033;LMGL03010034;LMGL03010042;LMGL03010043;LMGL03010044;LMGL03012676;LMGL03012778;LMGL03012792;LMGL03012835;LMGL03012887;LMGL03012940;LMGL03013342;LMGL03013366;LMGL03013433;LMGL03013450;LMGL03013469;LMGL03013487;LMGL03013754;LMGL03013780;LMGL03013849;LMGL03013871;LMGL03013892;LMGL03013932;LMGL03013950;LMGL03014160;LMGL03014235;LMGL03014259;LMGL03014304;LMGL03014325;LMGL03014…	C00422	map00561(Glycerolipid metabolism);map01100(Metabolic pathways);map04714(Thermogenesis);map04923(Regulation of lipolysis in adipocytes);map04931(Insulin resistance);map04975(Fat digestion and absorption);map04977(Vitamin digestion and absorption);map04979(Cholesterol metabolism);map05417(Lipid and atherosclerosis)
POS	POS_909.7865_8.424	909.787	8.42403	TG 18:0_18:1_18:1	92.4	C57H106O6	TG	Triacylglycerol	Triacylglycerols [GL0301]	Triradylglycerols [GL03]	Glycerolipids [GL]	LMGL03010203;LMGL03010204;LMGL03010207;LMGL03010210;LMGL03010217;LMGL03010220;LMGL03010230;LMGL03010231;LMGL03010234;LMGL03010235;LMGL03010238;LMGL03010259;LMGL03010260;LMGL03010261;LMGL03010324;LMGL03010325;LMGL03010362;LMGL03010363;LMGL03010370;LMGL03012800;LMGL03012987;LMGL03013589;LMGL03013600;LMGL03013610;LMGL03014027;LMGL03014040;LMGL03014074;LMGL03014357;LMGL03014376;LMGL03014394;LMGL03014…	C00422	map00561(Glycerolipid metabolism);map01100(Metabolic pathways);map04714(Thermogenesis);map04923(Regulation of lipolysis in adipocytes);map04931(Insulin resistance);map04975(Fat digestion and absorption);map04977(Vitamin digestion and absorption);map04979(Cholesterol metabolism);map05417(Lipid and atherosclerosis)
POS	POS_857.7465_8.2781	857.747	8.27809	TG 16:0_16:0_18:0	92.3	C53H102O6	TG	Triacylglycerol	Triacylglycerols [GL0301]	Triradylglycerols [GL03]	Glycerolipids [GL]	LMGL03010004;LMGL03010023;LMGL03012675;LMGL03012776;LMGL03012791;LMGL03012885;LMGL03013340;LMGL03013388;LMGL03013448;LMGL03013752;LMGL03013804;LMGL03013847;LMGL03013911;LMGL03014186;LMGL03014233;LMGL03014280;LMGL03015015;LMGL03015058	C00422	map00561(Glycerolipid metabolism);map01100(Metabolic pathways);map04714(Thermogenesis);map04923(Regulation of lipolysis in adipocytes);map04931(Insulin resistance);map04975(Fat digestion and absorption);map04977(Vitamin digestion and absorption);map04979(Cholesterol metabolism);map05417(Lipid and atherosclerosis)
POS	POS_851.7089_7.9047	851.709	7.90473	TG 16:0_16:0_18:3	92.3	C53H96O6	TG	Triacylglycerol	Triacylglycerols [GL0301]	Triradylglycerols [GL03]	Glycerolipids [GL]	LMGL03010037;LMGL03010039;LMGL03010040;LMGL03010052;LMGL03010053;LMGL03010054;LMGL03012779;LMGL03012836;LMGL03012850;LMGL03012888;LMGL03012941;LMGL03012981;LMGL03013343;LMGL03013367;LMGL03013451;LMGL03013470;LMGL03013488;LMGL03013505;LMGL03013522;LMGL03013755;LMGL03013781;LMGL03013850;LMGL03013872;LMGL03013893;LMGL03013951;LMGL03013968;LMGL03013985;LMGL03014161;LMGL03014236;LMGL03014260;LMGL03014…	C00422	map00561(Glycerolipid metabolism);map01100(Metabolic pathways);map04714(Thermogenesis);map04923(Regulation of lipolysis in adipocytes);map04931(Insulin resistance);map04975(Fat digestion and absorption);map04977(Vitamin digestion and absorption);map04979(Cholesterol metabolism);map05417(Lipid and atherosclerosis)
POS	POS_885.7774_8.4482	885.777	8.44823	TG 16:0_18:0_18:0	92.2	C55H106O6	TG	Triacylglycerol	Triacylglycerols [GL0301]	Triradylglycerols [GL03]	Glycerolipids [GL]	LMGL03010060;LMGL03010069;LMGL03010080;LMGL03010093;LMGL03012677;LMGL03012797;LMGL03012892;LMGL03013455;LMGL03013559;LMGL03013854;LMGL03013919;LMGL03014018;LMGL03014240;LMGL03014288;LMGL03014348;LMGL03015023;LMGL03015066;LMGL03015130	C00422	map00561(Glycerolipid metabolism);map01100(Metabolic pathways);map04714(Thermogenesis);map04923(Regulation of lipolysis in adipocytes);map04931(Insulin resistance);map04975(Fat digestion and absorption);map04977(Vitamin digestion and absorption);map04979(Cholesterol metabolism);map05417(Lipid and atherosclerosis)
POS	POS_911.7942_8.4312	911.794	8.43123	TG 16:0_18:0_20:1	92.2	C57H108O6	TG	Triacylglycerol	Triacylglycerols [GL0301]	Triradylglycerols [GL03]	Glycerolipids [GL]	LMGL03010177;LMGL03010180;LMGL03010188;LMGL03010201;LMGL03010202;LMGL03010205;LMGL03010227;LMGL03010228;LMGL03010285;LMGL03010286;LMGL03010292;LMGL03010321;LMGL03010322;LMGL03012857;LMGL03012984;LMGL03013588;LMGL03013599;LMGL03014026;LMGL03014039;LMGL03014063;LMGL03014356;LMGL03014375;LMGL03014473;LMGL03014481;LMGL03014761;LMGL03014865;LMGL03015074;LMGL03015096;LMGL03015158;LMGL03015238;LMGL03015…	C00422	map00561(Glycerolipid metabolism);map01100(Metabolic pathways);map04714(Thermogenesis);map04923(Regulation of lipolysis in adipocytes);map04931(Insulin resistance);map04975(Fat digestion and absorption);map04977(Vitamin digestion and absorption);map04979(Cholesterol metabolism);map05417(Lipid and atherosclerosis)
POS	POS_843.7395_8.3822	843.74	8.3822	TG 15:0_16:0_18:0	91.9	C52H100O6	TG	Triacylglycerol	Triacylglycerols [GL0301]	Triradylglycerols [GL03]	Glycerolipids [GL]	LMGL03010019;LMGL03012731;LMGL03012775;LMGL03012883;LMGL03012902;LMGL03013288;LMGL03013339;LMGL03013382;LMGL03013446;LMGL03013695;LMGL03013751;LMGL03013798;LMGL03013845;LMGL03014180;LMGL03014231;LMGL03014274;LMGL03015009	C00422	map00561(Glycerolipid metabolism);map01100(Metabolic pathways);map04714(Thermogenesis);map04923(Regulation of lipolysis in adipocytes);map04931(Insulin resistance);map04975(Fat digestion and absorption);map04977(Vitamin digestion and absorption);map04979(Cholesterol metabolism);map05417(Lipid and atherosclerosis)
POS	POS_754.535_5.5929	754.535	5.59293	PC 32:1	91.8	C40H78NO8P	PC	Phosphatidylcholine	Diacylglycerophosphocholines [GP0101]	Glycerophosphocholines [GP01]	Glycerophospholipids [GP]	LMGP01010490;LMGP01010492;LMGP01010566;LMGP01010882;LMGP01011329;LMGP01011352;LMGP01011389;LMGP01011413;LMGP01011439;LMGP01011479;LMGP01011500;LMGP01011525;LMGP01011582;LMGP01011757;LMGP01011805;LMGP01012145	C00157	map00564(Glycerophospholipid metabolism);map00590(Arachidonic acid metabolism);map00591(Linoleic acid metabolism);map00592(alpha-Linolenic acid metabolism);map01100(Metabolic pathways);map01110(Biosynthesis of secondary metabolites);map04723(Retrograde endocannabinoid signaling);map05231(Choline metabolism in cancer)
POS	POS_935.7989_8.3976	935.799	8.39758	TG 18:1_19:1_19:1	91.7	C59H108O6	TG	Triacylglycerol	Triacylglycerols [GL0301]	Triradylglycerols [GL03]	Glycerolipids [GL]	LMGL03010477;LMGL03010478;LMGL03010479;LMGL03010483;LMGL03010484;LMGL03010485;LMGL03010486;LMGL03010490;LMGL03010491;LMGL03010496;LMGL03010520;LMGL03010536;LMGL03010542;LMGL03010548;LMGL03010571;LMGL03010574;LMGL03010575;LMGL03010576;LMGL03010627;LMGL03010628;LMGL03010632;LMGL03010633;LMGL03010642;LMGL03010650;LMGL03010686;LMGL03010687;LMGL03010688;LMGL03010704;LMGL03010705;LMGL03013008;LMGL03013…	C00422	map00561(Glycerolipid metabolism);map01100(Metabolic pathways);map04714(Thermogenesis);map04923(Regulation of lipolysis in adipocytes);map04931(Insulin resistance);map04975(Fat digestion and absorption);map04977(Vitamin digestion and absorption);map04979(Cholesterol metabolism);map05417(Lipid and atherosclerosis)
NEG	NEG_778.5642_5.9466	778.564	5.9466	PC 16:0_16:0	91.6	C40H80NO8P	PC	Phosphatidylcholine	Diacylglycerophosphocholines [GP0101]	Glycerophosphocholines [GP01]	Glycerophospholipids [GP]	LMGP01010397;LMGP01010418;LMGP01010444;LMGP01010463;LMGP01010488;LMGP01010537;LMGP01010564;LMGP01010704;LMGP01010739;LMGP01010970;LMGP01010997;LMGP01011062;LMGP01011080;LMGP01011267	C00157	map00564(Glycerophospholipid metabolism);map00590(Arachidonic acid metabolism);map00591(Linoleic acid metabolism);map00592(alpha-Linolenic acid metabolism);map01100(Metabolic pathways);map01110(Biosynthesis of secondary metabolites);map04723(Retrograde endocannabinoid signaling);map05231(Choline metabolism in cancer)
POS	POS_731.6058_6.0147	731.606	6.01467	SM 8:0;2O/28:1	91.5	C41H83N2O6P	SM	Sphingomyelin	Ceramide phosphocholines (sphingomyelins) [SP0301]	Phosphosphingolipids [SP03]	Sphingolipids [SP]	LMSP03010001;LMSP03010031;LMSP03010052	C00550	map00600(Sphingolipid metabolism);map01100(Metabolic pathways);map04071(Sphingolipid signaling pathway);map04217(Necroptosis)
NEG	NEG_750.5475_6.2006	750.547	6.2006	PE O-18:1_20:4	91.5	C43H78NO7P	EtherPE	Ether-linked phosphatidylethanolamine	1-alkyl,2-acylglycerophosphoethanolamines [GP0202]	Glycerophosphoethanolamines [GP02]	Glycerophospholipids [GP]	LMGP02020006;LMGP02020007;LMGP02020008	C04475	map00565(Ether lipid metabolism);map01100(Metabolic pathways)
POS	POS_827.7081_8.0881	827.708	8.08808	TG 16:0_16:0_16:1	91.4	C51H96O6	TG	Triacylglycerol	Triacylglycerols [GL0301]	Triradylglycerols [GL03]	Glycerolipids [GL]	LMGL03010017;LMGL03012716;LMGL03012770;LMGL03012846;LMGL03012878;LMGL03013232;LMGL03013260;LMGL03013314;LMGL03013334;LMGL03013358;LMGL03013381;LMGL03013403;LMGL03013441;LMGL03013723;LMGL03013746;LMGL03013772;LMGL03013797;LMGL03013821;LMGL03013840;LMGL03013862;LMGL03014152;LMGL03014179;LMGL03014205;LMGL03014226;LMGL03014250;LMGL03014272;LMGL03014584;LMGL03014631;LMGL03014983;LMGL03015007;LMGL03015…	C00422	map00561(Glycerolipid metabolism);map01100(Metabolic pathways);map04714(Thermogenesis);map04923(Regulation of lipolysis in adipocytes);map04931(Insulin resistance);map04975(Fat digestion and absorption);map04977(Vitamin digestion and absorption);map04979(Cholesterol metabolism);map05417(Lipid and atherosclerosis)
POS	POS_787.6685_6.6896	787.669	6.68957	SM 8:0;2O/32:1	91.4	C45H91N2O6P	SM	Sphingomyelin	Ceramide phosphocholines (sphingomyelins) [SP0301]	Phosphosphingolipids [SP03]	Sphingolipids [SP]	LMSP03010006;LMSP03010073	C00550	map00600(Sphingolipid metabolism);map01100(Metabolic pathways);map04071(Sphingolipid signaling pathway);map04217(Necroptosis)
POS	POS_806.5647_5.6478	806.565	5.64782	PC 36:3	91.3	C44H82NO8P	PC	Phosphatidylcholine	Diacylglycerophosphocholines [GP0101]	Glycerophosphocholines [GP01]	Glycerophospholipids [GP]	LMGP01010622;LMGP01010624;LMGP01010627;LMGP01010893;LMGP01010895;LMGP01011406;LMGP01011490;LMGP01011568;LMGP01011588;LMGP01011589;LMGP01011624;LMGP01011651;LMGP01011682;LMGP01011766;LMGP01011842;LMGP01011872;LMGP01012038;LMGP01012149;LMGP01012168;LMGP01012194	C00157	map00564(Glycerophospholipid metabolism);map00590(Arachidonic acid metabolism);map00591(Linoleic acid metabolism);map00592(alpha-Linolenic acid metabolism);map01100(Metabolic pathways);map01110(Biosynthesis of secondary metabolites);map04723(Retrograde endocannabinoid signaling);map05231(Choline metabolism in cancer)
NEG	NEG_700.5311_6.2492	700.531	6.24917	PE O-16:1_18:1	91.3	C39H76NO7P	EtherPE	Ether-linked phosphatidylethanolamine	1-alkyl,2-acylglycerophosphoethanolamines [GP0202]	Glycerophosphoethanolamines [GP02]	Glycerophospholipids [GP]	LMGP02020100	C04475	map00565(Ether lipid metabolism);map01100(Metabolic pathways)
NEG	NEG_722.5155_5.846	722.515	5.84602	PE O-16:1_20:4	91.3	C41H74NO7P	EtherPE	Ether-linked phosphatidylethanolamine	1-alkyl,2-acylglycerophosphoethanolamines [GP0202]	Glycerophosphoethanolamines [GP02]	Glycerophospholipids [GP]	LMGP02020095	C04475	map00565(Ether lipid metabolism);map01100(Metabolic pathways)
POS	POS_612.556_6.5787	612.556	6.57868	DG 16:0_18:1	91.2	C37H70O5	DG	Diacylglycerol	Diacylglycerols [GL0201]	Diradylglycerols [GL02]	Glycerolipids [GL]	LMGL02010004;LMGL02010005;LMGL02010006;LMGL02010018;LMGL02010023;LMGL02010307;LMGL02010348;LMGL02010389;LMGL02010412;LMGL02010459	C00641	map00552(Teichoic acid biosynthesis);map00561(Glycerolipid metabolism);map00562(Inositol phosphate metabolism);map00564(Glycerophospholipid metabolism);map01100(Metabolic pathways);map01110(Biosynthesis of secondary metabolites);map04070(Phosphatidylinositol signaling system);map04730(Long-term depression)
POS	POS_825.6928_7.8944	825.693	7.8944	TG 14:0_16:0_18:2	91	C51H94O6	TG	Triacylglycerol	Triacylglycerols [GL0301]	Triradylglycerols [GL03]	Glycerolipids [GL]	LMGL03010018;LMGL03012670;LMGL03012717;LMGL03012771;LMGL03012789;LMGL03012828;LMGL03012879;LMGL03012932;LMGL03013233;LMGL03013261;LMGL03013335;LMGL03013359;LMGL03013404;LMGL03013425;LMGL03013442;LMGL03013747;LMGL03013773;LMGL03013822;LMGL03013841;LMGL03013863;LMGL03013884;LMGL03014153;LMGL03014206;LMGL03014227;LMGL03014251;LMGL03014273;LMGL03014585;LMGL03014611;LMGL03014632;LMGL03014656;LMGL03014…	C00422	map00561(Glycerolipid metabolism);map01100(Metabolic pathways);map04714(Thermogenesis);map04923(Regulation of lipolysis in adipocytes);map04931(Insulin resistance);map04975(Fat digestion and absorption);map04977(Vitamin digestion and absorption);map04979(Cholesterol metabolism);map05417(Lipid and atherosclerosis)
POS	POS_756.5501_5.965	756.55	5.96495	PC 32:0	90.9	C40H80NO8P	PC	Phosphatidylcholine	Diacylglycerophosphocholines [GP0101]	Glycerophosphocholines [GP01]	Glycerophospholipids [GP]	LMGP01010397;LMGP01010418;LMGP01010444;LMGP01010463;LMGP01010488;LMGP01010537;LMGP01010564;LMGP01010704;LMGP01010739;LMGP01010970;LMGP01010997;LMGP01011062;LMGP01011080;LMGP01011267	C00157	map00564(Glycerophospholipid metabolism);map00590(Arachidonic acid metabolism);map00591(Linoleic acid metabolism);map00592(alpha-Linolenic acid metabolism);map01100(Metabolic pathways);map01110(Biosynthesis of secondary metabolites);map04723(Retrograde endocannabinoid signaling);map05231(Choline metabolism in cancer)
NEG	NEG_728.5617_6.5803	728.562	6.58025	PE O-18:1_18:1	90.9	C41H80NO7P	EtherPE	Ether-linked phosphatidylethanolamine	1-alkyl,2-acylglycerophosphoethanolamines [GP0202]	Glycerophosphoethanolamines [GP02]	Glycerophospholipids [GP]	LMGP02020033;LMGP02020048	C04475	map00565(Ether lipid metabolism);map01100(Metabolic pathways)
NEG	NEG_778.5785_6.4482	778.578	6.44822	PE O-18:1_22:4	90.9	C45H82NO7P	EtherPE	Ether-linked phosphatidylethanolamine	1-alkyl,2-acylglycerophosphoethanolamines [GP0202]	Glycerophosphoethanolamines [GP02]	Glycerophospholipids [GP]	LMGP02020084	C04475	map00565(Ether lipid metabolism);map01100(Metabolic pathways)
POS	POS_717.5979_7.4404	717.598	7.44043	TG 10:0_14:0_16:0	90.7	C43H82O6	TG	Triacylglycerol	Triacylglycerols [GL0301]	Triradylglycerols [GL03]	Glycerolipids [GL]	LMGL03012632;LMGL03012660;LMGL03012691;LMGL03013179	C00422	map00561(Glycerolipid metabolism);map01100(Metabolic pathways);map04714(Thermogenesis);map04923(Regulation of lipolysis in adipocytes);map04931(Insulin resistance);map04975(Fat digestion and absorption);map04977(Vitamin digestion and absorption);map04979(Cholesterol metabolism);map05417(Lipid and atherosclerosis)
POS	POS_813.6845_6.6497	813.684	6.64972	SM 8:0;2O/34:2	90.4	C47H93N2O6P	SM	Sphingomyelin	Ceramide phosphocholines (sphingomyelins) [SP0301]	Phosphosphingolipids [SP03]	Sphingolipids [SP]	LMSP03010007;LMSP03010081	C00550	map00600(Sphingolipid metabolism);map01100(Metabolic pathways);map04071(Sphingolipid signaling pathway);map04217(Necroptosis)
POS	POS_752.5587_6.2104	752.559	6.21045	PE O-16:1_22:4	90.4	C43H78NO7P	EtherPE	Ether-linked phosphatidylethanolamine	1-alkyl,2-acylglycerophosphoethanolamines [GP0202]	Glycerophosphoethanolamines [GP02]	Glycerophospholipids [GP]	LMGP02020006;LMGP02020007;LMGP02020008	C04475	map00565(Ether lipid metabolism);map01100(Metabolic pathways)
NEG	NEG_744.5578_6.4026	744.558	6.40258	LNAPE 18:1/N-18:0	90.4	C41H80NO8P	LNAPE	N-acyl-lysophosphatidylethanolamine	NA	Glycerophosphoethanolamines [GP02]	Glycerophospholipids [GP]	NA	NA	NA
POS	POS_804.5508_5.5472	804.551	5.54716	PC 36:4	90.3	C44H80NO8P	PC	Phosphatidylcholine	Diacylglycerophosphocholines [GP0101]	Glycerophosphocholines [GP01]	Glycerophospholipids [GP]	LMGP01010007;LMGP01010629;LMGP01010773;LMGP01010774;LMGP01010898;LMGP01010921;LMGP01010924;LMGP01010927;LMGP01010930;LMGP01010937;LMGP01010955;LMGP01011049;LMGP01011056;LMGP01011378;LMGP01011491;LMGP01011603;LMGP01011652;LMGP01011711;LMGP01011873;LMGP01012068;LMGP01012136;LMGP01012138;LMGP01012150;LMGP01012151;LMGP01012174;LMGP01012178;LMGP01012195	C00157	map00564(Glycerophospholipid metabolism);map00590(Arachidonic acid metabolism);map00591(Linoleic acid metabolism);map00592(alpha-Linolenic acid metabolism);map01100(Metabolic pathways);map01110(Biosynthesis of secondary metabolites);map04723(Retrograde endocannabinoid signaling);map05231(Choline metabolism in cancer)
POS	POS_953.7556_7.8846	953.756	7.88465	TG 16:0_20:4_22:4	90.3	C61H102O6	TG	Triacylglycerol	Triacylglycerols [GL0301]	Triradylglycerols [GL03]	Glycerolipids [GL]	LMGL03011159;LMGL03011160;LMGL03011163;LMGL03011164;LMGL03011165;LMGL03011166;LMGL03011170;LMGL03011171;LMGL03011172;LMGL03011173;LMGL03011276;LMGL03011277;LMGL03011283;LMGL03011368;LMGL03011369;LMGL03011374;LMGL03011375;LMGL03011376;LMGL03011377;LMGL03011381;LMGL03011382;LMGL03011383;LMGL03011384;LMGL03011388;LMGL03011389;LMGL03011437;LMGL03011444;LMGL03011465;LMGL03012810;LMGL03013058;LMGL03013…	C00422	map00561(Glycerolipid metabolism);map01100(Metabolic pathways);map04714(Thermogenesis);map04923(Regulation of lipolysis in adipocytes);map04931(Insulin resistance);map04975(Fat digestion and absorption);map04977(Vitamin digestion and absorption);map04979(Cholesterol metabolism);map05417(Lipid and atherosclerosis)
POS	POS_815.7_6.9783	815.7	6.97827	SM 8:0;2O/34:1	90.2	C47H95N2O6P	SM	Sphingomyelin	Ceramide phosphocholines (sphingomyelins) [SP0301]	Phosphosphingolipids [SP03]	Sphingolipids [SP]	LMSP03010008;LMSP03010023	C00550	map00600(Sphingolipid metabolism);map01100(Metabolic pathways);map04071(Sphingolipid signaling pathway);map04217(Necroptosis)
NEG	NEG_500.2777_1.8181	500.278	1.81808	LPE 20:4	90.2	C25H44NO7P	LPE	Lysophosphatidylethanolamine	Monoacylglycerophosphoethanolamines [GP0205]	Glycerophosphoethanolamines [GP02]	Glycerophospholipids [GP]	LMGP02050009;LMGP02050051;LMGP02050052;LMGP02050067	C04438	map00564(Glycerophospholipid metabolism)
POS	POS_780.5514_5.6392	780.551	5.6392	PC 34:2	90.1	C42H80NO8P	PC	Phosphatidylcholine	Diacylglycerophosphocholines [GP0101]	Glycerophosphocholines [GP01]	Glycerophospholipids [GP]	LMGP01010585;LMGP01010586;LMGP01010587;LMGP01010588;LMGP01010589;LMGP01010590;LMGP01010591;LMGP01010592;LMGP01010594;LMGP01010678;LMGP01010687;LMGP01010688;LMGP01010727;LMGP01010728;LMGP01010745;LMGP01010887;LMGP01010920;LMGP01010926;LMGP01010932;LMGP01011336;LMGP01011373;LMGP01011398;LMGP01011449;LMGP01011504;LMGP01011559;LMGP01011761;LMGP01011808;LMGP01011837;LMGP01012035;LMGP01012147	C00157	map00564(Glycerophospholipid metabolism);map00590(Arachidonic acid metabolism);map00591(Linoleic acid metabolism);map00592(alpha-Linolenic acid metabolism);map01100(Metabolic pathways);map01110(Biosynthesis of secondary metabolites);map04723(Retrograde endocannabinoid signaling);map05231(Choline metabolism in cancer)
POS	POS_913.8135_8.7684	913.814	8.76836	TG 16:0_18:0_20:0	90.1	C57H110O6	TG	Triacylglycerol	Triacylglycerols [GL0301]	Triradylglycerols [GL03]	Glycerolipids [GL]	LMGL03010002;LMGL03010154;LMGL03010175;LMGL03010199;LMGL03010249;LMGL03010257;LMGL03010283;LMGL03012683;LMGL03012799;LMGL03013587;LMGL03014025;LMGL03014051;LMGL03014355;LMGL03014459;LMGL03015073;LMGL03015138;LMGL03015237	C00422	map00561(Glycerolipid metabolism);map01100(Metabolic pathways);map04714(Thermogenesis);map04923(Regulation of lipolysis in adipocytes);map04931(Insulin resistance);map04975(Fat digestion and absorption);map04977(Vitamin digestion and absorption);map04979(Cholesterol metabolism);map05417(Lipid and atherosclerosis)
POS	POS_810.7898_8.5656	810.79	8.56562	TG O-16:0_16:0_16:0	90.1	C51H100O5	EtherTG	Ether-linked triacylglycerol	Alkyldiacylglycerols [GL0302]	Triradylglycerols [GL03]	Glycerolipids [GL]	NA	NA	NA
POS	POS_830.566_5.5564	830.566	5.55635	PC 38:5	90	C46H82NO8P	PC	Phosphatidylcholine	Diacylglycerophosphocholines [GP0101]	Glycerophosphocholines [GP01]	Glycerophospholipids [GP]	LMGP01010645;LMGP01010647;LMGP01010805;LMGP01010807;LMGP01010905;LMGP01011497;LMGP01011633;LMGP01011661;LMGP01011690;LMGP01011720;LMGP01011821;LMGP01011849;LMGP01011850;LMGP01011879;LMGP01011908;LMGP01011937;LMGP01012073;LMGP01012156;LMGP01012157;LMGP01012165;LMGP01012170;LMGP01012199;LMGP01012208;LMGP01012211	C00157	map00564(Glycerophospholipid metabolism);map00590(Arachidonic acid metabolism);map00591(Linoleic acid metabolism);map00592(alpha-Linolenic acid metabolism);map01100(Metabolic pathways);map01110(Biosynthesis of secondary metabolites);map04723(Retrograde endocannabinoid signaling);map05231(Choline metabolism in cancer)
POS	POS_849.6932_7.8065	849.693	7.80647	TG 14:0_16:3_20:1	90	C53H94O6	TG	Triacylglycerol	Triacylglycerols [GL0301]	Triradylglycerols [GL03]	Glycerolipids [GL]	LMGL03010046;LMGL03010047;LMGL03010064;LMGL03010065;LMGL03012780;LMGL03012793;LMGL03012837;LMGL03012889;LMGL03012942;LMGL03012982;LMGL03013344;LMGL03013368;LMGL03013452;LMGL03013471;LMGL03013489;LMGL03013506;LMGL03013523;LMGL03013538;LMGL03013756;LMGL03013782;LMGL03013851;LMGL03013873;LMGL03013894;LMGL03013969;LMGL03013986;LMGL03014001;LMGL03014162;LMGL03014237;LMGL03014261;LMGL03014345;LMGL03014…	C00422	map00561(Glycerolipid metabolism);map01100(Metabolic pathways);map04714(Thermogenesis);map04923(Regulation of lipolysis in adipocytes);map04931(Insulin resistance);map04975(Fat digestion and absorption);map04977(Vitamin digestion and absorption);map04979(Cholesterol metabolism);map05417(Lipid and atherosclerosis)
POS	POS_929.7562_7.9781	929.756	7.97807	TG 16:0_18:1_22:5	90	C59H102O6	TG	Triacylglycerol	Triacylglycerols [GL0301]	Triradylglycerols [GL03]	Glycerolipids [GL]	LMGL03010653;LMGL03010657;LMGL03010662;LMGL03010663;LMGL03010664;LMGL03010665;LMGL03010669;LMGL03010670;LMGL03010671;LMGL03010672;LMGL03010676;LMGL03010677;LMGL03010678;LMGL03010679;LMGL03010683;LMGL03010703;LMGL03010739;LMGL03010745;LMGL03010766;LMGL03010767;LMGL03010777;LMGL03010778;LMGL03010781;LMGL03010784;LMGL03010844;LMGL03010845;LMGL03010846;LMGL03010849;LMGL03010850;LMGL03010853;LMGL03010…	C00422	map00561(Glycerolipid metabolism);map01100(Metabolic pathways);map04714(Thermogenesis);map04923(Regulation of lipolysis in adipocytes);map04931(Insulin resistance);map04975(Fat digestion and absorption);map04977(Vitamin digestion and absorption);map04979(Cholesterol metabolism);map05417(Lipid and atherosclerosis)
NEG	NEG_740.5251_5.745	740.525	5.74503	LNAPE 18:2/N-18:1	90	C41H76NO8P	LNAPE	N-acyl-lysophosphatidylethanolamine	NA	Glycerophosphoethanolamines [GP02]	Glycerophospholipids [GP]	NA	NA	NA
NEG	NEG_766.5431_6.037	766.543	6.03697	LNAPE 20:4/N-18:0	89.9	C43H78NO8P	LNAPE	N-acyl-lysophosphatidylethanolamine	NA	Glycerophosphoethanolamines [GP02]	Glycerophospholipids [GP]	NA	NA	NA
POS	POS_782.5666_5.9709	782.567	5.97087	PC 34:1	89.8	C42H82NO8P	PC	Phosphatidylcholine	Diacylglycerophosphocholines [GP0101]	Glycerophosphocholines [GP01]	Glycerophospholipids [GP]	LMGP01010005;LMGP01010575;LMGP01010576;LMGP01010578;LMGP01010579;LMGP01010581;LMGP01010744;LMGP01010884;LMGP01011335;LMGP01011372;LMGP01011397;LMGP01011419;LMGP01011448;LMGP01011483;LMGP01011503;LMGP01011529;LMGP01011732;LMGP01011760;LMGP01011787;LMGP01011807;LMGP01012004;LMGP01012146	C00157	map00564(Glycerophospholipid metabolism);map00590(Arachidonic acid metabolism);map00591(Linoleic acid metabolism);map00592(alpha-Linolenic acid metabolism);map01100(Metabolic pathways);map01110(Biosynthesis of secondary metabolites);map04723(Retrograde endocannabinoid signaling);map05231(Choline metabolism in cancer)
POS	POS_725.5557_5.5951	725.556	5.59508	SM 34:1;2O	89.8	C39H79N2O6P	SM	Sphingomyelin	Ceramide phosphocholines (sphingomyelins) [SP0301]	Phosphosphingolipids [SP03]	Sphingolipids [SP]	LMSP03010003;LMSP03010042;LMSP03010043	C00550	map00600(Sphingolipid metabolism);map01100(Metabolic pathways);map04071(Sphingolipid signaling pathway);map04217(Necroptosis)
POS	POS_939.8323_8.7635	939.832	8.76352	TG 13:0_21:1_22:0	89.7	C59H112O6	TG	Triacylglycerol	Triacylglycerols [GL0301]	Triradylglycerols [GL03]	Glycerolipids [GL]	LMGL03010378;LMGL03010382;LMGL03010383;LMGL03010388;LMGL03010425;LMGL03010431;LMGL03010461;LMGL03010464;LMGL03010511;LMGL03010512;LMGL03010515;LMGL03010528;LMGL03010565;LMGL03010566;LMGL03010685;LMGL03012863;LMGL03013000;LMGL03013651;LMGL03014110;LMGL03014488;LMGL03014499;LMGL03014893;LMGL03015245;LMGL03015258;LMGL03015282;LMGL03015595;LMGL03015621;LMGL03015726;LMGL03015780;LMGL03015952;LMGL03016…	C00422	map00561(Glycerolipid metabolism);map01100(Metabolic pathways);map04714(Thermogenesis);map04923(Regulation of lipolysis in adipocytes);map04931(Insulin resistance);map04975(Fat digestion and absorption);map04977(Vitamin digestion and absorption);map04979(Cholesterol metabolism);map05417(Lipid and atherosclerosis)
POS	POS_738.5027_5.7492	738.503	5.74923	PE 34:2	89.6	C39H74NO8P	PE	Phosphatidylethanolamine	Diacylglycerophosphoethanolamines [GP0201]	Glycerophosphoethanolamines [GP02]	Glycerophospholipids [GP]	LMGP02010042;LMGP02010379;LMGP02010416;LMGP02010441;LMGP02010492;LMGP02010545;LMGP02010599;LMGP02010798;LMGP02010844;LMGP02010873;LMGP02011071;LMGP02011194;LMGP02011198;LMGP02011209;LMGP02011220	C00350	map00563(Glycosylphosphatidylinositol (GPI)-anchor biosynthesis);map00564(Glycerophospholipid metabolism);map01100(Metabolic pathways);map01110(Biosynthesis of secondary metabolites);map04136(Autophagy - other);map04138(Autophagy - yeast);map04140(Autophagy - animal);map04723(Retrograde endocannabinoid signaling);map05130(Pathogenic Escherichia coli infection);map05167(Kaposi sarcoma-associated h…
POS	POS_746.6045_6.1809	746.605	6.18085	LPC 34:1-SN1	89.6	C42H84NO7P	LPC	Lysophophatidylcholine	Monoacylglycerophosphocholines [GP0105]	Glycerophosphocholines [GP01]	Glycerophospholipids [GP]	NA	C04230	map00564(Glycerophospholipid metabolism);map04148(Efferocytosis);map05231(Choline metabolism in cancer)
POS	POS_951.7392_7.7234	951.739	7.72343	MGDG O-28:2_20:4	89.6	C57H100O9	EtherMGDG	Ether-linked monogalactosyldiacylglycerol	Glycosyldiacylglycerols [GL0501]	Glycosyldiradylglycerols [GL05]	Glycerolipids [GL]	NA	NA	NA
NEG	NEG_804.581_5.9563	804.581	5.95627	PC 16:0_18:1	89.5	C42H82NO8P	PC	Phosphatidylcholine	Diacylglycerophosphocholines [GP0101]	Glycerophosphocholines [GP01]	Glycerophospholipids [GP]	LMGP01010005;LMGP01010575;LMGP01010576;LMGP01010578;LMGP01010579;LMGP01010581;LMGP01010744;LMGP01010884;LMGP01011335;LMGP01011372;LMGP01011397;LMGP01011419;LMGP01011448;LMGP01011483;LMGP01011503;LMGP01011529;LMGP01011732;LMGP01011760;LMGP01011787;LMGP01011807;LMGP01012004;LMGP01012146	C00157	map00564(Glycerophospholipid metabolism);map00590(Arachidonic acid metabolism);map00591(Linoleic acid metabolism);map00592(alpha-Linolenic acid metabolism);map01100(Metabolic pathways);map01110(Biosynthesis of secondary metabolites);map04723(Retrograde endocannabinoid signaling);map05231(Choline metabolism in cancer)
POS	POS_808.582_6.0164	808.582	6.01643	PC 36:2	89.5	C44H84NO8P	PC	Phosphatidylcholine	Diacylglycerophosphocholines [GP0101]	Glycerophosphocholines [GP01]	Glycerophospholipids [GP]	LMGP01010764;LMGP01010765;LMGP01010766;LMGP01010768;LMGP01010836;LMGP01010837;LMGP01010841;LMGP01010849;LMGP01010851;LMGP01010853;LMGP01010855;LMGP01010857;LMGP01010858;LMGP01010860;LMGP01010862;LMGP01010865;LMGP01010866;LMGP01010868;LMGP01010871;LMGP01010873;LMGP01010876;LMGP01010890;LMGP01010935;LMGP01010966;LMGP01011377;LMGP01011405;LMGP01011469;LMGP01011489;LMGP01011538;LMGP01011567;LMGP01011…	C00157	map00564(Glycerophospholipid metabolism);map00590(Arachidonic acid metabolism);map00591(Linoleic acid metabolism);map00592(alpha-Linolenic acid metabolism);map01100(Metabolic pathways);map01110(Biosynthesis of secondary metabolites);map04723(Retrograde endocannabinoid signaling);map05231(Choline metabolism in cancer)
POS	POS_745.6299_7.6742	745.63	7.67417	TG 10:0_14:0_18:0	89.5	C45H86O6	TG	Triacylglycerol	Triacylglycerols [GL0301]	Triradylglycerols [GL03]	Glycerolipids [GL]	LMGL03012616;LMGL03012637;LMGL03012662;LMGL03012695;LMGL03013183;LMGL03013211;LMGL03013673	C00422	map00561(Glycerolipid metabolism);map01100(Metabolic pathways);map04714(Thermogenesis);map04923(Regulation of lipolysis in adipocytes);map04931(Insulin resistance);map04975(Fat digestion and absorption);map04977(Vitamin digestion and absorption);map04979(Cholesterol metabolism);map05417(Lipid and atherosclerosis)
POS	POS_866.8504_8.8771	866.85	8.87713	TG O-18:0_16:0_18:0	89.5	C55H108O5	EtherTG	Ether-linked triacylglycerol	Alkyldiacylglycerols [GL0302]	Triradylglycerols [GL03]	Glycerolipids [GL]	NA	NA	NA
POS	POS_841.724_8.1823	841.724	8.18228	TG 14:0_17:0_18:1	89.4	C52H98O6	TG	Triacylglycerol	Triacylglycerols [GL0301]	Triradylglycerols [GL03]	Glycerolipids [GL]	LMGL03010021;LMGL03010022;LMGL03012884;LMGL03012956;LMGL03013289;LMGL03013315;LMGL03013364;LMGL03013383;LMGL03013405;LMGL03013447;LMGL03013466;LMGL03013696;LMGL03013724;LMGL03013778;LMGL03013799;LMGL03013823;LMGL03013846;LMGL03013868;LMGL03013906;LMGL03014158;LMGL03014181;LMGL03014207;LMGL03014232;LMGL03014256;LMGL03014275;LMGL03014297;LMGL03014586;LMGL03014637;LMGL03014680;LMGL03014989;LMGL03015…	C00422	map00561(Glycerolipid metabolism);map01100(Metabolic pathways);map04714(Thermogenesis);map04923(Regulation of lipolysis in adipocytes);map04931(Insulin resistance);map04975(Fat digestion and absorption);map04977(Vitamin digestion and absorption);map04979(Cholesterol metabolism);map05417(Lipid and atherosclerosis)
POS	POS_586.5401_6.5837	586.54	6.58368	DG 16:0_16:0	89.4	C35H68O5	DG	Diacylglycerol	Diacylglycerols [GL0201]	Diradylglycerols [GL02]	Glycerolipids [GL]	LMGL02010001;LMGL02010009;LMGL02010340;LMGL02010363;LMGL02010383;LMGL02010428	C00641	map00552(Teichoic acid biosynthesis);map00561(Glycerolipid metabolism);map00562(Inositol phosphate metabolism);map00564(Glycerophospholipid metabolism);map01100(Metabolic pathways);map01110(Biosynthesis of secondary metabolites);map04070(Phosphatidylinositol signaling system);map04730(Long-term depression)
POS	POS_494.3235_1.7069	494.323	1.70687	LPC 16:1-SN2	89.4	C24H48NO7P	LPC	Lysophophatidylcholine	Monoacylglycerophosphocholines [GP0105]	Glycerophosphocholines [GP01]	Glycerophospholipids [GP]	LMGP01050021;LMGP01050022	C04230	map00564(Glycerophospholipid metabolism);map04148(Efferocytosis);map05231(Choline metabolism in cancer)
NEG	NEG_780.5917_6.7047	780.592	6.7047	PE O-18:1_22:3	89.4	C45H84NO7P	EtherPE	Ether-linked phosphatidylethanolamine	1-alkyl,2-acylglycerophosphoethanolamines [GP0202]	Glycerophosphoethanolamines [GP02]	Glycerophospholipids [GP]	LMGP02020060;LMGP02020083	C04475	map00565(Ether lipid metabolism);map01100(Metabolic pathways)
POS	POS_949.7239_7.5558	949.724	7.55582	MGDG O-26:1_22:6	89.4	C57H98O9	EtherMGDG	Ether-linked monogalactosyldiacylglycerol	Glycosyldiacylglycerols [GL0501]	Glycosyldiradylglycerols [GL05]	Glycerolipids [GL]	NA	NA	NA
POS	POS_869.7913_8.6992	869.791	8.6992	TG O-12:0_18:1_22:0	89.4	C55H106O5	EtherTG	Ether-linked triacylglycerol	Alkyldiacylglycerols [GL0302]	Triradylglycerols [GL03]	Glycerolipids [GL]	NA	NA	NA
POS	POS_619.5265_6.8863	619.527	6.8863	TG O-8:0_12:0_14:0	89.4	C37H72O5	EtherTG	Ether-linked triacylglycerol	Alkyldiacylglycerols [GL0302]	Triradylglycerols [GL03]	Glycerolipids [GL]	NA	NA	NA
POS	POS_661.5337_6.9021	661.534	6.90207	TG 10:0_12:0_14:0	89.3	C39H74O6	TG	Triacylglycerol	Triacylglycerols [GL0301]	Triradylglycerols [GL03]	Glycerolipids [GL]	LMGL03012618	C00422	map00561(Glycerolipid metabolism);map01100(Metabolic pathways);map04714(Thermogenesis);map04923(Regulation of lipolysis in adipocytes);map04931(Insulin resistance);map04975(Fat digestion and absorption);map04977(Vitamin digestion and absorption);map04979(Cholesterol metabolism);map05417(Lipid and atherosclerosis)
POS	POS_829.7249_8.2997	829.725	8.29967	TG 14:0_16:0_18:0	89.3	C51H98O6	TG	Triacylglycerol	Triacylglycerols [GL0301]	Triradylglycerols [GL03]	Glycerolipids [GL]	LMGL03010001;LMGL03012669;LMGL03012715;LMGL03012769;LMGL03012788;LMGL03012877;LMGL03013231;LMGL03013287;LMGL03013333;LMGL03013380;LMGL03013694;LMGL03013745;LMGL03013796;LMGL03013839;LMGL03014178;LMGL03014225;LMGL03015006	C00422	map00561(Glycerolipid metabolism);map01100(Metabolic pathways);map04714(Thermogenesis);map04923(Regulation of lipolysis in adipocytes);map04931(Insulin resistance);map04975(Fat digestion and absorption);map04977(Vitamin digestion and absorption);map04979(Cholesterol metabolism);map05417(Lipid and atherosclerosis)
POS	POS_801.6919_8.0934	801.692	8.09341	TG 14:0_16:0_16:0	89.1	C49H94O6	TG	Triacylglycerol	Triacylglycerols [GL0301]	Triradylglycerols [GL03]	Glycerolipids [GL]	LMGL03010007;LMGL03012652;LMGL03012666;LMGL03012708;LMGL03012761;LMGL03012786;LMGL03012872;LMGL03013200;LMGL03013224;LMGL03013279;LMGL03013686;LMGL03013737;LMGL03013787;LMGL03014169	C00422	map00561(Glycerolipid metabolism);map01100(Metabolic pathways);map04714(Thermogenesis);map04923(Regulation of lipolysis in adipocytes);map04931(Insulin resistance);map04975(Fat digestion and absorption);map04977(Vitamin digestion and absorption);map04979(Cholesterol metabolism);map05417(Lipid and atherosclerosis)
NEG	NEG_748.5314_5.847	748.531	5.84702	PE O-18:2_20:4	89.1	C43H76NO7P	EtherPE	Ether-linked phosphatidylethanolamine	1-alkyl,2-acylglycerophosphoethanolamines [GP0202]	Glycerophosphoethanolamines [GP02]	Glycerophospholipids [GP]	LMGP02020020	C04475	map00565(Ether lipid metabolism);map01100(Metabolic pathways)
POS	POS_728.519_5.5452	728.519	5.54519	PC 30:0	89	C38H76NO8P	PC	Phosphatidylcholine	Diacylglycerophosphocholines [GP0101]	Glycerophosphocholines [GP01]	Glycerophospholipids [GP]	LMGP01010395;LMGP01010416;LMGP01010438;LMGP01010461;LMGP01010481;LMGP01010530;LMGP01010560;LMGP01010702;LMGP01010736;LMGP01010969;LMGP01010995;LMGP01011265	C00157	map00564(Glycerophospholipid metabolism);map00590(Arachidonic acid metabolism);map00591(Linoleic acid metabolism);map00592(alpha-Linolenic acid metabolism);map01100(Metabolic pathways);map01110(Biosynthesis of secondary metabolites);map04723(Retrograde endocannabinoid signaling);map05231(Choline metabolism in cancer)
POS	POS_740.5187_6.0655	740.519	6.06552	PE 34:1	89	C39H76NO8P	PE	Phosphatidylethanolamine	Diacylglycerophosphoethanolamines [GP0201]	Glycerophosphoethanolamines [GP02]	Glycerophospholipids [GP]	LMGP02010009;LMGP02010010;LMGP02010099;LMGP02010311;LMGP02010378;LMGP02010415;LMGP02010440;LMGP02010462;LMGP02010491;LMGP02010524;LMGP02010544;LMGP02010569;LMGP02010770;LMGP02010797;LMGP02010824;LMGP02010843;LMGP02011040;LMGP02011204	C00350	map00563(Glycosylphosphatidylinositol (GPI)-anchor biosynthesis);map00564(Glycerophospholipid metabolism);map01100(Metabolic pathways);map01110(Biosynthesis of secondary metabolites);map04136(Autophagy - other);map04138(Autophagy - yeast);map04140(Autophagy - animal);map04723(Retrograde endocannabinoid signaling);map05130(Pathogenic Escherichia coli infection);map05167(Kaposi sarcoma-associated h…
NEG	NEG_465.3042_3.5183	465.304	3.51832	ST 27:1;O;S	89	C27H46O4S	SSulfate	Sterol sulfate	NA	Steroid conjugates [ST05]	Sterol Lipids [ST]	NA	NA	NA
POS	POS_617.5113_6.5787	617.511	6.57868	TG O-8:0_8:0_18:1	89	C37H70O5	EtherTG	Ether-linked triacylglycerol	Alkyldiacylglycerols [GL0302]	Triradylglycerols [GL03]	Glycerolipids [GL]	NA	NA	NA
POS	POS_810.5977_6.3085	810.598	6.30852	PC 36:1	88.9	C44H86NO8P	PC	Phosphatidylcholine	Diacylglycerophosphocholines [GP0101]	Glycerophosphocholines [GP01]	Glycerophospholipids [GP]	LMGP01010750;LMGP01010751;LMGP01010753;LMGP01010754;LMGP01010756;LMGP01010758;LMGP01010759;LMGP01010761;LMGP01010840;LMGP01010888;LMGP01011376;LMGP01011404;LMGP01011456;LMGP01011468;LMGP01011488;LMGP01011510;LMGP01011537;LMGP01011736;LMGP01011764;LMGP01011790;LMGP01011811;LMGP01011957;LMGP01011980;LMGP01012006;LMGP01012129;LMGP01012218	C00157	map00564(Glycerophospholipid metabolism);map00590(Arachidonic acid metabolism);map00591(Linoleic acid metabolism);map00592(alpha-Linolenic acid metabolism);map01100(Metabolic pathways);map01110(Biosynthesis of secondary metabolites);map04723(Retrograde endocannabinoid signaling);map05231(Choline metabolism in cancer)
POS	POS_594.6004_6.8362	594.6	6.8362	Cer 18:1;2O/20:0	88.9	C38H75NO3	Cer_NS	Ceramide non-hydroxyfatty acid-sphingosine	N-acylsphingosines (ceramides) [SP0201]	Ceramides [SP02]	Sphingolipids [SP]	LMSP02010007;LMSP02010016;LMSP02010040	C00195	map00600(Sphingolipid metabolism);map01100(Metabolic pathways);map04071(Sphingolipid signaling pathway);map04217(Necroptosis);map04722(Neurotrophin signaling pathway);map04920(Adipocytokine signaling pathway);map04931(Insulin resistance);map04933(AGE-RAGE signaling pathway in diabetic complications);map05140(Leishmaniasis);map05415(Diabetic cardiomyopathy)
POS	POS_818.5662_6.2773	818.566	6.27727	PE 40:4	88.9	C45H82NO8P	PE	Phosphatidylethanolamine	Diacylglycerophosphoethanolamines [GP0201]	Glycerophosphoethanolamines [GP02]	Glycerophospholipids [GP]	LMGP02010677;LMGP02010706;LMGP02010734;LMGP02010764;LMGP02010862;LMGP02010892;LMGP02010922;LMGP02010951;LMGP02011027;LMGP02011054;LMGP02011055;LMGP02011084;LMGP02011113;LMGP02011177;LMGP02011200	C00350	map00563(Glycosylphosphatidylinositol (GPI)-anchor biosynthesis);map00564(Glycerophospholipid metabolism);map01100(Metabolic pathways);map01110(Biosynthesis of secondary metabolites);map04136(Autophagy - other);map04138(Autophagy - yeast);map04140(Autophagy - animal);map04723(Retrograde endocannabinoid signaling);map05130(Pathogenic Escherichia coli infection);map05167(Kaposi sarcoma-associated h…
NEG	NEG_762.5101_5.2953	762.51	5.2953	LNAPE 20:4/N-18:2	88.9	C43H74NO8P	LNAPE	N-acyl-lysophosphatidylethanolamine	NA	Glycerophosphoethanolamines [GP02]	Glycerophospholipids [GP]	NA	NA	NA
NEG	NEG_566.3469_2.1368	566.347	2.13677	LPC 18:1	88.7	C26H52NO7P	LPC	Lysophophatidylcholine	Monoacylglycerophosphocholines [GP0105]	Glycerophosphocholines [GP01]	Glycerophospholipids [GP]	LMGP01050029;LMGP01050030;LMGP01050032;LMGP01050079;LMGP01050080;LMGP01050082;LMGP01050114;LMGP01050138	C04230	map00564(Glycerophospholipid metabolism);map04148(Efferocytosis);map05231(Choline metabolism in cancer)
POS	POS_977.7541_7.7643	977.754	7.76432	MGDG O-26:2_24:5	88.7	C59H102O9	EtherMGDG	Ether-linked monogalactosyldiacylglycerol	Glycosyldiacylglycerols [GL0501]	Glycosyldiradylglycerols [GL05]	Glycerolipids [GL]	NA	NA	NA
POS	POS_838.8219_8.7293	838.822	8.72927	TG O-18:0_16:0_16:0	88.7	C53H104O5	EtherTG	Ether-linked triacylglycerol	Alkyldiacylglycerols [GL0302]	Triradylglycerols [GL03]	Glycerolipids [GL]	NA	NA	NA
POS	POS_615.4944_6.2857	615.494	6.28573	TG O-8:0_8:0_18:2	88.7	C37H68O5	EtherTG	Ether-linked triacylglycerol	Alkyldiacylglycerols [GL0302]	Triradylglycerols [GL03]	Glycerolipids [GL]	NA	NA	NA
POS	POS_730.5371_5.1746	730.537	5.17457	PC 16:1_16:1	88.6	C40H76NO8P	PC	Phosphatidylcholine	Diacylglycerophosphocholines [GP0101]	Glycerophosphocholines [GP01]	Glycerophospholipids [GP]	LMGP01010494;LMGP01010496;LMGP01010682;LMGP01010684;LMGP01011330;LMGP01011390;LMGP01011414;LMGP01011440;LMGP01011526;LMGP01011555;LMGP01011597;LMGP01011616;LMGP01011835	C00157	map00564(Glycerophospholipid metabolism);map00590(Arachidonic acid metabolism);map00591(Linoleic acid metabolism);map00592(alpha-Linolenic acid metabolism);map01100(Metabolic pathways);map01110(Biosynthesis of secondary metabolites);map04723(Retrograde endocannabinoid signaling);map05231(Choline metabolism in cancer)
NEG	NEG_464.3148_3.1552	464.315	3.1552	LPE O-18:1	88.6	C23H48NO6P	EtherLPE	Ether-linked lysophosphatidylethanolamine	Monoalkylglycerophosphoethanolamines [GP0206]	Glycerophosphoethanolamines [GP02]	Glycerophospholipids [GP]	LMGP02060004	C05209	NA
POS	POS_538.5187_6.0055	538.519	6.00552	Cer 18:1;2O/16:0	88.5	C34H67NO3	Cer_NS	Ceramide non-hydroxyfatty acid-sphingosine	N-acylsphingosines (ceramides) [SP0201]	Ceramides [SP02]	Sphingolipids [SP]	LMSP02010004;LMSP02010036;LMSP02010046	C00195	map00600(Sphingolipid metabolism);map01100(Metabolic pathways);map04071(Sphingolipid signaling pathway);map04217(Necroptosis);map04722(Neurotrophin signaling pathway);map04920(Adipocytokine signaling pathway);map04931(Insulin resistance);map04933(AGE-RAGE signaling pathway in diabetic complications);map05140(Leishmaniasis);map05415(Diabetic cardiomyopathy)
NEG	NEG_480.3097_2.9013	480.31	2.9013	LPE 18:0	88.5	C23H48NO7P	LPE	Lysophosphatidylethanolamine	Monoacylglycerophosphoethanolamines [GP0205]	Glycerophosphoethanolamines [GP02]	Glycerophospholipids [GP]	LMGP02050001;LMGP02050038	C04438	map00564(Glycerophospholipid metabolism)
POS	POS_700.5243_5.9534	700.524	5.95342	PE O-16:1_18:2	88.5	C39H74NO7P	EtherPE	Ether-linked phosphatidylethanolamine	1-alkyl,2-acylglycerophosphoethanolamines [GP0202]	Glycerophosphoethanolamines [GP02]	Glycerophospholipids [GP]	LMGP02020098;LMGP02020099	C04475	map00565(Ether lipid metabolism);map01100(Metabolic pathways)
POS	POS_591.4954_6.5821	591.495	6.58207	TG O-8:0_8:0_16:0	88.5	C35H68O5	EtherTG	Ether-linked triacylglycerol	Alkyldiacylglycerols [GL0302]	Triradylglycerols [GL03]	Glycerolipids [GL]	NA	NA	NA
NEG	NEG_726.5462_6.2748	726.546	6.27483	PE O-18:2_18:1	88.4	C41H78NO7P	EtherPE	Ether-linked phosphatidylethanolamine	1-alkyl,2-acylglycerophosphoethanolamines [GP0202]	Glycerophosphoethanolamines [GP02]	Glycerophospholipids [GP]	LMGP02020049;LMGP02020050;LMGP02020096	C04475	map00565(Ether lipid metabolism);map01100(Metabolic pathways)
POS	POS_732.554_5.5924	732.554	5.59238	PC 16:0_16:1	88.3	C40H78NO8P	PC	Phosphatidylcholine	Diacylglycerophosphocholines [GP0101]	Glycerophosphocholines [GP01]	Glycerophospholipids [GP]	LMGP01010490;LMGP01010492;LMGP01010566;LMGP01010882;LMGP01011329;LMGP01011352;LMGP01011389;LMGP01011413;LMGP01011439;LMGP01011479;LMGP01011500;LMGP01011525;LMGP01011582;LMGP01011757;LMGP01011805;LMGP01012145	C00157	map00564(Glycerophospholipid metabolism);map00590(Arachidonic acid metabolism);map00591(Linoleic acid metabolism);map00592(alpha-Linolenic acid metabolism);map01100(Metabolic pathways);map01110(Biosynthesis of secondary metabolites);map04723(Retrograde endocannabinoid signaling);map05231(Choline metabolism in cancer)
POS	POS_815.7076_8.1882	815.708	8.18818	TG 15:0_16:0_16:0	88.3	C50H96O6	TG	Triacylglycerol	Triacylglycerols [GL0301]	Triradylglycerols [GL03]	Glycerolipids [GL]	LMGL03012714;LMGL03012728;LMGL03012767;LMGL03012874;LMGL03012900;LMGL03013201;LMGL03013230;LMGL03013281;LMGL03013331;LMGL03013374;LMGL03013688;LMGL03013743;LMGL03013790;LMGL03014172;LMGL03014222	C00422	map00561(Glycerolipid metabolism);map01100(Metabolic pathways);map04714(Thermogenesis);map04923(Regulation of lipolysis in adipocytes);map04931(Insulin resistance);map04975(Fat digestion and absorption);map04977(Vitamin digestion and absorption);map04979(Cholesterol metabolism);map05417(Lipid and atherosclerosis)
POS	POS_720.589_6.1904	720.589	6.19037	LPC 32:0-SN1	88.3	C40H82NO7P	LPC	Lysophophatidylcholine	Monoacylglycerophosphocholines [GP0105]	Glycerophosphocholines [GP01]	Glycerophospholipids [GP]	NA	C04230	map00564(Glycerophospholipid metabolism);map04148(Efferocytosis);map05231(Choline metabolism in cancer)
POS	POS_927.723_6.3642	927.723	6.3642	MGDG O-24:3_22:1	88.3	C55H100O9	EtherMGDG	Ether-linked monogalactosyldiacylglycerol	Glycosyldiacylglycerols [GL0501]	Glycosyldiradylglycerols [GL05]	Glycerolipids [GL]	NA	NA	NA
POS	POS_811.6655_6.3537	811.666	6.35372	SM 27:2;2O/15:1	88.1	C47H91N2O6P	SM	Sphingomyelin	Ceramide phosphocholines (sphingomyelins) [SP0301]	Phosphosphingolipids [SP03]	Sphingolipids [SP]	LMSP03010080	C00550	map00600(Sphingolipid metabolism);map01100(Metabolic pathways);map04071(Sphingolipid signaling pathway);map04217(Necroptosis)
POS	POS_705.5897_5.7673	705.59	5.76728	SM 8:0;2O/26:0	88.1	C39H81N2O6P	SM	Sphingomyelin	Ceramide phosphocholines (sphingomyelins) [SP0301]	Phosphosphingolipids [SP03]	Sphingolipids [SP]	LMSP03010004	C00550	map00600(Sphingolipid metabolism);map01100(Metabolic pathways);map04071(Sphingolipid signaling pathway);map04217(Necroptosis)
NEG	NEG_747.5682_5.5754	747.568	5.57535	SM 8:1;2O/26:0	88.1	C39H79N2O6P	SM	Sphingomyelin	Ceramide phosphocholines (sphingomyelins) [SP0301]	Phosphosphingolipids [SP03]	Sphingolipids [SP]	LMSP03010003;LMSP03010042;LMSP03010043	C00550	map00600(Sphingolipid metabolism);map01100(Metabolic pathways);map04071(Sphingolipid signaling pathway);map04217(Necroptosis)
NEG	NEG_802.5643_5.623	802.564	5.62303	PC 16:0_18:2	87.9	C42H80NO8P	PC	Phosphatidylcholine	Diacylglycerophosphocholines [GP0101]	Glycerophosphocholines [GP01]	Glycerophospholipids [GP]	LMGP01010585;LMGP01010586;LMGP01010587;LMGP01010588;LMGP01010589;LMGP01010590;LMGP01010591;LMGP01010592;LMGP01010594;LMGP01010678;LMGP01010687;LMGP01010688;LMGP01010727;LMGP01010728;LMGP01010745;LMGP01010887;LMGP01010920;LMGP01010926;LMGP01010932;LMGP01011336;LMGP01011373;LMGP01011398;LMGP01011449;LMGP01011504;LMGP01011559;LMGP01011761;LMGP01011808;LMGP01011837;LMGP01012035;LMGP01012147	C00157	map00564(Glycerophospholipid metabolism);map00590(Arachidonic acid metabolism);map00591(Linoleic acid metabolism);map00592(alpha-Linolenic acid metabolism);map01100(Metabolic pathways);map01110(Biosynthesis of secondary metabolites);map04723(Retrograde endocannabinoid signaling);map05231(Choline metabolism in cancer)
POS	POS_937.8162_8.5888	937.816	8.58885	TG 18:0_18:1_20:1	87.8	C59H110O6	TG	Triacylglycerol	Triacylglycerols [GL0301]	Triradylglycerols [GL03]	Glycerolipids [GL]	LMGL03010427;LMGL03010428;LMGL03010429;LMGL03010430;LMGL03010434;LMGL03010435;LMGL03010440;LMGL03010476;LMGL03010481;LMGL03010487;LMGL03010513;LMGL03010514;LMGL03010517;LMGL03010568;LMGL03010569;LMGL03010572;LMGL03010573;LMGL03010581;LMGL03010587;LMGL03010624;LMGL03010625;LMGL03010626;LMGL03010640;LMGL03012685;LMGL03013027;LMGL03013652;LMGL03014111;LMGL03014489;LMGL03014500;LMGL03014510;LMGL03014…	C00422	map00561(Glycerolipid metabolism);map01100(Metabolic pathways);map04714(Thermogenesis);map04923(Regulation of lipolysis in adipocytes);map04931(Insulin resistance);map04975(Fat digestion and absorption);map04977(Vitamin digestion and absorption);map04979(Cholesterol metabolism);map05417(Lipid and atherosclerosis)
POS	POS_729.5877_5.6261	729.588	5.62608	SM 8:0;2O/28:2	87.8	C41H81N2O6P	SM	Sphingomyelin	Ceramide phosphocholines (sphingomyelins) [SP0301]	Phosphosphingolipids [SP03]	Sphingolipids [SP]	LMSP03010029;LMSP03010048;LMSP03010049;LMSP03010050;LMSP03010051	C00550	map00600(Sphingolipid metabolism);map01100(Metabolic pathways);map04071(Sphingolipid signaling pathway);map04217(Necroptosis)
NEG	NEG_764.5264_5.6587	764.526	5.65868	LNAPE 20:4/N-18:1	87.8	C43H76NO8P	LNAPE	N-acyl-lysophosphatidylethanolamine	NA	Glycerophosphoethanolamines [GP02]	Glycerophospholipids [GP]	NA	NA	NA
NEG	NEG_794.5726_6.2712	794.573	6.27125	LNAPE 22:4/N-18:0	87.6	C45H82NO8P	LNAPE	N-acyl-lysophosphatidylethanolamine	NA	Glycerophosphoethanolamines [GP02]	Glycerophospholipids [GP]	NA	NA	NA
POS	POS_885.6716_7.5625	885.672	7.56252	MGDG O-25:0_18:4	87.6	C52H94O9	EtherMGDG	Ether-linked monogalactosyldiacylglycerol	Glycosyldiacylglycerols [GL0501]	Glycosyldiradylglycerols [GL05]	Glycerolipids [GL]	NA	NA	NA
POS	POS_1017.8762_8.7866	1017.88	8.78665	MGDG O-28:1_24:0	87.6	C61H118O9	EtherMGDG	Ether-linked monogalactosyldiacylglycerol	Glycosyldiacylglycerols [GL0501]	Glycosyldiradylglycerols [GL05]	Glycerolipids [GL]	NA	NA	NA
POS	POS_979.7699_7.8937	979.77	7.89367	MGDG O-28:2_22:4	87.6	C59H104O9	EtherMGDG	Ether-linked monogalactosyldiacylglycerol	Glycosyldiacylglycerols [GL0501]	Glycosyldiradylglycerols [GL05]	Glycerolipids [GL]	NA	NA	NA
POS	POS_782.755_8.3828	782.755	8.38282	TG O-16:0_14:0_16:0	87.6	C49H96O5	EtherTG	Ether-linked triacylglycerol	Alkyldiacylglycerols [GL0302]	Triradylglycerols [GL03]	Glycerolipids [GL]	NA	NA	NA
NEG	NEG_826.5646_5.5307	826.565	5.53072	PC 16:0_20:4	87.4	C44H80NO8P	PC	Phosphatidylcholine	Diacylglycerophosphocholines [GP0101]	Glycerophosphocholines [GP01]	Glycerophospholipids [GP]	LMGP01010007;LMGP01010629;LMGP01010773;LMGP01010774;LMGP01010898;LMGP01010921;LMGP01010924;LMGP01010927;LMGP01010930;LMGP01010937;LMGP01010955;LMGP01011049;LMGP01011056;LMGP01011378;LMGP01011491;LMGP01011603;LMGP01011652;LMGP01011711;LMGP01011873;LMGP01012068;LMGP01012136;LMGP01012138;LMGP01012150;LMGP01012151;LMGP01012174;LMGP01012178;LMGP01012195	C00157	map00564(Glycerophospholipid metabolism);map00590(Arachidonic acid metabolism);map00591(Linoleic acid metabolism);map00592(alpha-Linolenic acid metabolism);map01100(Metabolic pathways);map01110(Biosynthesis of secondary metabolites);map04723(Retrograde endocannabinoid signaling);map05231(Choline metabolism in cancer)
POS	POS_809.6488_6.6902	809.649	6.6902	SM 40:1;2O	87.4	C45H91N2O6P	SM	Sphingomyelin	Ceramide phosphocholines (sphingomyelins) [SP0301]	Phosphosphingolipids [SP03]	Sphingolipids [SP]	LMSP03010006;LMSP03010073	C00550	map00600(Sphingolipid metabolism);map01100(Metabolic pathways);map04071(Sphingolipid signaling pathway);map04217(Necroptosis)
POS	POS_640.5865_6.8876	640.586	6.88759	DG 18:0_18:1	87.4	C39H74O5	DG	Diacylglycerol	Diacylglycerols [GL0201]	Diradylglycerols [GL02]	Glycerolipids [GL]	LMGL02010043;LMGL02010047;LMGL02010048;LMGL02010052;LMGL02010396;LMGL02010419;LMGL02010466;LMGL02010524	C00641	map00552(Teichoic acid biosynthesis);map00561(Glycerolipid metabolism);map00562(Inositol phosphate metabolism);map00564(Glycerophospholipid metabolism);map01100(Metabolic pathways);map01110(Biosynthesis of secondary metabolites);map04070(Phosphatidylinositol signaling system);map04730(Long-term depression)
POS	POS_655.4684_6.1914	655.468	6.19135	MGDG O-8:0_18:0	87.4	C35H68O9	EtherMGDG	Ether-linked monogalactosyldiacylglycerol	Glycosyldiacylglycerols [GL0501]	Glycosyldiradylglycerols [GL05]	Glycerolipids [GL]	NA	NA	NA
POS	POS_969.8798_9.0703	969.88	9.07027	TG 16:0_17:0_25:0	87.2	C61H118O6	TG	Triacylglycerol	Triacylglycerols [GL0301]	Triradylglycerols [GL03]	Glycerolipids [GL]	LMGL03010589;LMGL03010755;LMGL03010760;LMGL03010786;LMGL03010818;LMGL03010825;LMGL03010960;LMGL03011100;LMGL03012806;LMGL03015328	C00422	map00561(Glycerolipid metabolism);map01100(Metabolic pathways);map04714(Thermogenesis);map04923(Regulation of lipolysis in adipocytes);map04931(Insulin resistance);map04975(Fat digestion and absorption);map04977(Vitamin digestion and absorption);map04979(Cholesterol metabolism);map05417(Lipid and atherosclerosis)
NEG	NEG_885.554_5.6221	885.554	5.62214	PI 18:0_20:4	87.2	C47H83O13P	PI	Phosphatidylinositol	Diacylglycerophosphoinositols [GP0601]	Glycerophosphoinositols [GP06]	Glycerophospholipids [GP]	LMGP06010010;LMGP06010303;LMGP06010326;LMGP06010354;LMGP06010382;LMGP06010412;LMGP06010510;LMGP06010511;LMGP06010539;LMGP06010569;LMGP06010598;LMGP06010762;LMGP06010921;LMGP06010939	C01194	map00562(Inositol phosphate metabolism);map00563(Glycosylphosphatidylinositol (GPI)-anchor biosynthesis);map00564(Glycerophospholipid metabolism);map00571(Lipoarabinomannan (LAM) biosynthesis);map01100(Metabolic pathways);map04070(Phosphatidylinositol signaling system);map04136(Autophagy - other);map04138(Autophagy - yeast);map04140(Autophagy - animal);map05132(Salmonella infection);map05152(Tube…
POS	POS_773.6606_7.8895	773.661	7.88948	TG 12:0_14:0_18:0	87.1	C47H90O6	TG	Triacylglycerol	Triacylglycerols [GL0301]	Triradylglycerols [GL03]	Glycerolipids [GL]	LMGL03012645;LMGL03012664;LMGL03012700;LMGL03012756;LMGL03012784;LMGL03013192;LMGL03013216;LMGL03013270;LMGL03013677;LMGL03013732	C00422	map00561(Glycerolipid metabolism);map01100(Metabolic pathways);map04714(Thermogenesis);map04923(Regulation of lipolysis in adipocytes);map04931(Insulin resistance);map04975(Fat digestion and absorption);map04977(Vitamin digestion and absorption);map04979(Cholesterol metabolism);map05417(Lipid and atherosclerosis)
NEG	NEG_540.3306_2.1642	540.331	2.1642	LPC 16:0	87.1	C24H50NO7P	LPC	Lysophophatidylcholine	Monoacylglycerophosphocholines [GP0105]	Glycerophosphocholines [GP01]	Glycerophospholipids [GP]	LMGP01050018;LMGP01050074;LMGP01050113	C04230	map00564(Glycerophospholipid metabolism);map04148(Efferocytosis);map05231(Choline metabolism in cancer)
NEG	NEG_714.5097_5.7315	714.51	5.73153	LNAPE 18:2/N-16:0	87	C39H74NO8P	LNAPE	N-acyl-lysophosphatidylethanolamine	NA	Glycerophosphoethanolamines [GP02]	Glycerophospholipids [GP]	NA	NA	NA
POS	POS_864.8368_8.7082	864.837	8.70816	TG O-18:0_16:0_18:1	86.9	C55H106O5	EtherTG	Ether-linked triacylglycerol	Alkyldiacylglycerols [GL0302]	Triradylglycerols [GL03]	Glycerolipids [GL]	NA	NA	NA
POS	POS_610.5398_6.2857	610.54	6.28573	DG 16:0_18:2	86.8	C37H68O5	DG	Diacylglycerol	Diacylglycerols [GL0201]	Diradylglycerols [GL02]	Glycerolipids [GL]	LMGL02010021;LMGL02010022;LMGL02010026;LMGL02010027;LMGL02010349;LMGL02010390;LMGL02010413	C00641	map00552(Teichoic acid biosynthesis);map00561(Glycerolipid metabolism);map00562(Inositol phosphate metabolism);map00564(Glycerophospholipid metabolism);map01100(Metabolic pathways);map01110(Biosynthesis of secondary metabolites);map04070(Phosphatidylinositol signaling system);map04730(Long-term depression)
NEG	NEG_568.3619_2.7778	568.362	2.77783	LPC 18:0	86.8	C26H54NO7P	LPC	Lysophophatidylcholine	Monoacylglycerophosphocholines [GP0105]	Glycerophosphocholines [GP01]	Glycerophospholipids [GP]	LMGP01050026;LMGP01050076	C04230	map00564(Glycerophospholipid metabolism);map04148(Efferocytosis);map05231(Choline metabolism in cancer)
NEG	NEG_564.331_1.7946	564.331	1.79455	LPC 18:2	86.8	C26H50NO7P	LPC	Lysophophatidylcholine	Monoacylglycerophosphocholines [GP0105]	Glycerophosphocholines [GP01]	Glycerophospholipids [GP]	LMGP01050034;LMGP01050035	C04230	map00564(Glycerophospholipid metabolism);map04148(Efferocytosis);map05231(Choline metabolism in cancer)
POS	POS_862.8208_8.5329	862.821	8.53293	TG O-18:1_16:0_18:1	86.7	C55H104O5	EtherTG	Ether-linked triacylglycerol	Alkyldiacylglycerols [GL0302]	Triradylglycerols [GL03]	Glycerolipids [GL]	NA	NA	NA
POS	POS_762.6006_6.3061	762.601	6.30607	PC 16:0_18:0	86.6	C42H84NO8P	PC	Phosphatidylcholine	Diacylglycerophosphocholines [GP0101]	Glycerophosphocholines [GP01]	Glycerophospholipids [GP]	LMGP01010400;LMGP01010420;LMGP01010446;LMGP01010466;LMGP01010505;LMGP01010545;LMGP01010573;LMGP01010707;LMGP01010742;LMGP01010972;LMGP01011000;LMGP01011064;LMGP01011082	C00157	map00564(Glycerophospholipid metabolism);map00590(Arachidonic acid metabolism);map00591(Linoleic acid metabolism);map00592(alpha-Linolenic acid metabolism);map01100(Metabolic pathways);map01110(Biosynthesis of secondary metabolites);map04723(Retrograde endocannabinoid signaling);map05231(Choline metabolism in cancer)
POS	POS_766.5355_6.0997	766.535	6.09968	PE 36:2	86.6	C41H78NO8P	PE	Phosphatidylethanolamine	Diacylglycerophosphoethanolamines [GP0201]	Glycerophosphoethanolamines [GP02]	Glycerophospholipids [GP]	LMGP02010039;LMGP02010044;LMGP02010052;LMGP02010109;LMGP02010420;LMGP02010448;LMGP02010510;LMGP02010530;LMGP02010578;LMGP02010607;LMGP02010774;LMGP02010802;LMGP02010848;LMGP02010877;LMGP02011043;LMGP02011073;LMGP02011193	C00350	map00563(Glycosylphosphatidylinositol (GPI)-anchor biosynthesis);map00564(Glycerophospholipid metabolism);map01100(Metabolic pathways);map01110(Biosynthesis of secondary metabolites);map04136(Autophagy - other);map04138(Autophagy - yeast);map04140(Autophagy - animal);map04723(Retrograde endocannabinoid signaling);map05130(Pathogenic Escherichia coli infection);map05167(Kaposi sarcoma-associated h…
POS	POS_895.7702_8.3607	895.77	8.36067	TG 17:0_17:0_19:2	86.6	C56H104O6	TG	Triacylglycerol	Triacylglycerols [GL0301]	Triradylglycerols [GL03]	Glycerolipids [GL]	LMGL03010137;LMGL03010138;LMGL03010139;LMGL03010143;LMGL03010152;LMGL03010153;LMGL03010155;LMGL03010156;LMGL03010157;LMGL03010173;LMGL03010174;LMGL03010197;LMGL03010198;LMGL03010284;LMGL03012740;LMGL03012912;LMGL03013562;LMGL03013575;LMGL03013609;LMGL03013922;LMGL03013941;LMGL03013959;LMGL03014047;LMGL03014291;LMGL03014313;LMGL03014334;LMGL03014393;LMGL03014455;LMGL03014468;LMGL03014696;LMGL03014…	C00422	map00561(Glycerolipid metabolism);map01100(Metabolic pathways);map04714(Thermogenesis);map04923(Regulation of lipolysis in adipocytes);map04931(Insulin resistance);map04975(Fat digestion and absorption);map04977(Vitamin digestion and absorption);map04979(Cholesterol metabolism);map05417(Lipid and atherosclerosis)
POS	POS_788.6171_6.3079	788.617	6.30792	PC 18:0_18:1	86.5	C44H86NO8P	PC	Phosphatidylcholine	Diacylglycerophosphocholines [GP0101]	Glycerophosphocholines [GP01]	Glycerophospholipids [GP]	LMGP01010750;LMGP01010751;LMGP01010753;LMGP01010754;LMGP01010756;LMGP01010758;LMGP01010759;LMGP01010761;LMGP01010840;LMGP01010888;LMGP01011376;LMGP01011404;LMGP01011456;LMGP01011468;LMGP01011488;LMGP01011510;LMGP01011537;LMGP01011736;LMGP01011764;LMGP01011790;LMGP01011811;LMGP01011957;LMGP01011980;LMGP01012006;LMGP01012129;LMGP01012218	C00157	map00564(Glycerophospholipid metabolism);map00590(Arachidonic acid metabolism);map00591(Linoleic acid metabolism);map00592(alpha-Linolenic acid metabolism);map01100(Metabolic pathways);map01110(Biosynthesis of secondary metabolites);map04723(Retrograde endocannabinoid signaling);map05231(Choline metabolism in cancer)
POS	POS_638.5711_6.5821	638.571	6.58207	DG 18:1_18:1	86.5	C39H72O5	DG	Diacylglycerol	Diacylglycerols [GL0201]	Diradylglycerols [GL02]	Glycerolipids [GL]	LMGL02010049;LMGL02010050;LMGL02010054;LMGL02010055;LMGL02010058;LMGL02010397;LMGL02010420;LMGL02010525	C00641	map00552(Teichoic acid biosynthesis);map00561(Glycerolipid metabolism);map00562(Inositol phosphate metabolism);map00564(Glycerophospholipid metabolism);map01100(Metabolic pathways);map01110(Biosynthesis of secondary metabolites);map04070(Phosphatidylinositol signaling system);map04730(Long-term depression)
NEG	NEG_738.5103_5.6456	738.51	5.64558	LNAPE 20:4/N-16:0	86.5	C41H74NO8P	LNAPE	N-acyl-lysophosphatidylethanolamine	NA	Glycerophosphoethanolamines [GP02]	Glycerophospholipids [GP]	NA	NA	NA
POS	POS_717.5889_5.8204	717.589	5.8204	SM 8:1;2O/27:0	86.2	C40H81N2O6P	SM	Sphingomyelin	Ceramide phosphocholines (sphingomyelins) [SP0301]	Phosphosphingolipids [SP03]	Sphingolipids [SP]	LMSP03010044;LMSP03010045	C00550	map00600(Sphingolipid metabolism);map01100(Metabolic pathways);map04071(Sphingolipid signaling pathway);map04217(Necroptosis)
POS	POS_566.5693_6.499	566.569	6.49897	Cer 18:1;2O/18:0	86.1	C36H71NO3	Cer_NS	Ceramide non-hydroxyfatty acid-sphingosine	N-acylsphingosines (ceramides) [SP0201]	Ceramides [SP02]	Sphingolipids [SP]	LMSP02010006;LMSP02010038;LMSP02010047	C00195	map00600(Sphingolipid metabolism);map01100(Metabolic pathways);map04071(Sphingolipid signaling pathway);map04217(Necroptosis);map04722(Neurotrophin signaling pathway);map04920(Adipocytokine signaling pathway);map04931(Insulin resistance);map04933(AGE-RAGE signaling pathway in diabetic complications);map05140(Leishmaniasis);map05415(Diabetic cardiomyopathy)
POS	POS_967.8612_8.902	967.861	8.90203	TG 8:0_24:0_26:1	86.1	C61H116O6	TG	Triacylglycerol	Triacylglycerols [GL0301]	Triradylglycerols [GL03]	Glycerolipids [GL]	LMGL03010651;LMGL03010655;LMGL03010823;LMGL03010824;LMGL03010828;LMGL03010829;LMGL03010834;LMGL03010859;LMGL03010887;LMGL03010888;LMGL03010895;LMGL03010901;LMGL03011033;LMGL03011175;LMGL03012864;LMGL03013024;LMGL03014551;LMGL03015329;LMGL03015679;LMGL03015788;LMGL03015951;LMGL03015959;LMGL03016195;LMGL03016674	C00422	map00561(Glycerolipid metabolism);map01100(Metabolic pathways);map04714(Thermogenesis);map04923(Regulation of lipolysis in adipocytes);map04931(Insulin resistance);map04975(Fat digestion and absorption);map04977(Vitamin digestion and absorption);map04979(Cholesterol metabolism);map05417(Lipid and atherosclerosis)
POS	POS_879.74_8.0783	879.74	8.07827	MGDG O-26:0_16:0	86.1	C51H100O9	EtherMGDG	Ether-linked monogalactosyldiacylglycerol	Glycosyldiacylglycerols [GL0501]	Glycosyldiradylglycerols [GL05]	Glycerolipids [GL]	NA	NA	NA
POS	POS_867.7396_8.1774	867.74	8.1774	TG 17:0_17:1_17:1	86	C54H100O6	TG	Triacylglycerol	Triacylglycerols [GL0301]	Triradylglycerols [GL03]	Glycerolipids [GL]	LMGL03010045;LMGL03010048;LMGL03010058;LMGL03010059;LMGL03010061;LMGL03010062;LMGL03010063;LMGL03010094;LMGL03012738;LMGL03012906;LMGL03012946;LMGL03013391;LMGL03013413;LMGL03013434;LMGL03013493;LMGL03013555;LMGL03013568;LMGL03013807;LMGL03013831;LMGL03013898;LMGL03013915;LMGL03013934;LMGL03013952;LMGL03014189;LMGL03014215;LMGL03014284;LMGL03014306;LMGL03014327;LMGL03014367;LMGL03014385;LMGL03014…	C00422	map00561(Glycerolipid metabolism);map01100(Metabolic pathways);map04714(Thermogenesis);map04923(Regulation of lipolysis in adipocytes);map04931(Insulin resistance);map04975(Fat digestion and absorption);map04977(Vitamin digestion and absorption);map04979(Cholesterol metabolism);map05417(Lipid and atherosclerosis)
POS	POS_881.5129_5.1884	881.513	5.18837	PI 36:4	86	C45H79O13P	PI	Phosphatidylinositol	Diacylglycerophosphoinositols [GP0601]	Glycerophosphoinositols [GP06]	Glycerophospholipids [GP]	LMGP06010076;LMGP06010187;LMGP06010298;LMGP06010346;LMGP06010404;LMGP06010564;LMGP06010758;LMGP06010828;LMGP06010843;LMGP06010850;LMGP06010856;LMGP06010927;LMGP06010958	C01194	map00562(Inositol phosphate metabolism);map00563(Glycosylphosphatidylinositol (GPI)-anchor biosynthesis);map00564(Glycerophospholipid metabolism);map00571(Lipoarabinomannan (LAM) biosynthesis);map01100(Metabolic pathways);map04070(Phosphatidylinositol signaling system);map04136(Autophagy - other);map04138(Autophagy - yeast);map04140(Autophagy - animal);map05132(Salmonella infection);map05152(Tube…
POS	POS_572.3704_2.1059	572.37	2.10593	LPC 22:4-SN2	86	C30H54NO7P	LPC	Lysophophatidylcholine	Monoacylglycerophosphocholines [GP0105]	Glycerophosphocholines [GP01]	Glycerophospholipids [GP]	LMGP01050124	C04230	map00564(Glycerophospholipid metabolism);map04148(Efferocytosis);map05231(Choline metabolism in cancer)
POS	POS_786.601_6.0028	786.601	6.00275	PC 18:1_18:1	85.9	C44H84NO8P	PC	Phosphatidylcholine	Diacylglycerophosphocholines [GP0101]	Glycerophosphocholines [GP01]	Glycerophospholipids [GP]	LMGP01010764;LMGP01010765;LMGP01010766;LMGP01010768;LMGP01010836;LMGP01010837;LMGP01010841;LMGP01010849;LMGP01010851;LMGP01010853;LMGP01010855;LMGP01010857;LMGP01010858;LMGP01010860;LMGP01010862;LMGP01010865;LMGP01010866;LMGP01010868;LMGP01010871;LMGP01010873;LMGP01010876;LMGP01010890;LMGP01010935;LMGP01010966;LMGP01011377;LMGP01011405;LMGP01011469;LMGP01011489;LMGP01011538;LMGP01011567;LMGP01011…	C00157	map00564(Glycerophospholipid metabolism);map00590(Arachidonic acid metabolism);map00591(Linoleic acid metabolism);map00592(alpha-Linolenic acid metabolism);map01100(Metabolic pathways);map01110(Biosynthesis of secondary metabolites);map04723(Retrograde endocannabinoid signaling);map05231(Choline metabolism in cancer)
POS	POS_957.7856_8.1474	957.786	8.14745	TG 16:0_16:0_26:6	85.9	C61H106O6	TG	Triacylglycerol	Triacylglycerols [GL0301]	Triradylglycerols [GL03]	Glycerolipids [GL]	LMGL03011005;LMGL03011006;LMGL03011008;LMGL03011009;LMGL03011010;LMGL03011011;LMGL03011015;LMGL03011016;LMGL03011017;LMGL03011023;LMGL03011024;LMGL03011125;LMGL03011126;LMGL03011130;LMGL03011131;LMGL03011184;LMGL03011191;LMGL03011192;LMGL03011193;LMGL03011199;LMGL03011215;LMGL03011216;LMGL03011220;LMGL03011221;LMGL03011222;LMGL03011223;LMGL03011227;LMGL03011228;LMGL03011233;LMGL03011251;LMGL03011…	C00422	map00561(Glycerolipid metabolism);map01100(Metabolic pathways);map04714(Thermogenesis);map04923(Regulation of lipolysis in adipocytes);map04931(Insulin resistance);map04975(Fat digestion and absorption);map04977(Vitamin digestion and absorption);map04979(Cholesterol metabolism);map05417(Lipid and atherosclerosis)
POS	POS_719.5681_5.4536	719.568	5.45365	SM 34:1;3O	85.9	C39H79N2O7P	SM	Sphingomyelin	Ceramide phosphocholines (sphingomyelins) [SP0301]	Phosphosphingolipids [SP03]	Sphingolipids [SP]	NA	C00550	map00600(Sphingolipid metabolism);map01100(Metabolic pathways);map04071(Sphingolipid signaling pathway);map04217(Necroptosis)
POS	POS_584.524_6.259	584.524	6.25902	DG 16:0_16:1	85.9	C35H66O5	DG	Diacylglycerol	Diacylglycerols [GL0201]	Diradylglycerols [GL02]	Glycerolipids [GL]	LMGL02010010;LMGL02010341;LMGL02010384;LMGL02010407;LMGL02010429;LMGL02010452	C00641	map00552(Teichoic acid biosynthesis);map00561(Glycerolipid metabolism);map00562(Inositol phosphate metabolism);map00564(Glycerophospholipid metabolism);map01100(Metabolic pathways);map01110(Biosynthesis of secondary metabolites);map04070(Phosphatidylinositol signaling system);map04730(Long-term depression)
POS	POS_784.5844_5.6476	784.584	5.64755	PC 18:1_18:2	85.8	C44H82NO8P	PC	Phosphatidylcholine	Diacylglycerophosphocholines [GP0101]	Glycerophosphocholines [GP01]	Glycerophospholipids [GP]	LMGP01010622;LMGP01010624;LMGP01010627;LMGP01010893;LMGP01010895;LMGP01011406;LMGP01011490;LMGP01011568;LMGP01011588;LMGP01011589;LMGP01011624;LMGP01011651;LMGP01011682;LMGP01011766;LMGP01011842;LMGP01011872;LMGP01012038;LMGP01012149;LMGP01012168;LMGP01012194	C00157	map00564(Glycerophospholipid metabolism);map00590(Arachidonic acid metabolism);map00591(Linoleic acid metabolism);map00592(alpha-Linolenic acid metabolism);map01100(Metabolic pathways);map01110(Biosynthesis of secondary metabolites);map04723(Retrograde endocannabinoid signaling);map05231(Choline metabolism in cancer)
POS	POS_837.6798_6.9802	837.68	6.9802	SM 42:1;2O	85.8	C47H95N2O6P	SM	Sphingomyelin	Ceramide phosphocholines (sphingomyelins) [SP0301]	Phosphosphingolipids [SP03]	Sphingolipids [SP]	LMSP03010008;LMSP03010023	C00550	map00600(Sphingolipid metabolism);map01100(Metabolic pathways);map04071(Sphingolipid signaling pathway);map04217(Necroptosis)
POS	POS_772.6188_6.225	772.619	6.22503	LPC 36:2-SN2	85.7	C44H86NO7P	LPC	Lysophophatidylcholine	Monoacylglycerophosphocholines [GP0105]	Glycerophosphocholines [GP01]	Glycerophospholipids [GP]	NA	C04230	map00564(Glycerophospholipid metabolism);map04148(Efferocytosis);map05231(Choline metabolism in cancer)
POS	POS_689.5677_7.1899	689.568	7.18993	TG 12:0_12:0_14:0	85.6	C41H78O6	TG	Triacylglycerol	Triacylglycerols [GL0301]	Triradylglycerols [GL03]	Glycerolipids [GL]	LMGL03012628;LMGL03012659	C00422	map00561(Glycerolipid metabolism);map01100(Metabolic pathways);map04714(Thermogenesis);map04923(Regulation of lipolysis in adipocytes);map04931(Insulin resistance);map04975(Fat digestion and absorption);map04977(Vitamin digestion and absorption);map04979(Cholesterol metabolism);map05417(Lipid and atherosclerosis)
POS	POS_836.8059_8.5449	836.806	8.54493	TG O-18:1_16:0_16:0	85.6	C53H102O5	EtherTG	Ether-linked triacylglycerol	Alkyldiacylglycerols [GL0302]	Triradylglycerols [GL03]	Glycerolipids [GL]	NA	NA	NA
POS	POS_706.538_5.5404	706.538	5.54035	PC 14:0_16:0	85.5	C38H76NO8P	PC	Phosphatidylcholine	Diacylglycerophosphocholines [GP0101]	Glycerophosphocholines [GP01]	Glycerophospholipids [GP]	LMGP01010395;LMGP01010416;LMGP01010438;LMGP01010461;LMGP01010481;LMGP01010530;LMGP01010560;LMGP01010702;LMGP01010736;LMGP01010969;LMGP01010995;LMGP01011265	C00157	map00564(Glycerophospholipid metabolism);map00590(Arachidonic acid metabolism);map00591(Linoleic acid metabolism);map00592(alpha-Linolenic acid metabolism);map01100(Metabolic pathways);map01110(Biosynthesis of secondary metabolites);map04723(Retrograde endocannabinoid signaling);map05231(Choline metabolism in cancer)
POS	POS_941.8451_8.9209	941.845	8.92091	TG 16:0_20:0_20:0	85.5	C59H114O6	TG	Triacylglycerol	Triacylglycerols [GL0301]	Triradylglycerols [GL03]	Glycerolipids [GL]	LMGL03010335;LMGL03010340;LMGL03010379;LMGL03010412;LMGL03010459;LMGL03010472;LMGL03010509;LMGL03010622;LMGL03012684;LMGL03012805;LMGL03014109;LMGL03014487;LMGL03015244;LMGL03015270	C00422	map00561(Glycerolipid metabolism);map01100(Metabolic pathways);map04714(Thermogenesis);map04923(Regulation of lipolysis in adipocytes);map04931(Insulin resistance);map04975(Fat digestion and absorption);map04977(Vitamin digestion and absorption);map04979(Cholesterol metabolism);map05417(Lipid and atherosclerosis)
POS	POS_666.6168_8.221	666.617	8.22097	CE 18:2	85.5	C45H76O2	CE	Cholesteryl ester	Sterol esters [ST0102]	Sterols [ST01]	Sterol Lipids [ST]	NA	C02530	map00100(Steroid biosynthesis);map04913(Ovarian steroidogenesis);map04975(Fat digestion and absorption);map04976(Bile secretion);map04977(Vitamin digestion and absorption);map04979(Cholesterol metabolism);map05417(Lipid and atherosclerosis)
POS	POS_841.76_8.545	841.76	8.54495	TG O-10:0_18:1_22:0	85.5	C53H102O5	EtherTG	Ether-linked triacylglycerol	Alkyldiacylglycerols [GL0302]	Triradylglycerols [GL03]	Glycerolipids [GL]	NA	NA	NA
POS	POS_782.5684_5.2804	782.568	5.28037	PC 18:2_18:2	85.4	C44H80NO8P	PC	Phosphatidylcholine	Diacylglycerophosphocholines [GP0101]	Glycerophosphocholines [GP01]	Glycerophospholipids [GP]	LMGP01010007;LMGP01010629;LMGP01010773;LMGP01010774;LMGP01010898;LMGP01010921;LMGP01010924;LMGP01010927;LMGP01010930;LMGP01010937;LMGP01010955;LMGP01011049;LMGP01011056;LMGP01011378;LMGP01011491;LMGP01011603;LMGP01011652;LMGP01011711;LMGP01011873;LMGP01012068;LMGP01012136;LMGP01012138;LMGP01012150;LMGP01012151;LMGP01012174;LMGP01012178;LMGP01012195	C00157	map00564(Glycerophospholipid metabolism);map00590(Arachidonic acid metabolism);map00591(Linoleic acid metabolism);map00592(alpha-Linolenic acid metabolism);map01100(Metabolic pathways);map01110(Biosynthesis of secondary metabolites);map04723(Retrograde endocannabinoid signaling);map05231(Choline metabolism in cancer)
POS	POS_780.5525_5.1147	780.552	5.11468	PC 16:1_20:4	85.3	C44H78NO8P	PC	Phosphatidylcholine	Diacylglycerophosphocholines [GP0101]	Glycerophosphocholines [GP01]	Glycerophospholipids [GP]	LMGP01010633;LMGP01010695;LMGP01011305;LMGP01011407;LMGP01011604;LMGP01011625;LMGP01011626;LMGP01011653;LMGP01011683;LMGP01011712;LMGP01011903;LMGP01011932;LMGP01012069;LMGP01012130;LMGP01012131;LMGP01012139;LMGP01012152;LMGP01012182;LMGP01012210;LMGP01012232;LMGP01012234	C00157	map00564(Glycerophospholipid metabolism);map00590(Arachidonic acid metabolism);map00591(Linoleic acid metabolism);map00592(alpha-Linolenic acid metabolism);map01100(Metabolic pathways);map01110(Biosynthesis of secondary metabolites);map04723(Retrograde endocannabinoid signaling);map05231(Choline metabolism in cancer)
POS	POS_897.6917_7.511	897.692	7.51098	TG 14:0_20:4_20:4	85.2	C57H94O6	TG	Triacylglycerol	Triacylglycerols [GL0301]	Triradylglycerols [GL03]	Glycerolipids [GL]	LMGL03010450;LMGL03010454;LMGL03010471;LMGL03010498;LMGL03010502;LMGL03010503;LMGL03010649;LMGL03012803;LMGL03013026;LMGL03013038;LMGL03013041;LMGL03013616;LMGL03013625;LMGL03013633;LMGL03013640;LMGL03014400;LMGL03014417;LMGL03014434;LMGL03014449;LMGL03014518;LMGL03014787;LMGL03014805;LMGL03014822;LMGL03014839;LMGL03014854;LMGL03014914;LMGL03014923;LMGL03015124;LMGL03015453;LMGL03015474;LMGL03015…	C00422	map00561(Glycerolipid metabolism);map01100(Metabolic pathways);map04714(Thermogenesis);map04923(Regulation of lipolysis in adipocytes);map04931(Insulin resistance);map04975(Fat digestion and absorption);map04977(Vitamin digestion and absorption);map04979(Cholesterol metabolism);map05417(Lipid and atherosclerosis)
POS	POS_866.8061_8.3514	866.806	8.35137	TG 16:0_17:0_18:0	85.2	C54H104O6	TG	Triacylglycerol	Triacylglycerols [GL0301]	Triradylglycerols [GL03]	Glycerolipids [GL]	LMGL03010031;LMGL03010041;LMGL03010066;LMGL03012737;LMGL03012891;LMGL03012905;LMGL03013389;LMGL03013454;LMGL03013553;LMGL03013805;LMGL03013853;LMGL03013913;LMGL03014187;LMGL03014239;LMGL03014282;LMGL03014346;LMGL03015017;LMGL03015064	C00422	map00561(Glycerolipid metabolism);map01100(Metabolic pathways);map04714(Thermogenesis);map04923(Regulation of lipolysis in adipocytes);map04931(Insulin resistance);map04975(Fat digestion and absorption);map04977(Vitamin digestion and absorption);map04979(Cholesterol metabolism);map05417(Lipid and atherosclerosis)
POS	POS_801.6825_6.838	801.682	6.83798	SM 8:1;2O/33:0	85.2	C46H93N2O6P	SM	Sphingomyelin	Ceramide phosphocholines (sphingomyelins) [SP0301]	Phosphosphingolipids [SP03]	Sphingolipids [SP]	LMSP03010076;LMSP03010077;LMSP03010078	C00550	map00600(Sphingolipid metabolism);map01100(Metabolic pathways);map04071(Sphingolipid signaling pathway);map04217(Necroptosis)
NEG	NEG_883.5368_5.2022	883.537	5.20218	PI 18:1_20:4	85.2	C47H81O13P	PI	Phosphatidylinositol	Diacylglycerophosphoinositols [GP0601]	Glycerophosphoinositols [GP06]	Glycerophospholipids [GP]	LMGP06010193;LMGP06010327;LMGP06010355;LMGP06010383;LMGP06010413;LMGP06010512;LMGP06010540;LMGP06010541;LMGP06010570;LMGP06010599;LMGP06010628;LMGP06010763;LMGP06010849;LMGP06010854	C01194	map00562(Inositol phosphate metabolism);map00563(Glycosylphosphatidylinositol (GPI)-anchor biosynthesis);map00564(Glycerophospholipid metabolism);map00571(Lipoarabinomannan (LAM) biosynthesis);map01100(Metabolic pathways);map04070(Phosphatidylinositol signaling system);map04136(Autophagy - other);map04138(Autophagy - yeast);map04140(Autophagy - animal);map05132(Salmonella infection);map05152(Tube…
POS	POS_823.6765_7.7453	823.677	7.74533	TG 14:0_16:0_18:3	85	C51H92O6	TG	Triacylglycerol	Triacylglycerols [GL0301]	Triradylglycerols [GL03]	Glycerolipids [GL]	LMGL03010020;LMGL03012718;LMGL03012772;LMGL03012829;LMGL03012847;LMGL03012880;LMGL03012881;LMGL03012933;LMGL03013234;LMGL03013262;LMGL03013336;LMGL03013360;LMGL03013426;LMGL03013443;LMGL03013444;LMGL03013462;LMGL03013748;LMGL03013774;LMGL03013842;LMGL03013843;LMGL03013864;LMGL03013885;LMGL03014154;LMGL03014228;LMGL03014229;LMGL03014252;LMGL03014296;LMGL03014612;LMGL03014633;LMGL03014657;LMGL03014…	C00422	map00561(Glycerolipid metabolism);map01100(Metabolic pathways);map04714(Thermogenesis);map04923(Regulation of lipolysis in adipocytes);map04931(Insulin resistance);map04975(Fat digestion and absorption);map04977(Vitamin digestion and absorption);map04979(Cholesterol metabolism);map05417(Lipid and atherosclerosis)
POS	POS_871.6766_7.5236	871.677	7.52363	TG 16:3_16:3_20:1	85	C55H92O6	TG	Triacylglycerol	Triacylglycerols [GL0301]	Triradylglycerols [GL03]	Glycerolipids [GL]	LMGL03010196;LMGL03010221;LMGL03010247;LMGL03012952;LMGL03012993;LMGL03013013;LMGL03013481;LMGL03013499;LMGL03013516;LMGL03013533;LMGL03013548;LMGL03013608;LMGL03013617;LMGL03013883;LMGL03013904;LMGL03014271;LMGL03014392;LMGL03014409;LMGL03014426;LMGL03014441;LMGL03014652;LMGL03014676;LMGL03014779;LMGL03014797;LMGL03014814;LMGL03014831;LMGL03014846;LMGL03015004;LMGL03015116;LMGL03015445;LMGL03015…	C00422	map00561(Glycerolipid metabolism);map01100(Metabolic pathways);map04714(Thermogenesis);map04923(Regulation of lipolysis in adipocytes);map04931(Insulin resistance);map04975(Fat digestion and absorption);map04977(Vitamin digestion and absorption);map04979(Cholesterol metabolism);map05417(Lipid and atherosclerosis)
POS	POS_965.8476_8.739	965.848	8.73903	TG 18:0_18:1_22:1	85	C61H114O6	TG	Triacylglycerol	Triacylglycerols [GL0301]	Triradylglycerols [GL03]	Glycerolipids [GL]	LMGL03010717;LMGL03010719;LMGL03010720;LMGL03010725;LMGL03010892;LMGL03010893;LMGL03010897;LMGL03010898;LMGL03010899;LMGL03010900;LMGL03010904;LMGL03010934;LMGL03010957;LMGL03010958;LMGL03010959;LMGL03010967;LMGL03010973;LMGL03010983;LMGL03010988;LMGL03011059;LMGL03011107;LMGL03012807;LMGL03013123;LMGL03014552;LMGL03014957;LMGL03015330;LMGL03015680;LMGL03015789;LMGL03015879;LMGL03015960;LMGL03016…	C00422	map00561(Glycerolipid metabolism);map01100(Metabolic pathways);map04714(Thermogenesis);map04923(Regulation of lipolysis in adipocytes);map04931(Insulin resistance);map04975(Fat digestion and absorption);map04977(Vitamin digestion and absorption);map04979(Cholesterol metabolism);map05417(Lipid and atherosclerosis)
POS	POS_582.5063_5.949	582.506	5.94902	DG 16:0_16:2	85	C35H64O5	DG	Diacylglycerol	Diacylglycerols [GL0201]	Diradylglycerols [GL02]	Glycerolipids [GL]	LMGL02010011;LMGL02010342;LMGL02010385;LMGL02010408;LMGL02010430;LMGL02010453	C00641	map00552(Teichoic acid biosynthesis);map00561(Glycerolipid metabolism);map00562(Inositol phosphate metabolism);map00564(Glycerophospholipid metabolism);map01100(Metabolic pathways);map01110(Biosynthesis of secondary metabolites);map04070(Phosphatidylinositol signaling system);map04730(Long-term depression)
POS	POS_790.5456_6.051	790.546	6.05105	PS 18:0_18:1	85	C42H80NO10P	PS	Phosphatidylserine	Diacylglycerophosphoserines [GP0301]	Glycerophosphoserines [GP03]	Glycerophospholipids [GP]	LMGP03010025;LMGP03010034;LMGP03010106;LMGP03010134;LMGP03010186;LMGP03010216;LMGP03010238;LMGP03010264;LMGP03010460;LMGP03010488;LMGP03010514;LMGP03010534;LMGP03010679;LMGP03010702;LMGP03010727;LMGP03010967	C02737	map00260(Glycine, serine and threonine metabolism);map00564(Glycerophospholipid metabolism);map01100(Metabolic pathways);map01110(Biosynthesis of secondary metabolites);map04148(Efferocytosis);map05140(Leishmaniasis);map05146(Amoebiasis);map05322(Systemic lupus erythematosus)
POS	POS_799.6775_7.8877	799.678	7.88767	TG 11:0_14:0_21:1	84.9	C49H92O6	TG	Triacylglycerol	Triacylglycerols [GL0301]	Triradylglycerols [GL03]	Glycerolipids [GL]	LMGL03012653;LMGL03012709;LMGL03012762;LMGL03012844;LMGL03012873;LMGL03013225;LMGL03013253;LMGL03013280;LMGL03013306;LMGL03013326;LMGL03013350;LMGL03013372;LMGL03013687;LMGL03013715;LMGL03013738;LMGL03013764;LMGL03013788;LMGL03013812;LMGL03014144;LMGL03014170;LMGL03014196;LMGL03014221;LMGL03014575;LMGL03014978	C00422	map00561(Glycerolipid metabolism);map01100(Metabolic pathways);map04714(Thermogenesis);map04923(Regulation of lipolysis in adipocytes);map04931(Insulin resistance);map04975(Fat digestion and absorption);map04977(Vitamin digestion and absorption);map04979(Cholesterol metabolism);map05417(Lipid and atherosclerosis)
NEG	NEG_528.309_2.1732	528.309	2.17325	LPE 22:4	84.9	C27H48NO7P	LPE	Lysophosphatidylethanolamine	Monoacylglycerophosphoethanolamines [GP0205]	Glycerophosphoethanolamines [GP02]	Glycerophospholipids [GP]	LMGP02050014;LMGP02050057	C04438	map00564(Glycerophospholipid metabolism)
NEG	NEG_661.4412_4.1562	661.441	4.15615	PE-Cer 13:2;2O/22:5	84.9	C37H63N2O6P	PE_Cer	Ceramide phosphoethanolamine	Ceramide phosphoethanolamines [SP0302]	Phosphosphingolipids [SP03]	Sphingolipids [SP]	NA	C06062	map00600(Sphingolipid metabolism)
POS	POS_762.5097_5.6659	762.51	5.66592	PE 36:4	84.8	C41H74NO8P	PE	Phosphatidylethanolamine	Diacylglycerophosphoethanolamines [GP0201]	Glycerophosphoethanolamines [GP02]	Glycerophospholipids [GP]	LMGP02010096;LMGP02010111;LMGP02010112;LMGP02010421;LMGP02010532;LMGP02010643;LMGP02010691;LMGP02010749;LMGP02010909;LMGP02011104;LMGP02011174;LMGP02011190;LMGP02011197;LMGP02011203	C00350	map00563(Glycosylphosphatidylinositol (GPI)-anchor biosynthesis);map00564(Glycerophospholipid metabolism);map01100(Metabolic pathways);map01110(Biosynthesis of secondary metabolites);map04136(Autophagy - other);map04138(Autophagy - yeast);map04140(Autophagy - animal);map04723(Retrograde endocannabinoid signaling);map05130(Pathogenic Escherichia coli infection);map05167(Kaposi sarcoma-associated h…
POS	POS_701.5576_5.1171	701.558	5.11707	SM 8:0;2O/26:2	84.8	C39H77N2O6P	SM	Sphingomyelin	Ceramide phosphocholines (sphingomyelins) [SP0301]	Phosphosphingolipids [SP03]	Sphingolipids [SP]	LMSP03010040;LMSP03010041;LMSP03010090	C00550	map00600(Sphingolipid metabolism);map01100(Metabolic pathways);map04071(Sphingolipid signaling pathway);map04217(Necroptosis)
POS	POS_864.7903_8.1581	864.79	8.1581	TG 16:0_17:0_18:1	84.7	C54H102O6	TG	Triacylglycerol	Triacylglycerols [GL0301]	Triradylglycerols [GL03]	Glycerolipids [GL]	LMGL03010038;LMGL03010049;LMGL03010050;LMGL03010051;LMGL03010079;LMGL03012959;LMGL03012983;LMGL03013390;LMGL03013412;LMGL03013474;LMGL03013554;LMGL03013567;LMGL03013806;LMGL03013830;LMGL03013876;LMGL03013914;LMGL03013933;LMGL03014017;LMGL03014188;LMGL03014214;LMGL03014264;LMGL03014283;LMGL03014305;LMGL03014347;LMGL03014366;LMGL03014593;LMGL03014645;LMGL03014688;LMGL03014752;LMGL03014997;LMGL03015…	C00422	map00561(Glycerolipid metabolism);map01100(Metabolic pathways);map04714(Thermogenesis);map04923(Regulation of lipolysis in adipocytes);map04931(Insulin resistance);map04975(Fat digestion and absorption);map04977(Vitamin digestion and absorption);map04979(Cholesterol metabolism);map05417(Lipid and atherosclerosis)
POS	POS_727.5606_5.5876	727.561	5.58762	SM 34:0;2O	84.7	C39H81N2O6P	SM	Sphingomyelin	Ceramide phosphocholines (sphingomyelins) [SP0301]	Phosphosphingolipids [SP03]	Sphingolipids [SP]	LMSP03010004	C00550	map00600(Sphingolipid metabolism);map01100(Metabolic pathways);map04071(Sphingolipid signaling pathway);map04217(Necroptosis)
POS	POS_689.5599_5.3924	689.56	5.39236	SM 8:1;2O/25:0	84.7	C38H77N2O6P	SM	Sphingomyelin	Ceramide phosphocholines (sphingomyelins) [SP0301]	Phosphosphingolipids [SP03]	Sphingolipids [SP]	LMSP03010037;LMSP03010038	C00550	map00600(Sphingolipid metabolism);map01100(Metabolic pathways);map04071(Sphingolipid signaling pathway);map04217(Necroptosis)
POS	POS_995.894_9.0362	995.894	9.03617	TG 18:1_21:0_21:0	84.6	C63H120O6	TG	Triacylglycerol	Triacylglycerols [GL0301]	Triradylglycerols [GL03]	Glycerolipids [GL]	LMGL03011004;LMGL03011188;LMGL03011189;LMGL03011197;LMGL03011333;LMGL03011342;LMGL03011407;LMGL03011410;LMGL03011419;LMGL03011426;LMGL03011553;LMGL03013120;LMGL03015795;LMGL03015972;LMGL03016203;LMGL03016681;LMGL03016707	C00422	map00561(Glycerolipid metabolism);map01100(Metabolic pathways);map04714(Thermogenesis);map04923(Regulation of lipolysis in adipocytes);map04931(Insulin resistance);map04975(Fat digestion and absorption);map04977(Vitamin digestion and absorption);map04979(Cholesterol metabolism);map05417(Lipid and atherosclerosis)
POS	POS_907.5279_5.2083	907.528	5.20832	PI 38:5	84.6	C47H81O13P	PI	Phosphatidylinositol	Diacylglycerophosphoinositols [GP0601]	Glycerophosphoinositols [GP06]	Glycerophospholipids [GP]	LMGP06010193;LMGP06010327;LMGP06010355;LMGP06010383;LMGP06010413;LMGP06010512;LMGP06010540;LMGP06010541;LMGP06010570;LMGP06010599;LMGP06010628;LMGP06010763;LMGP06010849;LMGP06010854	C01194	map00562(Inositol phosphate metabolism);map00563(Glycosylphosphatidylinositol (GPI)-anchor biosynthesis);map00564(Glycerophospholipid metabolism);map00571(Lipoarabinomannan (LAM) biosynthesis);map01100(Metabolic pathways);map04070(Phosphatidylinositol signaling system);map04136(Autophagy - other);map04138(Autophagy - yeast);map04140(Autophagy - animal);map05132(Salmonella infection);map05152(Tube…
POS	POS_794.6055_5.886	794.605	5.886	LPC 38:5-SN2	84.6	C46H84NO7P	LPC	Lysophophatidylcholine	Monoacylglycerophosphocholines [GP0105]	Glycerophosphocholines [GP01]	Glycerophospholipids [GP]	NA	C04230	map00564(Glycerophospholipid metabolism);map04148(Efferocytosis);map05231(Choline metabolism in cancer)
POS	POS_832.5808_5.9459	832.581	5.94587	PC 38:4	84.5	C46H84NO8P	PC	Phosphatidylcholine	Diacylglycerophosphocholines [GP0101]	Glycerophosphocholines [GP01]	Glycerophospholipids [GP]	LMGP01010642;LMGP01010802;LMGP01010804;LMGP01010904;LMGP01011609;LMGP01011632;LMGP01011660;LMGP01011689;LMGP01011719;LMGP01011796;LMGP01011819;LMGP01011820;LMGP01011848;LMGP01011878;LMGP01011907;LMGP01012072;LMGP01012144;LMGP01012154;LMGP01012155;LMGP01012197;LMGP01012198;LMGP01012206	C00157	map00564(Glycerophospholipid metabolism);map00590(Arachidonic acid metabolism);map00591(Linoleic acid metabolism);map00592(alpha-Linolenic acid metabolism);map01100(Metabolic pathways);map01110(Biosynthesis of secondary metabolites);map04723(Retrograde endocannabinoid signaling);map05231(Choline metabolism in cancer)
POS	POS_650.6433_7.2785	650.643	7.27847	Cer 18:1;2O/24:0	84.5	C42H83NO3	Cer_NS	Ceramide non-hydroxyfatty acid-sphingosine	N-acylsphingosines (ceramides) [SP0201]	Ceramides [SP02]	Sphingolipids [SP]	LMSP02010012	C00195	map00600(Sphingolipid metabolism);map01100(Metabolic pathways);map04071(Sphingolipid signaling pathway);map04217(Necroptosis);map04722(Neurotrophin signaling pathway);map04920(Adipocytokine signaling pathway);map04931(Insulin resistance);map04933(AGE-RAGE signaling pathway in diabetic complications);map05140(Leishmaniasis);map05415(Diabetic cardiomyopathy)
POS	POS_959.793_8.1348	959.793	8.13478	TG 19:0_19:0_20:5	84.5	C61H108O6	TG	Triacylglycerol	Triacylglycerols [GL0301]	Triradylglycerols [GL03]	Glycerolipids [GL]	LMGL03010929;LMGL03010931;LMGL03010932;LMGL03010933;LMGL03010936;LMGL03010937;LMGL03010938;LMGL03010943;LMGL03010944;LMGL03010952;LMGL03011050;LMGL03011051;LMGL03011055;LMGL03011056;LMGL03011109;LMGL03011110;LMGL03011116;LMGL03011117;LMGL03011118;LMGL03011123;LMGL03011124;LMGL03011129;LMGL03011139;LMGL03011140;LMGL03011144;LMGL03011145;LMGL03011150;LMGL03011174;LMGL03011176;LMGL03011177;LMGL03011…	C00422	map00561(Glycerolipid metabolism);map01100(Metabolic pathways);map04714(Thermogenesis);map04923(Regulation of lipolysis in adipocytes);map04931(Insulin resistance);map04975(Fat digestion and absorption);map04977(Vitamin digestion and absorption);map04979(Cholesterol metabolism);map05417(Lipid and atherosclerosis)
POS	POS_768.587_5.8114	768.587	5.81143	LPC 36:4-SN1	84.5	C44H82NO7P	LPC	Lysophophatidylcholine	Monoacylglycerophosphocholines [GP0105]	Glycerophosphocholines [GP01]	Glycerophospholipids [GP]	NA	C04230	map00564(Glycerophospholipid metabolism);map04148(Efferocytosis);map05231(Choline metabolism in cancer)
POS	POS_795.6452_7.5475	795.645	7.5475	MGDG O-20:0_16:0	84.5	C45H88O9	EtherMGDG	Ether-linked monogalactosyldiacylglycerol	Glycosyldiacylglycerols [GL0501]	Glycosyldiradylglycerols [GL05]	Glycerolipids [GL]	NA	NA	NA
POS	POS_963.8315_8.5844	963.831	8.58442	TG 16:1_18:1_24:1	84.4	C61H112O6	TG	Triacylglycerol	Triacylglycerols [GL0301]	Triradylglycerols [GL03]	Glycerolipids [GL]	LMGL03010785;LMGL03010787;LMGL03010788;LMGL03010791;LMGL03010792;LMGL03010798;LMGL03010905;LMGL03010910;LMGL03010963;LMGL03010964;LMGL03010968;LMGL03010969;LMGL03010970;LMGL03010971;LMGL03010975;LMGL03010976;LMGL03010979;LMGL03011012;LMGL03011029;LMGL03011030;LMGL03011031;LMGL03011047;LMGL03011057;LMGL03011058;LMGL03011062;LMGL03011135;LMGL03011182;LMGL03012865;LMGL03013032;LMGL03013067;LMGL03013…	C00422	map00561(Glycerolipid metabolism);map01100(Metabolic pathways);map04714(Thermogenesis);map04923(Regulation of lipolysis in adipocytes);map04931(Insulin resistance);map04975(Fat digestion and absorption);map04977(Vitamin digestion and absorption);map04979(Cholesterol metabolism);map05417(Lipid and atherosclerosis)
POS	POS_558.508_6.2372	558.508	6.23723	DG 14:0_16:0	84.4	C33H64O5	DG	Diacylglycerol	Diacylglycerols [GL0201]	Diradylglycerols [GL02]	Glycerolipids [GL]	LMGL02010326;LMGL02010335;LMGL02010356;LMGL02010378	C00641	map00552(Teichoic acid biosynthesis);map00561(Glycerolipid metabolism);map00562(Inositol phosphate metabolism);map00564(Glycerophospholipid metabolism);map01100(Metabolic pathways);map01110(Biosynthesis of secondary metabolites);map04070(Phosphatidylinositol signaling system);map04730(Long-term depression)
POS	POS_376.3431_3.6099	376.343	3.60992	MG 18:0	84.4	C21H42O4	MG	Monoacylglycerol	Monoacylglycerols [GL0101]	Monoradylglycerols [GL01]	Glycerolipids [GL]	LMGL01010003	C01885	map00561(Glycerolipid metabolism);map01100(Metabolic pathways);map04714(Thermogenesis);map04923(Regulation of lipolysis in adipocytes);map04975(Fat digestion and absorption);map04977(Vitamin digestion and absorption)
NEG	NEG_900.597_6.308	900.597	6.30795	SHexCer 42:4;3O	84.4	C48H87NO12S	SHexCer	Sulfatide	Sulfoglycosphingolipids (sulfatides) [SP0602]	Acidic glycosphingolipids [SP06]	Sphingolipids [SP]	NA	C06125	map00600(Sphingolipid metabolism);map01100(Metabolic pathways)
POS	POS_810.6005_5.941	810.6	5.94098	PC 18:0_20:4	84.2	C46H84NO8P	PC	Phosphatidylcholine	Diacylglycerophosphocholines [GP0101]	Glycerophosphocholines [GP01]	Glycerophospholipids [GP]	LMGP01010642;LMGP01010802;LMGP01010804;LMGP01010904;LMGP01011609;LMGP01011632;LMGP01011660;LMGP01011689;LMGP01011719;LMGP01011796;LMGP01011819;LMGP01011820;LMGP01011848;LMGP01011878;LMGP01011907;LMGP01012072;LMGP01012144;LMGP01012154;LMGP01012155;LMGP01012197;LMGP01012198;LMGP01012206	C00157	map00564(Glycerophospholipid metabolism);map00590(Arachidonic acid metabolism);map00591(Linoleic acid metabolism);map00592(alpha-Linolenic acid metabolism);map01100(Metabolic pathways);map01110(Biosynthesis of secondary metabolites);map04723(Retrograde endocannabinoid signaling);map05231(Choline metabolism in cancer)
POS	POS_771.645_7.6668	771.645	7.66682	TG 10:0_16:0_18:1	84.2	C47H88O6	TG	Triacylglycerol	Triacylglycerols [GL0301]	Triradylglycerols [GL03]	Glycerolipids [GL]	LMGL03012646;LMGL03012701;LMGL03012757;LMGL03012842;LMGL03013193;LMGL03013217;LMGL03013245;LMGL03013271;LMGL03013297;LMGL03013322;LMGL03013678;LMGL03013706;LMGL03013733;LMGL03013759;LMGL03014139;LMGL03014166	C00422	map00561(Glycerolipid metabolism);map01100(Metabolic pathways);map04714(Thermogenesis);map04923(Regulation of lipolysis in adipocytes);map04931(Insulin resistance);map04975(Fat digestion and absorption);map04977(Vitamin digestion and absorption);map04979(Cholesterol metabolism);map05417(Lipid and atherosclerosis)
POS	POS_813.6905_7.9852	813.691	7.98525	TG 8:0_15:0_24:1	84.2	C50H94O6	TG	Triacylglycerol	Triacylglycerols [GL0301]	Triradylglycerols [GL03]	Glycerolipids [GL]	LMGL03012768;LMGL03012875;LMGL03012954;LMGL03013202;LMGL03013259;LMGL03013282;LMGL03013308;LMGL03013332;LMGL03013356;LMGL03013375;LMGL03013397;LMGL03013689;LMGL03013717;LMGL03013744;LMGL03013770;LMGL03013791;LMGL03013815;LMGL03013837;LMGL03014150;LMGL03014173;LMGL03014199;LMGL03014223;LMGL03014247;LMGL03014578;LMGL03014628;LMGL03014980;LMGL03015005	C00422	map00561(Glycerolipid metabolism);map01100(Metabolic pathways);map04714(Thermogenesis);map04923(Regulation of lipolysis in adipocytes);map04931(Insulin resistance);map04975(Fat digestion and absorption);map04977(Vitamin digestion and absorption);map04979(Cholesterol metabolism);map05417(Lipid and atherosclerosis)
NEG	NEG_857.5202_5.1802	857.52	5.18023	PI 16:0_20:4	84.2	C45H79O13P	PI	Phosphatidylinositol	Diacylglycerophosphoinositols [GP0601]	Glycerophosphoinositols [GP06]	Glycerophospholipids [GP]	LMGP06010076;LMGP06010187;LMGP06010298;LMGP06010346;LMGP06010404;LMGP06010564;LMGP06010758;LMGP06010828;LMGP06010843;LMGP06010850;LMGP06010856;LMGP06010927;LMGP06010958	C01194	map00562(Inositol phosphate metabolism);map00563(Glycosylphosphatidylinositol (GPI)-anchor biosynthesis);map00564(Glycerophospholipid metabolism);map00571(Lipoarabinomannan (LAM) biosynthesis);map01100(Metabolic pathways);map04070(Phosphatidylinositol signaling system);map04136(Autophagy - other);map04138(Autophagy - yeast);map04140(Autophagy - animal);map05132(Salmonella infection);map05152(Tube…
POS	POS_692.557_5.8146	692.557	5.81457	LPC 30:0-SN2	84.2	C38H78NO7P	LPC	Lysophophatidylcholine	Monoacylglycerophosphocholines [GP0105]	Glycerophosphocholines [GP01]	Glycerophospholipids [GP]	NA	C04230	map00564(Glycerophospholipid metabolism);map04148(Efferocytosis);map05231(Choline metabolism in cancer)
NEG	NEG_718.5331_6.0564	718.533	6.0564	LNAPE 16:0/N-18:0	84.2	C39H78NO8P	LNAPE	N-acyl-lysophosphatidylethanolamine	NA	Glycerophosphoethanolamines [GP02]	Glycerophospholipids [GP]	NA	NA	NA
POS	POS_740.6749_7.6751	740.675	7.67508	TG 12:0_14:0_16:0	84.1	C45H86O6	TG	Triacylglycerol	Triacylglycerols [GL0301]	Triradylglycerols [GL03]	Glycerolipids [GL]	LMGL03012616;LMGL03012637;LMGL03012662;LMGL03012695;LMGL03013183;LMGL03013211;LMGL03013673	C00422	map00561(Glycerolipid metabolism);map01100(Metabolic pathways);map04714(Thermogenesis);map04923(Regulation of lipolysis in adipocytes);map04931(Insulin resistance);map04975(Fat digestion and absorption);map04977(Vitamin digestion and absorption);map04979(Cholesterol metabolism);map05417(Lipid and atherosclerosis)
POS	POS_847.6764_7.6069	847.676	7.60694	TG 14:0_14:0_22:5	84.1	C53H92O6	TG	Triacylglycerol	Triacylglycerols [GL0301]	Triradylglycerols [GL03]	Glycerolipids [GL]	LMGL03010056;LMGL03010078;LMGL03012781;LMGL03012838;LMGL03012851;LMGL03012890;LMGL03012943;LMGL03012989;LMGL03013345;LMGL03013369;LMGL03013453;LMGL03013472;LMGL03013490;LMGL03013507;LMGL03013524;LMGL03013539;LMGL03013757;LMGL03013783;LMGL03013852;LMGL03013874;LMGL03013895;LMGL03014002;LMGL03014163;LMGL03014238;LMGL03014262;LMGL03014365;LMGL03014382;LMGL03014383;LMGL03014643;LMGL03014667;LMGL03014…	C00422	map00561(Glycerolipid metabolism);map01100(Metabolic pathways);map04714(Thermogenesis);map04923(Regulation of lipolysis in adipocytes);map04931(Insulin resistance);map04975(Fat digestion and absorption);map04977(Vitamin digestion and absorption);map04979(Cholesterol metabolism);map05417(Lipid and atherosclerosis)
POS	POS_873.6928_7.6127	873.693	7.61268	TG 16:0_18:3_18:3	84.1	C55H94O6	TG	Triacylglycerol	Triacylglycerols [GL0301]	Triradylglycerols [GL03]	Glycerolipids [GL]	LMGL03010166;LMGL03010170;LMGL03010192;LMGL03010193;LMGL03010214;LMGL03010215;LMGL03012680;LMGL03012898;LMGL03012951;LMGL03012985;LMGL03013006;LMGL03013461;LMGL03013480;LMGL03013498;LMGL03013515;LMGL03013532;LMGL03013547;LMGL03013597;LMGL03013607;LMGL03013860;LMGL03013882;LMGL03013903;LMGL03014037;LMGL03014246;LMGL03014270;LMGL03014373;LMGL03014391;LMGL03014408;LMGL03014425;LMGL03014440;LMGL03014…	C00422	map00561(Glycerolipid metabolism);map01100(Metabolic pathways);map04714(Thermogenesis);map04923(Regulation of lipolysis in adipocytes);map04931(Insulin resistance);map04975(Fat digestion and absorption);map04977(Vitamin digestion and absorption);map04979(Cholesterol metabolism);map05417(Lipid and atherosclerosis)
NEG	NEG_812.5809_5.7873	812.581	5.78728	PC O-16:0_20:4	84.1	C44H82NO7P	EtherPC	Ether-linked phosphatidylcholine	acylglycerophosphocholines [GP0102]	Glycerophosphocholines [GP01]	Glycerophospholipids [GP]	NA	C05212	NA
POS	POS_821.6613_7.5931	821.661	7.59313	TG 10:0_16:3_22:1	84	C51H90O6	TG	Triacylglycerol	Triacylglycerols [GL0301]	Triradylglycerols [GL03]	Glycerolipids [GL]	LMGL03012671;LMGL03012719;LMGL03012773;LMGL03012790;LMGL03012830;LMGL03012882;LMGL03012934;LMGL03013235;LMGL03013263;LMGL03013337;LMGL03013361;LMGL03013445;LMGL03013463;LMGL03013464;LMGL03013749;LMGL03013775;LMGL03013844;LMGL03013865;LMGL03013866;LMGL03013886;LMGL03014155;LMGL03014230;LMGL03014253;LMGL03014254;LMGL03014634;LMGL03014635;LMGL03014658;LMGL03014702;LMGL03014986;LMGL03014987;LMGL03015…	C00422	map00561(Glycerolipid metabolism);map01100(Metabolic pathways);map04714(Thermogenesis);map04923(Regulation of lipolysis in adipocytes);map04931(Insulin resistance);map04975(Fat digestion and absorption);map04977(Vitamin digestion and absorption);map04979(Cholesterol metabolism);map05417(Lipid and atherosclerosis)
POS	POS_981.7857_8.0345	981.786	8.03454	TG 16:3_22:0_22:5	84	C63H106O6	TG	Triacylglycerol	Triacylglycerols [GL0301]	Triradylglycerols [GL03]	Glycerolipids [GL]	LMGL03011545;LMGL03011546;LMGL03011547;LMGL03011548;LMGL03011551;LMGL03011552;LMGL03011652;LMGL03011653;LMGL03011654;LMGL03011655;LMGL03011708;LMGL03011715;LMGL03011716;LMGL03011745;LMGL03011746;LMGL03011747;LMGL03011748;LMGL03011755;LMGL03011756;LMGL03011757;LMGL03011758;LMGL03011765;LMGL03011766;LMGL03011767;LMGL03011804;LMGL03011805;LMGL03011806;LMGL03011810;LMGL03011820;LMGL03011877;LMGL03011…	C00422	map00561(Glycerolipid metabolism);map01100(Metabolic pathways);map04714(Thermogenesis);map04923(Regulation of lipolysis in adipocytes);map04931(Insulin resistance);map04975(Fat digestion and absorption);map04977(Vitamin digestion and absorption);map04979(Cholesterol metabolism);map05417(Lipid and atherosclerosis)
POS	POS_733.61_6.0131	733.61	6.01311	SM 8:0;2O/28:0	84	C41H85N2O6P	SM	Sphingomyelin	Ceramide phosphocholines (sphingomyelins) [SP0301]	Phosphosphingolipids [SP03]	Sphingolipids [SP]	LMSP03010020;LMSP03010053;LMSP03010054	C00550	map00600(Sphingolipid metabolism);map01100(Metabolic pathways);map04071(Sphingolipid signaling pathway);map04217(Necroptosis)
NEG	NEG_776.5624_6.1476	776.562	6.14762	PE O-18:2_22:4	84	C45H80NO7P	EtherPE	Ether-linked phosphatidylethanolamine	1-alkyl,2-acylglycerophosphoethanolamines [GP0202]	Glycerophosphoethanolamines [GP02]	Glycerophospholipids [GP]	LMGP02020104	C04475	map00565(Ether lipid metabolism);map01100(Metabolic pathways)
NEG	NEG_687.546_5.58	687.546	5.58003	PE-Cer 20:1;2O/16:0	84	C38H77N2O6P	PE_Cer	Ceramide phosphoethanolamine	Ceramide phosphoethanolamines [SP0302]	Phosphosphingolipids [SP03]	Sphingolipids [SP]	LMSP03020008;LMSP03020022	C06062	map00600(Sphingolipid metabolism)
POS	POS_869.756_8.3672	869.756	8.36716	TG 10:0_17:0_24:1	83.9	C54H102O6	TG	Triacylglycerol	Triacylglycerols [GL0301]	Triradylglycerols [GL03]	Glycerolipids [GL]	LMGL03010038;LMGL03010049;LMGL03010050;LMGL03010051;LMGL03010079;LMGL03012959;LMGL03012983;LMGL03013390;LMGL03013412;LMGL03013474;LMGL03013554;LMGL03013567;LMGL03013806;LMGL03013830;LMGL03013876;LMGL03013914;LMGL03013933;LMGL03014017;LMGL03014188;LMGL03014214;LMGL03014264;LMGL03014283;LMGL03014305;LMGL03014347;LMGL03014366;LMGL03014593;LMGL03014645;LMGL03014688;LMGL03014752;LMGL03014997;LMGL03015…	C00422	map00561(Glycerolipid metabolism);map01100(Metabolic pathways);map04714(Thermogenesis);map04923(Regulation of lipolysis in adipocytes);map04931(Insulin resistance);map04975(Fat digestion and absorption);map04977(Vitamin digestion and absorption);map04979(Cholesterol metabolism);map05417(Lipid and atherosclerosis)
POS	POS_808.7729_8.3717	808.773	8.3717	TG O-16:0_16:0_16:1	83.9	C51H98O5	EtherTG	Ether-linked triacylglycerol	Alkyldiacylglycerols [GL0302]	Triradylglycerols [GL03]	Glycerolipids [GL]	NA	NA	NA
POS	POS_991.8598_8.7262	991.86	8.7262	TG 16:0_20:3_24:0	83.8	C63H116O6	TG	Triacylglycerol	Triacylglycerols [GL0301]	Triradylglycerols [GL03]	Glycerolipids [GL]	LMGL03011156;LMGL03011158;LMGL03011162;LMGL03011281;LMGL03011337;LMGL03011338;LMGL03011339;LMGL03011340;LMGL03011347;LMGL03011348;LMGL03011349;LMGL03011427;LMGL03011441;LMGL03011442;LMGL03011492;LMGL03011503;LMGL03011510;LMGL03011556;LMGL03011568;LMGL03011585;LMGL03011586;LMGL03011661;LMGL03011701;LMGL03012996;LMGL03013073;LMGL03013131;LMGL03015796;LMGL03016134;LMGL03016205;LMGL03016275;LMGL03016…	C00422	map00561(Glycerolipid metabolism);map01100(Metabolic pathways);map04714(Thermogenesis);map04923(Regulation of lipolysis in adipocytes);map04931(Insulin resistance);map04975(Fat digestion and absorption);map04977(Vitamin digestion and absorption);map04979(Cholesterol metabolism);map05417(Lipid and atherosclerosis)
POS	POS_645.5418_6.8869	645.542	6.88691	TG O-8:0_10:0_18:1	83.8	C39H74O5	EtherTG	Ether-linked triacylglycerol	Alkyldiacylglycerols [GL0302]	Triradylglycerols [GL03]	Glycerolipids [GL]	NA	NA	NA
POS	POS_643.5265_6.5837	643.527	6.58368	TG O-8:0_14:1_14:1	83.7	C39H72O5	EtherTG	Ether-linked triacylglycerol	Alkyldiacylglycerols [GL0302]	Triradylglycerols [GL03]	Glycerolipids [GL]	NA	NA	NA
POS	POS_754.5364_5.0538	754.536	5.05375	PC 17:2_17:2	83.6	C42H76NO8P	PC	Phosphatidylcholine	Diacylglycerophosphocholines [GP0101]	Glycerophosphocholines [GP01]	Glycerophospholipids [GP]	LMGP01010506;LMGP01010603;LMGP01010604;LMGP01010606;LMGP01010608;LMGP01010699;LMGP01010731;LMGP01010963;LMGP01011337;LMGP01011400;LMGP01011484;LMGP01011485;LMGP01011647;LMGP01011678;LMGP01011706;LMGP01011869;LMGP01011899;LMGP01012066;LMGP01012128;LMGP01012132;LMGP01012193;LMGP01012209	C00157	map00564(Glycerophospholipid metabolism);map00590(Arachidonic acid metabolism);map00591(Linoleic acid metabolism);map00592(alpha-Linolenic acid metabolism);map01100(Metabolic pathways);map01110(Biosynthesis of secondary metabolites);map04723(Retrograde endocannabinoid signaling);map05231(Choline metabolism in cancer)
POS	POS_738.5427_6.032	738.543	6.03205	PE O-17:1_20:4	83.6	C42H76NO7P	EtherPE	Ether-linked phosphatidylethanolamine	1-alkyl,2-acylglycerophosphoethanolamines [GP0202]	Glycerophosphoethanolamines [GP02]	Glycerophospholipids [GP]	NA	C04475	map00565(Ether lipid metabolism);map01100(Metabolic pathways)
POS	POS_927.7393_7.8188	927.739	7.81883	MGDG O-18:4_28:0	83.6	C55H100O9	EtherMGDG	Ether-linked monogalactosyldiacylglycerol	Glycosyldiacylglycerols [GL0501]	Glycosyldiradylglycerols [GL05]	Glycerolipids [GL]	NA	NA	NA
POS	POS_925.7248_7.7362	925.725	7.73625	TG 18:0_18:3_20:5	83.5	C59H98O6	TG	Triacylglycerol	Triacylglycerols [GL0301]	Triradylglycerols [GL03]	Glycerolipids [GL]	LMGL03010794;LMGL03010800;LMGL03010801;LMGL03010802;LMGL03010807;LMGL03010808;LMGL03010809;LMGL03010810;LMGL03010814;LMGL03010815;LMGL03010920;LMGL03010924;LMGL03010927;LMGL03010928;LMGL03010990;LMGL03010994;LMGL03010995;LMGL03010999;LMGL03011000;LMGL03012688;LMGL03013051;LMGL03013089;LMGL03013665;LMGL03013667;LMGL03014516;LMGL03014525;LMGL03014533;LMGL03014540;LMGL03014911;LMGL03014921;LMGL03014…	C00422	map00561(Glycerolipid metabolism);map01100(Metabolic pathways);map04714(Thermogenesis);map04923(Regulation of lipolysis in adipocytes);map04931(Insulin resistance);map04975(Fat digestion and absorption);map04977(Vitamin digestion and absorption);map04979(Cholesterol metabolism);map05417(Lipid and atherosclerosis)
POS	POS_774.635_6.5203	774.635	6.52033	LPC 36:1-SN2	83.5	C44H88NO7P	LPC	Lysophophatidylcholine	Monoacylglycerophosphocholines [GP0105]	Glycerophosphocholines [GP01]	Glycerophospholipids [GP]	NA	C04230	map00564(Glycerophospholipid metabolism);map04148(Efferocytosis);map05231(Choline metabolism in cancer)
POS	POS_1013.8437_8.5029	1013.84	8.50292	MGDG O-24:3_28:0	83.5	C61H114O9	EtherMGDG	Ether-linked monogalactosyldiacylglycerol	Glycosyldiacylglycerols [GL0501]	Glycosyldiradylglycerols [GL05]	Glycerolipids [GL]	NA	NA	NA
POS	POS_815.7442_8.5641	815.744	8.56408	TG O-10:0_16:0_22:0	83.5	C51H100O5	EtherTG	Ether-linked triacylglycerol	Alkyldiacylglycerols [GL0302]	Triradylglycerols [GL03]	Glycerolipids [GL]	NA	NA	NA
POS	POS_955.7694_7.9665	955.769	7.96648	TG 18:0_20:3_20:4	83.4	C61H104O6	TG	Triacylglycerol	Triacylglycerols [GL0301]	Triradylglycerols [GL03]	Glycerolipids [GL]	LMGL03011080;LMGL03011083;LMGL03011084;LMGL03011085;LMGL03011088;LMGL03011089;LMGL03011090;LMGL03011091;LMGL03011096;LMGL03011097;LMGL03011098;LMGL03011200;LMGL03011201;LMGL03011206;LMGL03011207;LMGL03011268;LMGL03011275;LMGL03011292;LMGL03011293;LMGL03011297;LMGL03011298;LMGL03011299;LMGL03011300;LMGL03011304;LMGL03011305;LMGL03011306;LMGL03011307;LMGL03011311;LMGL03011327;LMGL03011360;LMGL03011…	C00422	map00561(Glycerolipid metabolism);map01100(Metabolic pathways);map04714(Thermogenesis);map04923(Regulation of lipolysis in adipocytes);map04931(Insulin resistance);map04975(Fat digestion and absorption);map04977(Vitamin digestion and absorption);map04979(Cholesterol metabolism);map05417(Lipid and atherosclerosis)
POS	POS_685.4361_5.8941	685.436	5.89413	MGDG O-22:6_7:0	83.4	C38H62O9	EtherMGDG	Ether-linked monogalactosyldiacylglycerol	Glycosyldiacylglycerols [GL0501]	Glycosyldiradylglycerols [GL05]	Glycerolipids [GL]	NA	NA	NA
NEG	NEG_854.5943_5.9262	854.594	5.92625	PC 19:2_19:2	83.3	C46H84NO8P	PC	Phosphatidylcholine	Diacylglycerophosphocholines [GP0101]	Glycerophosphocholines [GP01]	Glycerophospholipids [GP]	LMGP01010642;LMGP01010802;LMGP01010804;LMGP01010904;LMGP01011609;LMGP01011632;LMGP01011660;LMGP01011689;LMGP01011719;LMGP01011796;LMGP01011819;LMGP01011820;LMGP01011848;LMGP01011878;LMGP01011907;LMGP01012072;LMGP01012144;LMGP01012154;LMGP01012155;LMGP01012197;LMGP01012198;LMGP01012206	C00157	map00564(Glycerophospholipid metabolism);map00590(Arachidonic acid metabolism);map00591(Linoleic acid metabolism);map00592(alpha-Linolenic acid metabolism);map01100(Metabolic pathways);map01110(Biosynthesis of secondary metabolites);map04723(Retrograde endocannabinoid signaling);map05231(Choline metabolism in cancer)
POS	POS_641.5106_6.2927	641.511	6.2927	TG O-16:3_10:0_10:0	83.3	C39H70O5	EtherTG	Ether-linked triacylglycerol	Alkyldiacylglycerols [GL0302]	Triradylglycerols [GL03]	Glycerolipids [GL]	NA	NA	NA
POS	POS_797.661_7.692	797.661	7.69198	TG 11:0_17:1_18:1	83.2	C49H90O6	TG	Triacylglycerol	Triacylglycerols [GL0301]	Triradylglycerols [GL03]	Glycerolipids [GL]	LMGL03012654;LMGL03012667;LMGL03012710;LMGL03012763;LMGL03012787;LMGL03012820;LMGL03012927;LMGL03013226;LMGL03013254;LMGL03013307;LMGL03013327;LMGL03013351;LMGL03013373;LMGL03013716;LMGL03013739;LMGL03013765;LMGL03013789;LMGL03013813;LMGL03014145;LMGL03014171;LMGL03014197;LMGL03014576;LMGL03014602;LMGL03014627;LMGL03014979	C00422	map00561(Glycerolipid metabolism);map01100(Metabolic pathways);map04714(Thermogenesis);map04923(Regulation of lipolysis in adipocytes);map04931(Insulin resistance);map04975(Fat digestion and absorption);map04977(Vitamin digestion and absorption);map04979(Cholesterol metabolism);map05417(Lipid and atherosclerosis)
POS	POS_923.7083_7.5315	923.708	7.5315	TG 18:0_18:4_20:5	83.2	C59H96O6	TG	Triacylglycerol	Triacylglycerols [GL0301]	Triradylglycerols [GL03]	Glycerolipids [GL]	LMGL03010869;LMGL03010870;LMGL03010876;LMGL03010877;LMGL03010878;LMGL03010883;LMGL03010884;LMGL03010998;LMGL03011002;LMGL03011070;LMGL03011074;LMGL03011075;LMGL03013052;LMGL03013090;LMGL03013668;LMGL03013669;LMGL03014526;LMGL03014534;LMGL03014541;LMGL03014922;LMGL03014931;LMGL03014939;LMGL03014946;LMGL03015752;LMGL03015770;LMGL03015842;LMGL03015860;LMGL03016178;LMGL03016230;LMGL03016248;LMGL03016…	C00422	map00561(Glycerolipid metabolism);map01100(Metabolic pathways);map04714(Thermogenesis);map04923(Regulation of lipolysis in adipocytes);map04931(Insulin resistance);map04975(Fat digestion and absorption);map04977(Vitamin digestion and absorption);map04979(Cholesterol metabolism);map05417(Lipid and atherosclerosis)
POS	POS_1440.9884_7.3796	1440.99	7.37957	CL 34:3_36:4	83.2	C79H140O17P2	CL	Cardiolipin	Diacylglycerophosphoglycerophosphodiradylglycerols [GP1201]	Glycerophosphoglycerophosphoglycerols [GP12]	Glycerophospholipids [GP]	NA	C05980	map00564(Glycerophospholipid metabolism);map01100(Metabolic pathways)
POS	POS_484.4352_2.9986	484.435	2.9986	CAR 22:0	83.1	C29H58NO4	CAR	Acylcarnitine	Fatty acyl carnitines [FA0707]	Fatty esters [FA07]	Fatty acyls [FA]	LMFA07070089	C02301	map04714(Thermogenesis)
POS	POS_778.5334_5.3859	778.533	5.38588	PC 34:3	83	C42H78NO8P	PC	Phosphatidylcholine	Diacylglycerophosphocholines [GP0101]	Glycerophosphocholines [GP01]	Glycerophospholipids [GP]	LMGP01010598;LMGP01010601;LMGP01010690;LMGP01011374;LMGP01011399;LMGP01011530;LMGP01011560;LMGP01011620;LMGP01011646;LMGP01011677;LMGP01011838;LMGP01011868;LMGP01012127;LMGP01012192	C00157	map00564(Glycerophospholipid metabolism);map00590(Arachidonic acid metabolism);map00591(Linoleic acid metabolism);map00592(alpha-Linolenic acid metabolism);map01100(Metabolic pathways);map01110(Biosynthesis of secondary metabolites);map04723(Retrograde endocannabinoid signaling);map05231(Choline metabolism in cancer)
POS	POS_907.77_8.2416	907.77	8.24157	TG 18:1_18:1_18:1	83	C57H104O6	TG	Triacylglycerol	Triacylglycerols [GL0301]	Triradylglycerols [GL03]	Glycerolipids [GL]	LMGL03010233;LMGL03010236;LMGL03010237;LMGL03010240;LMGL03010243;LMGL03010250;LMGL03010252;LMGL03010256;LMGL03010262;LMGL03010263;LMGL03010267;LMGL03010268;LMGL03010271;LMGL03010272;LMGL03010275;LMGL03010293;LMGL03010294;LMGL03010295;LMGL03010326;LMGL03010368;LMGL03010408;LMGL03010417;LMGL03012612;LMGL03012613;LMGL03012858;LMGL03012992;LMGL03012995;LMGL03013021;LMGL03013590;LMGL03013601;LMGL03013…	C00422	map00561(Glycerolipid metabolism);map01100(Metabolic pathways);map04714(Thermogenesis);map04923(Regulation of lipolysis in adipocytes);map04931(Insulin resistance);map04975(Fat digestion and absorption);map04977(Vitamin digestion and absorption);map04979(Cholesterol metabolism);map05417(Lipid and atherosclerosis)
POS	POS_807.632_6.35	807.632	6.35	SM 40:2;2O	83	C45H89N2O6P	SM	Sphingomyelin	Ceramide phosphocholines (sphingomyelins) [SP0301]	Phosphosphingolipids [SP03]	Sphingolipids [SP]	LMSP03010071;LMSP03010072;LMSP03010092	C00550	map00600(Sphingolipid metabolism);map01100(Metabolic pathways);map04071(Sphingolipid signaling pathway);map04217(Necroptosis)
NEG	NEG_790.5982_6.1794	790.598	6.17941	PC O-18:1_16:0	83	C42H84NO7P	EtherPC	Ether-linked phosphatidylcholine	acylglycerophosphocholines [GP0102]	Glycerophosphocholines [GP01]	Glycerophospholipids [GP]	NA	C05212	NA
POS	POS_1469.0204_7.5532	1469.02	7.55319	CL 36:3_36:4	83	C81H144O17P2	CL	Cardiolipin	Diacylglycerophosphoglycerophosphodiradylglycerols [GP1201]	Glycerophosphoglycerophosphoglycerols [GP12]	Glycerophospholipids [GP]	LMGP12010102;LMGP12010112;LMGP12010132;LMGP12010147;LMGP12010202;LMGP12010207;LMGP12010462;LMGP12010472;LMGP12010552;LMGP12010568;LMGP12010577;LMGP12010622;LMGP12010637;LMGP12010672;LMGP12010687;LMGP12010732;LMGP12010748;LMGP12010757;LMGP12010778;LMGP12010783;LMGP12010837;LMGP12010847;LMGP12011102;LMGP12011107;LMGP12011162;LMGP12011177;LMGP12011197;LMGP12011207	C05980	map00564(Glycerophospholipid metabolism);map01100(Metabolic pathways)
POS	POS_748.6196_6.5252	748.62	6.52524	LPC 34:0-SN2	82.9	C42H86NO7P	LPC	Lysophophatidylcholine	Monoacylglycerophosphocholines [GP0105]	Glycerophosphocholines [GP01]	Glycerophospholipids [GP]	NA	C04230	map00564(Glycerophospholipid metabolism);map04148(Efferocytosis);map05231(Choline metabolism in cancer)
NEG	NEG_800.5466_5.3608	800.547	5.36077	PC 16:0_18:3	82.8	C42H78NO8P	PC	Phosphatidylcholine	Diacylglycerophosphocholines [GP0101]	Glycerophosphocholines [GP01]	Glycerophospholipids [GP]	LMGP01010598;LMGP01010601;LMGP01010690;LMGP01011374;LMGP01011399;LMGP01011530;LMGP01011560;LMGP01011620;LMGP01011646;LMGP01011677;LMGP01011838;LMGP01011868;LMGP01012127;LMGP01012192	C00157	map00564(Glycerophospholipid metabolism);map00590(Arachidonic acid metabolism);map00591(Linoleic acid metabolism);map00592(alpha-Linolenic acid metabolism);map01100(Metabolic pathways);map01110(Biosynthesis of secondary metabolites);map04723(Retrograde endocannabinoid signaling);map05231(Choline metabolism in cancer)
POS	POS_614.5711_6.891	614.571	6.89095	DG 16:0_18:0	82.8	C37H72O5	DG	Diacylglycerol	Diacylglycerols [GL0201]	Diradylglycerols [GL02]	Glycerolipids [GL]	LMGL02010003;LMGL02010015;LMGL02010020;LMGL02010347;LMGL02010370;LMGL02010388;LMGL02010435	C00641	map00552(Teichoic acid biosynthesis);map00561(Glycerolipid metabolism);map00562(Inositol phosphate metabolism);map00564(Glycerophospholipid metabolism);map01100(Metabolic pathways);map01110(Biosynthesis of secondary metabolites);map04070(Phosphatidylinositol signaling system);map04730(Long-term depression)
NEG	NEG_764.5803_6.1963	764.58	6.1963	PC O-16:0_16:0	82.8	C40H82NO7P	EtherPC	Ether-linked phosphatidylcholine	acylglycerophosphocholines [GP0102]	Glycerophosphocholines [GP01]	Glycerophospholipids [GP]	NA	C05212	NA
NEG	NEG_730.5398_6.2311	730.54	6.2311	LNAPE 18:1/N-17:0	82.8	C40H78NO8P	LNAPE	N-acyl-lysophosphatidylethanolamine	NA	Glycerophosphoethanolamines [GP02]	Glycerophospholipids [GP]	NA	NA	NA
POS	POS_665.5109_6.1984	665.511	6.19843	TG O-18:5_10:0_10:0	82.8	C41H70O5	EtherTG	Ether-linked triacylglycerol	Alkyldiacylglycerols [GL0302]	Triradylglycerols [GL03]	Glycerolipids [GL]	NA	NA	NA
POS	POS_721.5744_7.2492	721.574	7.24916	TG O-8:0_14:0_20:5	82.8	C45H78O5	EtherTG	Ether-linked triacylglycerol	Alkyldiacylglycerols [GL0302]	Triradylglycerols [GL03]	Glycerolipids [GL]	NA	NA	NA
POS	POS_647.5571_7.1646	647.557	7.16455	TG O-8:0_14:0_14:0	82.7	C39H76O5	EtherTG	Ether-linked triacylglycerol	Alkyldiacylglycerols [GL0302]	Triradylglycerols [GL03]	Glycerolipids [GL]	NA	NA	NA
POS	POS_899.709_7.6711	899.709	7.67111	TG 16:2_18:2_20:3	82.6	C57H96O6	TG	Triacylglycerol	Triacylglycerols [GL0301]	Triradylglycerols [GL03]	Glycerolipids [GL]	LMGL03010398;LMGL03010402;LMGL03010405;LMGL03010406;LMGL03010419;LMGL03010420;LMGL03010442;LMGL03010446;LMGL03010447;LMGL03010451;LMGL03010452;LMGL03010585;LMGL03010586;LMGL03012860;LMGL03013033;LMGL03013037;LMGL03013605;LMGL03013615;LMGL03013624;LMGL03013632;LMGL03013639;LMGL03014045;LMGL03014381;LMGL03014399;LMGL03014416;LMGL03014433;LMGL03014448;LMGL03014508;LMGL03014517;LMGL03014767;LMGL03014…	C00422	map00561(Glycerolipid metabolism);map01100(Metabolic pathways);map04714(Thermogenesis);map04923(Regulation of lipolysis in adipocytes);map04931(Insulin resistance);map04975(Fat digestion and absorption);map04977(Vitamin digestion and absorption);map04979(Cholesterol metabolism);map05417(Lipid and atherosclerosis)
POS	POS_746.5678_6.4029	746.568	6.40292	PE 18:0_18:1	82.5	C41H80NO8P	PE	Phosphatidylethanolamine	Diacylglycerophosphoethanolamines [GP0201]	Glycerophosphoethanolamines [GP02]	Glycerophospholipids [GP]	LMGP02010036;LMGP02010050;LMGP02010301;LMGP02010312;LMGP02010322;LMGP02010330;LMGP02010419;LMGP02010447;LMGP02010499;LMGP02010529;LMGP02010551;LMGP02010577;LMGP02010773;LMGP02010801;LMGP02010827;LMGP02010847;LMGP02010993;LMGP02011016;LMGP02011042	C00350	map00563(Glycosylphosphatidylinositol (GPI)-anchor biosynthesis);map00564(Glycerophospholipid metabolism);map01100(Metabolic pathways);map01110(Biosynthesis of secondary metabolites);map04136(Autophagy - other);map04138(Autophagy - yeast);map04140(Autophagy - animal);map04723(Retrograde endocannabinoid signaling);map05130(Pathogenic Escherichia coli infection);map05167(Kaposi sarcoma-associated h…
POS	POS_833.6488_6.3476	833.649	6.34758	SM 42:3;2O	82.5	C47H91N2O6P	SM	Sphingomyelin	Ceramide phosphocholines (sphingomyelins) [SP0301]	Phosphosphingolipids [SP03]	Sphingolipids [SP]	LMSP03010080	C00550	map00600(Sphingolipid metabolism);map01100(Metabolic pathways);map04071(Sphingolipid signaling pathway);map04217(Necroptosis)
POS	POS_813.7283_8.3672	813.728	8.36722	TG O-16:1_16:0_16:0	82.5	C51H98O5	EtherTG	Ether-linked triacylglycerol	Alkyldiacylglycerols [GL0302]	Triradylglycerols [GL03]	Glycerolipids [GL]	NA	NA	NA
POS	POS_589.4796_6.2551	589.48	6.2551	TG O-16:1_8:0_8:0	82.5	C35H66O5	EtherTG	Ether-linked triacylglycerol	Alkyldiacylglycerols [GL0302]	Triradylglycerols [GL03]	Glycerolipids [GL]	NA	NA	NA
POS	POS_648.6283_6.9697	648.628	6.96968	Cer 18:1;2O/24:1	82.4	C42H81NO3	Cer_NS	Ceramide non-hydroxyfatty acid-sphingosine	N-acylsphingosines (ceramides) [SP0201]	Ceramides [SP02]	Sphingolipids [SP]	LMSP02010009	C00195	map00600(Sphingolipid metabolism);map01100(Metabolic pathways);map04071(Sphingolipid signaling pathway);map04217(Necroptosis);map04722(Neurotrophin signaling pathway);map04920(Adipocytokine signaling pathway);map04931(Insulin resistance);map04933(AGE-RAGE signaling pathway in diabetic complications);map05140(Leishmaniasis);map05415(Diabetic cardiomyopathy)
POS	POS_563.4634_6.2351	563.463	6.2351	TG O-10:0_10:0_10:0	82.4	C33H64O5	EtherTG	Ether-linked triacylglycerol	Alkyldiacylglycerols [GL0302]	Triradylglycerols [GL03]	Glycerolipids [GL]	NA	NA	NA
POS	POS_718.5383_6.0627	718.538	6.06268	PE 16:0_18:1	82.3	C39H76NO8P	PE	Phosphatidylethanolamine	Diacylglycerophosphoethanolamines [GP0201]	Glycerophosphoethanolamines [GP02]	Glycerophospholipids [GP]	LMGP02010009;LMGP02010010;LMGP02010099;LMGP02010311;LMGP02010378;LMGP02010415;LMGP02010440;LMGP02010462;LMGP02010491;LMGP02010524;LMGP02010544;LMGP02010569;LMGP02010770;LMGP02010797;LMGP02010824;LMGP02010843;LMGP02011040;LMGP02011204	C00350	map00563(Glycosylphosphatidylinositol (GPI)-anchor biosynthesis);map00564(Glycerophospholipid metabolism);map01100(Metabolic pathways);map01110(Biosynthesis of secondary metabolites);map04136(Autophagy - other);map04138(Autophagy - yeast);map04140(Autophagy - animal);map04723(Retrograde endocannabinoid signaling);map05130(Pathogenic Escherichia coli infection);map05167(Kaposi sarcoma-associated h…
POS	POS_752.6714_7.5519	752.671	7.55191	TG 9:0_16:0_18:1	82.3	C46H86O6	TG	Triacylglycerol	Triacylglycerols [GL0301]	Triradylglycerols [GL03]	Glycerolipids [GL]	LMGL03012644;LMGL03012698;LMGL03012755;LMGL03013187;LMGL03013214;LMGL03013242;LMGL03013269;LMGL03013295;LMGL03013676;LMGL03013704;LMGL03013731;LMGL03014137	C00422	map00561(Glycerolipid metabolism);map01100(Metabolic pathways);map04714(Thermogenesis);map04923(Regulation of lipolysis in adipocytes);map04931(Insulin resistance);map04975(Fat digestion and absorption);map04977(Vitamin digestion and absorption);map04979(Cholesterol metabolism);map05417(Lipid and atherosclerosis)
POS	POS_681.494_3.3866	681.494	3.3866	MGDG O-11:0_17:1	82.3	C37H70O9	EtherMGDG	Ether-linked monogalactosyldiacylglycerol	Glycosyldiacylglycerols [GL0501]	Glycosyldiradylglycerols [GL05]	Glycerolipids [GL]	NA	NA	NA
POS	POS_834.7894_8.3672	834.789	8.36722	TG O-18:1_16:0_16:1	82.3	C53H100O5	EtherTG	Ether-linked triacylglycerol	Alkyldiacylglycerols [GL0302]	Triradylglycerols [GL03]	Glycerolipids [GL]	NA	NA	NA
POS	POS_785.6599_7.7754	785.66	7.77537	TG 13:0_14:0_18:1	82.2	C48H90O6	TG	Triacylglycerol	Triacylglycerols [GL0301]	Triradylglycerols [GL03]	Glycerolipids [GL]	LMGL03012707;LMGL03012759;LMGL03012871;LMGL03013195;LMGL03013223;LMGL03013251;LMGL03013274;LMGL03013300;LMGL03013324;LMGL03013347;LMGL03013681;LMGL03013709;LMGL03013735;LMGL03013761;LMGL03013786;LMGL03014141;LMGL03014168;LMGL03014194;LMGL03014573	C00422	map00561(Glycerolipid metabolism);map01100(Metabolic pathways);map04714(Thermogenesis);map04923(Regulation of lipolysis in adipocytes);map04931(Insulin resistance);map04975(Fat digestion and absorption);map04977(Vitamin digestion and absorption);map04979(Cholesterol metabolism);map05417(Lipid and atherosclerosis)
NEG	NEG_588.3309_1.7409	588.331	1.74093	LPC 20:4	82.2	C28H50NO7P	LPC	Lysophophatidylcholine	Monoacylglycerophosphocholines [GP0105]	Glycerophosphocholines [GP01]	Glycerophospholipids [GP]	LMGP01050048;LMGP01050121;LMGP01050140	C04230	map00564(Glycerophospholipid metabolism);map04148(Efferocytosis);map05231(Choline metabolism in cancer)
POS	POS_674.5073_5.8947	674.507	5.89473	PE O-16:1_16:1	82.2	C37H72NO7P	EtherPE	Ether-linked phosphatidylethanolamine	1-alkyl,2-acylglycerophosphoethanolamines [GP0202]	Glycerophosphoethanolamines [GP02]	Glycerophospholipids [GP]	NA	C04475	map00565(Ether lipid metabolism);map01100(Metabolic pathways)
POS	POS_671.5562_6.8816	671.556	6.88165	TG O-10:0_14:1_14:1	82.2	C41H76O5	EtherTG	Ether-linked triacylglycerol	Alkyldiacylglycerols [GL0302]	Triradylglycerols [GL03]	Glycerolipids [GL]	NA	NA	NA
POS	POS_830.5667_5.0401	830.567	5.04007	PC 20:4_20:4	82.1	C48H80NO8P	PC	Phosphatidylcholine	Diacylglycerophosphocholines [GP0101]	Glycerophosphocholines [GP01]	Glycerophospholipids [GP]	LMGP01010947;LMGP01011047;LMGP01011052;LMGP01011729;LMGP01011890;LMGP01011947;LMGP01012082;LMGP01012109	C00157	map00564(Glycerophospholipid metabolism);map00590(Arachidonic acid metabolism);map00591(Linoleic acid metabolism);map00592(alpha-Linolenic acid metabolism);map01100(Metabolic pathways);map01110(Biosynthesis of secondary metabolites);map04723(Retrograde endocannabinoid signaling);map05231(Choline metabolism in cancer)
NEG	NEG_775.5989_6.0066	775.599	6.00665	SM 8:1;2O/28:0	82.1	C41H83N2O6P	SM	Sphingomyelin	Ceramide phosphocholines (sphingomyelins) [SP0301]	Phosphosphingolipids [SP03]	Sphingolipids [SP]	LMSP03010001;LMSP03010031;LMSP03010052	C00550	map00600(Sphingolipid metabolism);map01100(Metabolic pathways);map04071(Sphingolipid signaling pathway);map04217(Necroptosis)
POS	POS_871.8056_8.8799	871.806	8.87988	TG O-8:0_22:0_22:0	82.1	C55H108O5	EtherTG	Ether-linked triacylglycerol	Alkyldiacylglycerols [GL0302]	Triradylglycerols [GL03]	Glycerolipids [GL]	NA	NA	NA
POS	POS_667.5261_6.4551	667.526	6.4551	TG O-18:4_10:0_10:0	82	C41H72O5	EtherTG	Ether-linked triacylglycerol	Alkyldiacylglycerols [GL0302]	Triradylglycerols [GL03]	Glycerolipids [GL]	NA	NA	NA
POS	POS_695.5564_6.7277	695.556	6.72772	TG O-8:0_16:2_16:2	82	C43H76O5	EtherTG	Ether-linked triacylglycerol	Alkyldiacylglycerols [GL0302]	Triradylglycerols [GL03]	Glycerolipids [GL]	NA	NA	NA
POS	POS_983.8004_8.1755	983.8	8.17553	TG 20:0_20:3_20:4	81.9	C63H108O6	TG	Triacylglycerol	Triacylglycerols [GL0301]	Triradylglycerols [GL03]	Glycerolipids [GL]	LMGL03011468;LMGL03011469;LMGL03011471;LMGL03011472;LMGL03011476;LMGL03011477;LMGL03011580;LMGL03011581;LMGL03011582;LMGL03011583;LMGL03011635;LMGL03011636;LMGL03011643;LMGL03011644;LMGL03011645;LMGL03011648;LMGL03011673;LMGL03011674;LMGL03011675;LMGL03011676;LMGL03011683;LMGL03011684;LMGL03011685;LMGL03011692;LMGL03011693;LMGL03011734;LMGL03011735;LMGL03011736;LMGL03011737;LMGL03011740;LMGL03011…	C00422	map00561(Glycerolipid metabolism);map01100(Metabolic pathways);map04714(Thermogenesis);map04923(Regulation of lipolysis in adipocytes);map04931(Insulin resistance);map04975(Fat digestion and absorption);map04977(Vitamin digestion and absorption);map04979(Cholesterol metabolism);map05417(Lipid and atherosclerosis)
POS	POS_720.5525_5.7592	720.552	5.7592	PC 8:0_23:0	81.8	C39H78NO8P	PC	Phosphatidylcholine	Diacylglycerophosphocholines [GP0101]	Glycerophosphocholines [GP01]	Glycerophospholipids [GP]	LMGP01010396;LMGP01010417;LMGP01010532;LMGP01010562;LMGP01010967;LMGP01010996;LMGP01011061;LMGP01011266;LMGP01011327;LMGP01011346;LMGP01011366;LMGP01011499;LMGP01011581	C00157	map00564(Glycerophospholipid metabolism);map00590(Arachidonic acid metabolism);map00591(Linoleic acid metabolism);map00592(alpha-Linolenic acid metabolism);map01100(Metabolic pathways);map01110(Biosynthesis of secondary metabolites);map04723(Retrograde endocannabinoid signaling);map05231(Choline metabolism in cancer)
POS	POS_1001.7537_7.6018	1001.75	7.60178	TG 10:0_20:3_32:9	81.8	C65H102O6	TG	Triacylglycerol	Triacylglycerols [GL0301]	Triradylglycerols [GL03]	Glycerolipids [GL]	LMGL03012217;LMGL03012276;LMGL03012277;LMGL03012285;LMGL03012286;LMGL03012295;LMGL03012296;LMGL03012297;LMGL03012311;LMGL03012332;LMGL03012357;LMGL03012358;LMGL03012365;LMGL03012366;LMGL03012367;LMGL03013116;LMGL03016504;LMGL03016505;LMGL03016667;LMGL03016669	C00422	map00561(Glycerolipid metabolism);map01100(Metabolic pathways);map04714(Thermogenesis);map04923(Regulation of lipolysis in adipocytes);map04931(Insulin resistance);map04975(Fat digestion and absorption);map04977(Vitamin digestion and absorption);map04979(Cholesterol metabolism);map05417(Lipid and atherosclerosis)
POS	POS_794.7222_7.8889	794.722	7.88893	TG 14:0_16:0_16:1	81.8	C49H92O6	TG	Triacylglycerol	Triacylglycerols [GL0301]	Triradylglycerols [GL03]	Glycerolipids [GL]	LMGL03012653;LMGL03012709;LMGL03012762;LMGL03012844;LMGL03012873;LMGL03013225;LMGL03013253;LMGL03013280;LMGL03013306;LMGL03013326;LMGL03013350;LMGL03013372;LMGL03013687;LMGL03013715;LMGL03013738;LMGL03013764;LMGL03013788;LMGL03013812;LMGL03014144;LMGL03014170;LMGL03014196;LMGL03014221;LMGL03014575;LMGL03014978	C00422	map00561(Glycerolipid metabolism);map01100(Metabolic pathways);map04714(Thermogenesis);map04923(Regulation of lipolysis in adipocytes);map04931(Insulin resistance);map04975(Fat digestion and absorption);map04977(Vitamin digestion and absorption);map04979(Cholesterol metabolism);map05417(Lipid and atherosclerosis)
POS	POS_726.6586_7.5519	726.659	7.55192	TG 9:0_16:0_16:0	81.8	C44H84O6	TG	Triacylglycerol	Triacylglycerols [GL0301]	Triradylglycerols [GL03]	Glycerolipids [GL]	LMGL03012634;LMGL03012693;LMGL03012722;LMGL03013181;LMGL03013209	C00422	map00561(Glycerolipid metabolism);map01100(Metabolic pathways);map04714(Thermogenesis);map04923(Regulation of lipolysis in adipocytes);map04931(Insulin resistance);map04975(Fat digestion and absorption);map04977(Vitamin digestion and absorption);map04979(Cholesterol metabolism);map05417(Lipid and atherosclerosis)
POS	POS_839.7073_7.9909	839.707	7.99087	TG 9:0_18:2_22:0	81.8	C52H96O6	TG	Triacylglycerol	Triacylglycerols [GL0301]	Triradylglycerols [GL03]	Glycerolipids [GL]	LMGL03010024;LMGL03010025;LMGL03010026;LMGL03012732;LMGL03012834;LMGL03012903;LMGL03012938;LMGL03013290;LMGL03013316;LMGL03013384;LMGL03013406;LMGL03013427;LMGL03013467;LMGL03013485;LMGL03013697;LMGL03013725;LMGL03013800;LMGL03013824;LMGL03013869;LMGL03013890;LMGL03013907;LMGL03014182;LMGL03014208;LMGL03014257;LMGL03014276;LMGL03014298;LMGL03014319;LMGL03014587;LMGL03014613;LMGL03014638;LMGL03014…	C00422	map00561(Glycerolipid metabolism);map01100(Metabolic pathways);map04714(Thermogenesis);map04923(Regulation of lipolysis in adipocytes);map04931(Insulin resistance);map04975(Fat digestion and absorption);map04977(Vitamin digestion and absorption);map04979(Cholesterol metabolism);map05417(Lipid and atherosclerosis)
POS	POS_687.494_5.7725	687.494	5.77253	TG O-8:0_16:4_16:4	81.8	C43H68O5	EtherTG	Ether-linked triacylglycerol	Alkyldiacylglycerols [GL0302]	Triradylglycerols [GL03]	Glycerolipids [GL]	NA	NA	NA
POS	POS_715.5251_6.0496	715.525	6.04961	TG O-10:0_16:4_16:4	81.7	C45H72O5	EtherTG	Ether-linked triacylglycerol	Alkyldiacylglycerols [GL0302]	Triradylglycerols [GL03]	Glycerolipids [GL]	NA	NA	NA
NEG	NEG_774.531_5.1543	774.531	5.15432	PC 14:0_18:2	81.6	C40H76NO8P	PC	Phosphatidylcholine	Diacylglycerophosphocholines [GP0101]	Glycerophosphocholines [GP01]	Glycerophospholipids [GP]	LMGP01010494;LMGP01010496;LMGP01010682;LMGP01010684;LMGP01011330;LMGP01011390;LMGP01011414;LMGP01011440;LMGP01011526;LMGP01011555;LMGP01011597;LMGP01011616;LMGP01011835	C00157	map00564(Glycerophospholipid metabolism);map00590(Arachidonic acid metabolism);map00591(Linoleic acid metabolism);map00592(alpha-Linolenic acid metabolism);map01100(Metabolic pathways);map01110(Biosynthesis of secondary metabolites);map04723(Retrograde endocannabinoid signaling);map05231(Choline metabolism in cancer)
POS	POS_811.6761_7.7995	811.676	7.7995	TG 11:0_16:2_20:0	81.4	C50H92O6	TG	Triacylglycerol	Triacylglycerols [GL0301]	Triradylglycerols [GL03]	Glycerolipids [GL]	LMGL03012729;LMGL03012826;LMGL03012876;LMGL03012901;LMGL03012929;LMGL03013203;LMGL03013283;LMGL03013309;LMGL03013357;LMGL03013376;LMGL03013398;LMGL03013419;LMGL03013690;LMGL03013718;LMGL03013771;LMGL03013792;LMGL03013816;LMGL03013838;LMGL03014151;LMGL03014174;LMGL03014200;LMGL03014224;LMGL03014248;LMGL03014579;LMGL03014605;LMGL03014629;LMGL03014653;LMGL03014981;LMGL03015356	C00422	map00561(Glycerolipid metabolism);map01100(Metabolic pathways);map04714(Thermogenesis);map04923(Regulation of lipolysis in adipocytes);map04931(Insulin resistance);map04975(Fat digestion and absorption);map04977(Vitamin digestion and absorption);map04979(Cholesterol metabolism);map05417(Lipid and atherosclerosis)
POS	POS_673.5695_7.1585	673.57	7.15849	TG O-14:1_12:0_12:0	81.4	C41H78O5	EtherTG	Ether-linked triacylglycerol	Alkyldiacylglycerols [GL0302]	Triradylglycerols [GL03]	Glycerolipids [GL]	NA	NA	NA
POS	POS_973.7229_7.4403	973.723	7.44034	TG 8:0_20:4_32:8	81.3	C63H98O6	TG	Triacylglycerol	Triacylglycerols [GL0301]	Triradylglycerols [GL03]	Glycerolipids [GL]	LMGL03011840;LMGL03011841;LMGL03011842;LMGL03012011;LMGL03012022;LMGL03012023;LMGL03012033;LMGL03012034;LMGL03012035;LMGL03012142;LMGL03012143;LMGL03016462;LMGL03016470;LMGL03016477;LMGL03016618;LMGL03016627;LMGL03016635;LMGL03016642	C00422	map00561(Glycerolipid metabolism);map01100(Metabolic pathways);map04714(Thermogenesis);map04923(Regulation of lipolysis in adipocytes);map04931(Insulin resistance);map04975(Fat digestion and absorption);map04977(Vitamin digestion and absorption);map04979(Cholesterol metabolism);map05417(Lipid and atherosclerosis)
POS	POS_746.5677_5.7732	746.568	5.7732	PC 15:0_18:1	81.2	C41H80NO8P	PC	Phosphatidylcholine	Diacylglycerophosphocholines [GP0101]	Glycerophosphocholines [GP01]	Glycerophospholipids [GP]	LMGP01010541;LMGP01010571;LMGP01011353;LMGP01011371;LMGP01011395;LMGP01011415;LMGP01011442;LMGP01011480;LMGP01011502;LMGP01011527;LMGP01011584;LMGP01011598;LMGP01011731;LMGP01011758;LMGP01011806	C00157	map00564(Glycerophospholipid metabolism);map00590(Arachidonic acid metabolism);map00591(Linoleic acid metabolism);map00592(alpha-Linolenic acid metabolism);map01100(Metabolic pathways);map01110(Biosynthesis of secondary metabolites);map04723(Retrograde endocannabinoid signaling);map05231(Choline metabolism in cancer)
POS	POS_782.7211_7.9817	782.721	7.98172	TG 14:0_15:0_16:0	81.2	C48H92O6	TG	Triacylglycerol	Triacylglycerols [GL0301]	Triradylglycerols [GL03]	Glycerolipids [GL]	LMGL03012621;LMGL03012651;LMGL03012706;LMGL03012726;LMGL03012758;LMGL03013194;LMGL03013222;LMGL03013273;LMGL03013323;LMGL03013680;LMGL03013734;LMGL03014167	C00422	map00561(Glycerolipid metabolism);map01100(Metabolic pathways);map04714(Thermogenesis);map04923(Regulation of lipolysis in adipocytes);map04931(Insulin resistance);map04975(Fat digestion and absorption);map04977(Vitamin digestion and absorption);map04979(Cholesterol metabolism);map05417(Lipid and atherosclerosis)
POS	POS_862.7844_8.1755	862.784	8.17552	TG 16:0_17:1_18:1	81.2	C54H100O6	TG	Triacylglycerol	Triacylglycerols [GL0301]	Triradylglycerols [GL03]	Glycerolipids [GL]	LMGL03010045;LMGL03010048;LMGL03010058;LMGL03010059;LMGL03010061;LMGL03010062;LMGL03010063;LMGL03010094;LMGL03012738;LMGL03012906;LMGL03012946;LMGL03013391;LMGL03013413;LMGL03013434;LMGL03013493;LMGL03013555;LMGL03013568;LMGL03013807;LMGL03013831;LMGL03013898;LMGL03013915;LMGL03013934;LMGL03013952;LMGL03014189;LMGL03014215;LMGL03014284;LMGL03014306;LMGL03014327;LMGL03014367;LMGL03014385;LMGL03014…	C00422	map00561(Glycerolipid metabolism);map01100(Metabolic pathways);map04714(Thermogenesis);map04923(Regulation of lipolysis in adipocytes);map04931(Insulin resistance);map04975(Fat digestion and absorption);map04977(Vitamin digestion and absorption);map04979(Cholesterol metabolism);map05417(Lipid and atherosclerosis)
POS	POS_1005.7853_7.8622	1005.79	7.86217	TG 20:4_20:5_22:1	81.2	C65H106O6	TG	Triacylglycerol	Triacylglycerols [GL0301]	Triradylglycerols [GL03]	Glycerolipids [GL]	LMGL03012112;LMGL03012113;LMGL03012157;LMGL03012161;LMGL03012181;LMGL03012182;LMGL03012183;LMGL03012191;LMGL03012192;LMGL03012193;LMGL03012203;LMGL03012204;LMGL03012205;LMGL03012223;LMGL03012224;LMGL03012227;LMGL03012236;LMGL03012247;LMGL03012270;LMGL03012278;LMGL03012279;LMGL03012289;LMGL03012292;LMGL03012321;LMGL03012331;LMGL03013115;LMGL03016497;LMGL03016500;LMGL03016502;LMGL03016552;LMGL03016…	C00422	map00561(Glycerolipid metabolism);map01100(Metabolic pathways);map04714(Thermogenesis);map04923(Regulation of lipolysis in adipocytes);map04931(Insulin resistance);map04975(Fat digestion and absorption);map04977(Vitamin digestion and absorption);map04979(Cholesterol metabolism);map05417(Lipid and atherosclerosis)
POS	POS_743.6132_7.4397	743.613	7.43968	TG 8:0_16:1_18:0	81.2	C45H84O6	TG	Triacylglycerol	Triacylglycerols [GL0301]	Triradylglycerols [GL03]	Glycerolipids [GL]	LMGL03012638;LMGL03012696;LMGL03012753;LMGL03013184;LMGL03013212;LMGL03013240;LMGL03013267;LMGL03013674;LMGL03013702	C00422	map00561(Glycerolipid metabolism);map01100(Metabolic pathways);map04714(Thermogenesis);map04923(Regulation of lipolysis in adipocytes);map04931(Insulin resistance);map04975(Fat digestion and absorption);map04977(Vitamin digestion and absorption);map04979(Cholesterol metabolism);map05417(Lipid and atherosclerosis)
POS	POS_840.572_5.9386	840.572	5.93861	PS 18:0_22:4	81.2	C46H82NO10P	PS	Phosphatidylserine	Diacylglycerophosphoserines [GP0301]	Glycerophosphoserines [GP03]	Glycerophospholipids [GP]	LMGP03010364;LMGP03010393;LMGP03010421;LMGP03010451;LMGP03010549;LMGP03010579;LMGP03010609;LMGP03010638;LMGP03010713;LMGP03010739;LMGP03010740;LMGP03010769;LMGP03010798;LMGP03010862;LMGP03010883	C02737	map00260(Glycine, serine and threonine metabolism);map00564(Glycerophospholipid metabolism);map01100(Metabolic pathways);map01110(Biosynthesis of secondary metabolites);map04148(Efferocytosis);map05140(Leishmaniasis);map05146(Amoebiasis);map05322(Systemic lupus erythematosus)
NEG	NEG_774.5463_6.0888	774.546	6.08879	PE O-18:1_22:6	81.2	C45H78NO7P	EtherPE	Ether-linked phosphatidylethanolamine	1-alkyl,2-acylglycerophosphoethanolamines [GP0202]	Glycerophosphoethanolamines [GP02]	Glycerophospholipids [GP]	NA	C04475	map00565(Ether lipid metabolism);map01100(Metabolic pathways)
NEG	NEG_850.5619_5.1581	850.562	5.15807	PC 18:2_20:4	81.1	C46H80NO8P	PC	Phosphatidylcholine	Diacylglycerophosphocholines [GP0101]	Glycerophosphocholines [GP01]	Glycerophospholipids [GP]	LMGP01010650;LMGP01010652;LMGP01010844;LMGP01010907;LMGP01010943;LMGP01011057;LMGP01011115;LMGP01011116;LMGP01011662;LMGP01011691;LMGP01011721;LMGP01011851;LMGP01011880;LMGP01011881;LMGP01011909;LMGP01012137;LMGP01012140;LMGP01012141;LMGP01012171;LMGP01012175;LMGP01012179;LMGP01012200;LMGP01012201;LMGP01012212;LMGP01012216	C00157	map00564(Glycerophospholipid metabolism);map00590(Arachidonic acid metabolism);map00591(Linoleic acid metabolism);map00592(alpha-Linolenic acid metabolism);map01100(Metabolic pathways);map01110(Biosynthesis of secondary metabolites);map04723(Retrograde endocannabinoid signaling);map05231(Choline metabolism in cancer)
POS	POS_828.5482_5.1734	828.548	5.17337	PC 38:6	81.1	C46H80NO8P	PC	Phosphatidylcholine	Diacylglycerophosphocholines [GP0101]	Glycerophosphocholines [GP01]	Glycerophospholipids [GP]	LMGP01010650;LMGP01010652;LMGP01010844;LMGP01010907;LMGP01010943;LMGP01011057;LMGP01011115;LMGP01011116;LMGP01011662;LMGP01011691;LMGP01011721;LMGP01011851;LMGP01011880;LMGP01011881;LMGP01011909;LMGP01012137;LMGP01012140;LMGP01012141;LMGP01012171;LMGP01012175;LMGP01012179;LMGP01012200;LMGP01012201;LMGP01012212;LMGP01012216	C00157	map00564(Glycerophospholipid metabolism);map00590(Arachidonic acid metabolism);map00591(Linoleic acid metabolism);map00592(alpha-Linolenic acid metabolism);map01100(Metabolic pathways);map01110(Biosynthesis of secondary metabolites);map04723(Retrograde endocannabinoid signaling);map05231(Choline metabolism in cancer)
NEG	NEG_772.53_5.7134	772.53	5.71335	PE O-18:2_22:6	81.1	C45H76NO7P	EtherPE	Ether-linked phosphatidylethanolamine	1-alkyl,2-acylglycerophosphoethanolamines [GP0202]	Glycerophosphoethanolamines [GP02]	Glycerophospholipids [GP]	NA	C04475	map00565(Ether lipid metabolism);map01100(Metabolic pathways)
POS	POS_637.4777_5.8223	637.478	5.8223	TG O-20:5_8:0_8:0	81.1	C39H66O5	EtherTG	Ether-linked triacylglycerol	Alkyldiacylglycerols [GL0302]	Triradylglycerols [GL03]	Glycerolipids [GL]	NA	NA	NA
POS	POS_691.525_6.1802	691.525	6.18018	TG O-8:0_16:3_16:3	81.1	C43H72O5	EtherTG	Ether-linked triacylglycerol	Alkyldiacylglycerols [GL0302]	Triradylglycerols [GL03]	Glycerolipids [GL]	NA	NA	NA
POS	POS_1003.7682_7.7461	1003.77	7.74612	TG 20:0_20:5_22:6	81	C65H104O6	TG	Triacylglycerol	Triacylglycerols [GL0301]	Triradylglycerols [GL03]	Glycerolipids [GL]	LMGL03012166;LMGL03012167;LMGL03012212;LMGL03012231;LMGL03012232;LMGL03012240;LMGL03012241;LMGL03012242;LMGL03012251;LMGL03012252;LMGL03012253;LMGL03012269;LMGL03012281;LMGL03012291;LMGL03012312;LMGL03012319;LMGL03012320;LMGL03012329;LMGL03012330;LMGL03012368;LMGL03013078;LMGL03013161;LMGL03016501;LMGL03016503;LMGL03016663;LMGL03016666;LMGL03016668	C00422	map00561(Glycerolipid metabolism);map01100(Metabolic pathways);map04714(Thermogenesis);map04923(Regulation of lipolysis in adipocytes);map04931(Insulin resistance);map04975(Fat digestion and absorption);map04977(Vitamin digestion and absorption);map04979(Cholesterol metabolism);map05417(Lipid and atherosclerosis)
POS	POS_863.7067_7.9107	863.707	7.91067	TG 9:0_18:3_24:1	81	C54H96O6	TG	Triacylglycerol	Triacylglycerols [GL0301]	Triradylglycerols [GL03]	Glycerolipids [GL]	LMGL03010067;LMGL03010068;LMGL03010086;LMGL03010088;LMGL03010089;LMGL03010091;LMGL03010092;LMGL03012907;LMGL03013393;LMGL03013415;LMGL03013436;LMGL03013544;LMGL03013557;LMGL03013570;LMGL03013809;LMGL03013833;LMGL03013917;LMGL03013936;LMGL03013954;LMGL03013971;LMGL03013988;LMGL03014003;LMGL03014191;LMGL03014217;LMGL03014286;LMGL03014308;LMGL03014329;LMGL03014404;LMGL03014421;LMGL03014436;LMGL03014…	C00422	map00561(Glycerolipid metabolism);map01100(Metabolic pathways);map04714(Thermogenesis);map04923(Regulation of lipolysis in adipocytes);map04931(Insulin resistance);map04975(Fat digestion and absorption);map04977(Vitamin digestion and absorption);map04979(Cholesterol metabolism);map05417(Lipid and atherosclerosis)
POS	POS_838.631_6.1802	838.631	6.1802	PC 20:2_20:2	80.9	C48H88NO8P	PC	Phosphatidylcholine	Diacylglycerophosphocholines [GP0101]	Glycerophosphocholines [GP01]	Glycerophospholipids [GP]	LMGP01010813;LMGP01011023;LMGP01011045;LMGP01011638;LMGP01011667;LMGP01011696;LMGP01011726;LMGP01011826;LMGP01011856;LMGP01011886;LMGP01011915;LMGP01011991;LMGP01012018;LMGP01012019;LMGP01012048;LMGP01012077;LMGP01012176;LMGP01012180;LMGP01012186;LMGP01012187;LMGP01012203;LMGP01012213;LMGP01012223;LMGP01012224	C00157	map00564(Glycerophospholipid metabolism);map00590(Arachidonic acid metabolism);map00591(Linoleic acid metabolism);map00592(alpha-Linolenic acid metabolism);map01100(Metabolic pathways);map01110(Biosynthesis of secondary metabolites);map04723(Retrograde endocannabinoid signaling);map05231(Choline metabolism in cancer)
POS	POS_633.4858_6.5794	633.486	6.57944	TG 10:0_12:0_12:0	80.9	C37H70O6	TG	Triacylglycerol	Triacylglycerols [GL0301]	Triradylglycerols [GL03]	Glycerolipids [GL]	NA	C00422	map00561(Glycerolipid metabolism);map01100(Metabolic pathways);map04714(Thermogenesis);map04923(Regulation of lipolysis in adipocytes);map04931(Insulin resistance);map04975(Fat digestion and absorption);map04977(Vitamin digestion and absorption);map04979(Cholesterol metabolism);map05417(Lipid and atherosclerosis)
POS	POS_987.8301_8.4934	987.83	8.49343	MGDG O-22:2_28:0	80.9	C59H112O9	EtherMGDG	Ether-linked monogalactosyldiacylglycerol	Glycosyldiacylglycerols [GL0501]	Glycosyldiradylglycerols [GL05]	Glycerolipids [GL]	NA	NA	NA
POS	POS_693.5412_6.4302	693.541	6.43017	TG O-20:5_10:0_10:0	80.9	C43H74O5	EtherTG	Ether-linked triacylglycerol	Alkyldiacylglycerols [GL0302]	Triradylglycerols [GL03]	Glycerolipids [GL]	NA	NA	NA
POS	POS_985.815_8.3324	985.815	8.33242	TG 18:3_20:3_22:0	80.8	C63H110O6	TG	Triacylglycerol	Triacylglycerols [GL0301]	Triradylglycerols [GL03]	Glycerolipids [GL]	LMGL03011390;LMGL03011391;LMGL03011392;LMGL03011395;LMGL03011396;LMGL03011401;LMGL03011506;LMGL03011507;LMGL03011508;LMGL03011509;LMGL03011561;LMGL03011562;LMGL03011563;LMGL03011569;LMGL03011570;LMGL03011571;LMGL03011572;LMGL03011575;LMGL03011600;LMGL03011601;LMGL03011602;LMGL03011609;LMGL03011610;LMGL03011618;LMGL03011663;LMGL03011664;LMGL03011665;LMGL03011666;LMGL03011730;LMGL03011741;LMGL03011…	C00422	map00561(Glycerolipid metabolism);map01100(Metabolic pathways);map04714(Thermogenesis);map04923(Regulation of lipolysis in adipocytes);map04931(Insulin resistance);map04975(Fat digestion and absorption);map04977(Vitamin digestion and absorption);map04979(Cholesterol metabolism);map05417(Lipid and atherosclerosis)
POS	POS_947.7061_7.3892	947.706	7.38918	TG 16:2_20:5_22:4	80.7	C61H96O6	TG	Triacylglycerol	Triacylglycerols [GL0301]	Triradylglycerols [GL03]	Glycerolipids [GL]	LMGL03011393;LMGL03011397;LMGL03011398;LMGL03011399;LMGL03011605;LMGL03011612;LMGL03011613;LMGL03011614;LMGL03011620;LMGL03012869;LMGL03013061;LMGL03013071;LMGL03013099;LMGL03014571;LMGL03014976;LMGL03016257;LMGL03016305;LMGL03016323;LMGL03016370;LMGL03016385;LMGL03016454;LMGL03016521;LMGL03016610;LMGL03016619	C00422	map00561(Glycerolipid metabolism);map01100(Metabolic pathways);map04714(Thermogenesis);map04923(Regulation of lipolysis in adipocytes);map04931(Insulin resistance);map04975(Fat digestion and absorption);map04977(Vitamin digestion and absorption);map04979(Cholesterol metabolism);map05417(Lipid and atherosclerosis)
NEG	NEG_773.5339_5.3869	773.534	5.38687	PG 18:1_18:1	80.6	C42H79O10P	PG	Phosphatidylglycerol	Diacylglycerophosphoglycerols [GP0401]	Glycerophosphoglycerols [GP04]	Glycerophospholipids [GP]	LMGP04010033;LMGP04010107;LMGP04010135;LMGP04010197;LMGP04010217;LMGP04010265;LMGP04010294;LMGP04010461;LMGP04010489;LMGP04010535;LMGP04010564;LMGP04010728;LMGP04010758;LMGP04010876;LMGP04010982;LMGP04010985	C00344	map00552(Teichoic acid biosynthesis);map00564(Glycerophospholipid metabolism);map01100(Metabolic pathways)
POS	POS_675.5405_5.0636	675.54	5.06359	SM 8:0;2O/24:1	80.6	C37H75N2O6P	SM	Sphingomyelin	Ceramide phosphocholines (sphingomyelins) [SP0301]	Phosphosphingolipids [SP03]	Sphingolipids [SP]	LMSP03010028;LMSP03010035	C00550	map00600(Sphingolipid metabolism);map01100(Metabolic pathways);map04071(Sphingolipid signaling pathway);map04217(Necroptosis)
POS	POS_728.557_6.2819	728.557	6.28193	PE O-18:1_18:2	80.6	C41H78NO7P	EtherPE	Ether-linked phosphatidylethanolamine	1-alkyl,2-acylglycerophosphoethanolamines [GP0202]	Glycerophosphoethanolamines [GP02]	Glycerophospholipids [GP]	LMGP02020049;LMGP02020050;LMGP02020096	C04475	map00565(Ether lipid metabolism);map01100(Metabolic pathways)
POS	POS_1473.0441_7.7247	1473.04	7.72468	CL 36:2_36:3	80.6	C81H148O17P2	CL	Cardiolipin	Diacylglycerophosphoglycerophosphodiradylglycerols [GP1201]	Glycerophosphoglycerophosphoglycerols [GP12]	Glycerophospholipids [GP]	LMGP12010060;LMGP12010075;LMGP12010090;LMGP12010110;LMGP12010195;LMGP12010200;LMGP12010240;LMGP12010255;LMGP12010300;LMGP12010316;LMGP12010325;LMGP12010346;LMGP12010351;LMGP12010405;LMGP12010415;LMGP12010450;LMGP12010470;LMGP12010480;LMGP12010496;LMGP12010505;LMGP12010526;LMGP12010531;LMGP12010556;LMGP12010561;LMGP12010566;LMGP12010620;LMGP12010625;LMGP12010706;LMGP12010711;LMGP12010736;LMGP12010…	C05980	map00564(Glycerophospholipid metabolism);map01100(Metabolic pathways)
POS	POS_1007.7986_8.021	1007.8	8.02105	MGDG O-24:6_28:0	80.6	C61H108O9	EtherMGDG	Ether-linked monogalactosyldiacylglycerol	Glycosyldiacylglycerols [GL0501]	Glycosyldiradylglycerols [GL05]	Glycerolipids [GL]	NA	NA	NA
POS	POS_808.5848_5.5567	808.585	5.55672	PC 18:1_20:4	80.5	C46H82NO8P	PC	Phosphatidylcholine	Diacylglycerophosphocholines [GP0101]	Glycerophosphocholines [GP01]	Glycerophospholipids [GP]	LMGP01010645;LMGP01010647;LMGP01010805;LMGP01010807;LMGP01010905;LMGP01011497;LMGP01011633;LMGP01011661;LMGP01011690;LMGP01011720;LMGP01011821;LMGP01011849;LMGP01011850;LMGP01011879;LMGP01011908;LMGP01011937;LMGP01012073;LMGP01012156;LMGP01012157;LMGP01012165;LMGP01012170;LMGP01012199;LMGP01012208;LMGP01012211	C00157	map00564(Glycerophospholipid metabolism);map00590(Arachidonic acid metabolism);map00591(Linoleic acid metabolism);map00592(alpha-Linolenic acid metabolism);map01100(Metabolic pathways);map01110(Biosynthesis of secondary metabolites);map04723(Retrograde endocannabinoid signaling);map05231(Choline metabolism in cancer)
POS	POS_660.5552_6.1973	660.555	6.19727	DG 18:1_20:4	80.5	C41H70O5	DG	Diacylglycerol	Diacylglycerols [GL0201]	Diradylglycerols [GL02]	Glycerolipids [GL]	LMGL02010119;LMGL02010120;LMGL02010121;LMGL02010122;LMGL02010149;LMGL02010150;LMGL02010486;LMGL02010509	C00641	map00552(Teichoic acid biosynthesis);map00561(Glycerolipid metabolism);map00562(Inositol phosphate metabolism);map00564(Glycerophospholipid metabolism);map01100(Metabolic pathways);map01110(Biosynthesis of secondary metabolites);map04070(Phosphatidylinositol signaling system);map04730(Long-term depression)
POS	POS_544.3379_2.1596	544.338	2.15958	LPC 20:4-SN2	80.5	C28H50NO7P	LPC	Lysophophatidylcholine	Monoacylglycerophosphocholines [GP0105]	Glycerophosphocholines [GP01]	Glycerophospholipids [GP]	LMGP01050048;LMGP01050121;LMGP01050140	C04230	map00564(Glycerophospholipid metabolism);map04148(Efferocytosis);map05231(Choline metabolism in cancer)
POS	POS_748.5265_5.5305	748.527	5.53048	PE O-16:1_22:6	80.5	C43H74NO7P	EtherPE	Ether-linked phosphatidylethanolamine	1-alkyl,2-acylglycerophosphoethanolamines [GP0202]	Glycerophosphoethanolamines [GP02]	Glycerophospholipids [GP]	NA	C04475	map00565(Ether lipid metabolism);map01100(Metabolic pathways)
POS	POS_622.6123_7.0061	622.612	7.00613	Cer 18:1;2O/22:0	80.4	C40H79NO3	Cer_NS	Ceramide non-hydroxyfatty acid-sphingosine	N-acylsphingosines (ceramides) [SP0201]	Ceramides [SP02]	Sphingolipids [SP]	LMSP02010008;LMSP02010042;LMSP02010050	C00195	map00600(Sphingolipid metabolism);map01100(Metabolic pathways);map04071(Sphingolipid signaling pathway);map04217(Necroptosis);map04722(Neurotrophin signaling pathway);map04920(Adipocytokine signaling pathway);map04931(Insulin resistance);map04933(AGE-RAGE signaling pathway in diabetic complications);map05140(Leishmaniasis);map05415(Diabetic cardiomyopathy)
POS	POS_876.792_8.0596	876.792	8.05965	TG 16:0_18:1_18:1	80.4	C55H102O6	TG	Triacylglycerol	Triacylglycerols [GL0301]	Triradylglycerols [GL03]	Glycerolipids [GL]	LMGL03010083;LMGL03010084;LMGL03010087;LMGL03010090;LMGL03010100;LMGL03010101;LMGL03010104;LMGL03010113;LMGL03010114;LMGL03010115;LMGL03010128;LMGL03010129;LMGL03012678;LMGL03012798;LMGL03012894;LMGL03012947;LMGL03013457;LMGL03013476;LMGL03013494;LMGL03013582;LMGL03013856;LMGL03013878;LMGL03013899;LMGL03013958;LMGL03014020;LMGL03014033;LMGL03014242;LMGL03014266;LMGL03014333;LMGL03014350;LMGL03014…	C00422	map00561(Glycerolipid metabolism);map01100(Metabolic pathways);map04714(Thermogenesis);map04923(Regulation of lipolysis in adipocytes);map04931(Insulin resistance);map04975(Fat digestion and absorption);map04977(Vitamin digestion and absorption);map04979(Cholesterol metabolism);map05417(Lipid and atherosclerosis)
POS	POS_608.5228_6.0672	608.523	6.06723	DG 16:0_18:3	80.4	C37H66O5	DG	Diacylglycerol	Diacylglycerols [GL0201]	Diradylglycerols [GL02]	Glycerolipids [GL]	LMGL02010024;LMGL02010031;LMGL02010032;LMGL02010350;LMGL02010391;LMGL02010414;LMGL02010474	C00641	map00552(Teichoic acid biosynthesis);map00561(Glycerolipid metabolism);map00562(Inositol phosphate metabolism);map00564(Glycerophospholipid metabolism);map01100(Metabolic pathways);map01110(Biosynthesis of secondary metabolites);map04070(Phosphatidylinositol signaling system);map04730(Long-term depression)
POS	POS_666.6013_6.8754	666.601	6.87538	DG 18:1_20:1	80.4	C41H76O5	DG	Diacylglycerol	Diacylglycerols [GL0201]	Diradylglycerols [GL02]	Glycerolipids [GL]	LMGL02010089;LMGL02010090;LMGL02010091;LMGL02010115;LMGL02010123;LMGL02010127;LMGL02010330	C00641	map00552(Teichoic acid biosynthesis);map00561(Glycerolipid metabolism);map00562(Inositol phosphate metabolism);map00564(Glycerophospholipid metabolism);map01100(Metabolic pathways);map01110(Biosynthesis of secondary metabolites);map04070(Phosphatidylinositol signaling system);map04730(Long-term depression)
POS	POS_744.588_5.8885	744.588	5.88853	LPC 34:2-SN2	80.3	C42H82NO7P	LPC	Lysophophatidylcholine	Monoacylglycerophosphocholines [GP0105]	Glycerophosphocholines [GP01]	Glycerophospholipids [GP]	NA	C04230	map00564(Glycerophospholipid metabolism);map04148(Efferocytosis);map05231(Choline metabolism in cancer)
POS	POS_846.7544_7.9052	846.754	7.90523	TG 16:0_16:1_18:2	80.2	C53H96O6	TG	Triacylglycerol	Triacylglycerols [GL0301]	Triradylglycerols [GL03]	Glycerolipids [GL]	LMGL03010037;LMGL03010039;LMGL03010040;LMGL03010052;LMGL03010053;LMGL03010054;LMGL03012779;LMGL03012836;LMGL03012850;LMGL03012888;LMGL03012941;LMGL03012981;LMGL03013343;LMGL03013367;LMGL03013451;LMGL03013470;LMGL03013488;LMGL03013505;LMGL03013522;LMGL03013755;LMGL03013781;LMGL03013850;LMGL03013872;LMGL03013893;LMGL03013951;LMGL03013968;LMGL03013985;LMGL03014161;LMGL03014236;LMGL03014260;LMGL03014…	C00422	map00561(Glycerolipid metabolism);map01100(Metabolic pathways);map04714(Thermogenesis);map04923(Regulation of lipolysis in adipocytes);map04931(Insulin resistance);map04975(Fat digestion and absorption);map04977(Vitamin digestion and absorption);map04979(Cholesterol metabolism);map05417(Lipid and atherosclerosis)
POS	POS_773.6506_6.5361	773.651	6.53608	SM 8:1;2O/31:0	80.2	C44H89N2O6P	SM	Sphingomyelin	Ceramide phosphocholines (sphingomyelins) [SP0301]	Phosphosphingolipids [SP03]	Sphingolipids [SP]	LMSP03010065;LMSP03010066;LMSP03010067;LMSP03010068;LMSP03010069	C00550	map00600(Sphingolipid metabolism);map01100(Metabolic pathways);map04071(Sphingolipid signaling pathway);map04217(Necroptosis)
NEG	NEG_872.5672_5.9563	872.567	5.95627	SHexCer 40:4;3O	80.2	C46H83NO12S	SHexCer	Sulfatide	Sulfoglycosphingolipids (sulfatides) [SP0602]	Acidic glycosphingolipids [SP06]	Sphingolipids [SP]	NA	C06125	map00600(Sphingolipid metabolism);map01100(Metabolic pathways)
POS	POS_897.8223_8.8544	897.822	8.85443	TG O-14:1_20:0_20:0	80.2	C57H110O5	EtherTG	Ether-linked triacylglycerol	Alkyldiacylglycerols [GL0302]	Triradylglycerols [GL03]	Glycerolipids [GL]	NA	NA	NA
POS	POS_887.7071_7.7238	887.707	7.72383	TG 17:1_18:2_18:3	80	C56H96O6	TG	Triacylglycerol	Triacylglycerols [GL0301]	Triradylglycerols [GL03]	Glycerolipids [GL]	LMGL03010251;LMGL03010253;LMGL03010254;LMGL03010255;LMGL03010276;LMGL03010278;LMGL03010279;LMGL03010281;LMGL03010282;LMGL03012742;LMGL03013001;LMGL03013566;LMGL03013579;LMGL03013926;LMGL03013945;LMGL03013963;LMGL03013980;LMGL03013997;LMGL03014012;LMGL03014062;LMGL03014072;LMGL03014295;LMGL03014317;LMGL03014338;LMGL03014472;LMGL03014700;LMGL03014722;LMGL03014743;LMGL03014864;LMGL03014877;LMGL03015…	C00422	map00561(Glycerolipid metabolism);map01100(Metabolic pathways);map04714(Thermogenesis);map04923(Regulation of lipolysis in adipocytes);map04931(Insulin resistance);map04975(Fat digestion and absorption);map04977(Vitamin digestion and absorption);map04979(Cholesterol metabolism);map05417(Lipid and atherosclerosis)
POS	POS_836.7691_8.1781	836.769	8.17811	TG 15:0_16:0_18:1	79.9	C52H98O6	TG	Triacylglycerol	Triacylglycerols [GL0301]	Triradylglycerols [GL03]	Glycerolipids [GL]	LMGL03010021;LMGL03010022;LMGL03012884;LMGL03012956;LMGL03013289;LMGL03013315;LMGL03013364;LMGL03013383;LMGL03013405;LMGL03013447;LMGL03013466;LMGL03013696;LMGL03013724;LMGL03013778;LMGL03013799;LMGL03013823;LMGL03013846;LMGL03013868;LMGL03013906;LMGL03014158;LMGL03014181;LMGL03014207;LMGL03014232;LMGL03014256;LMGL03014275;LMGL03014297;LMGL03014586;LMGL03014637;LMGL03014680;LMGL03014989;LMGL03015…	C00422	map00561(Glycerolipid metabolism);map01100(Metabolic pathways);map04714(Thermogenesis);map04923(Regulation of lipolysis in adipocytes);map04931(Insulin resistance);map04975(Fat digestion and absorption);map04977(Vitamin digestion and absorption);map04979(Cholesterol metabolism);map05417(Lipid and atherosclerosis)
POS	POS_892.8304_8.5176	892.83	8.51763	TG 17:0_18:0_18:1	79.9	C56H106O6	TG	Triacylglycerol	Triacylglycerols [GL0301]	Triradylglycerols [GL03]	Glycerolipids [GL]	LMGL03010116;LMGL03010119;LMGL03010131;LMGL03010132;LMGL03010133;LMGL03010151;LMGL03010171;LMGL03010172;LMGL03010248;LMGL03012965;LMGL03012999;LMGL03013561;LMGL03013574;LMGL03013598;LMGL03013921;LMGL03013940;LMGL03014038;LMGL03014046;LMGL03014290;LMGL03014312;LMGL03014374;LMGL03014454;LMGL03014467;LMGL03014695;LMGL03014760;LMGL03014859;LMGL03015025;LMGL03015049;LMGL03015095;LMGL03015133;LMGL03015…	C00422	map00561(Glycerolipid metabolism);map01100(Metabolic pathways);map04714(Thermogenesis);map04923(Regulation of lipolysis in adipocytes);map04931(Insulin resistance);map04975(Fat digestion and absorption);map04977(Vitamin digestion and absorption);map04979(Cholesterol metabolism);map05417(Lipid and atherosclerosis)
NEG	NEG_829.5335_6.403	829.534	6.40297	SMGDG O-9:0_26:4	79.9	C44H78O12S	EtherSMGDG	Semino lipid	Glycosyldiacylglycerols [GL0501]	Glycosyldiradylglycerols [GL05]	Glycerolipids [GL]	NA	NA	NA
POS	POS_669.5382_6.6297	669.538	6.62967	TG O-8:0_12:0_18:3	79.9	C41H74O5	EtherTG	Ether-linked triacylglycerol	Alkyldiacylglycerols [GL0302]	Triradylglycerols [GL03]	Glycerolipids [GL]	NA	NA	NA
POS	POS_778.5737_6.1417	778.574	6.14172	PE O-18:1_22:5	79.8	C45H80NO7P	EtherPE	Ether-linked phosphatidylethanolamine	1-alkyl,2-acylglycerophosphoethanolamines [GP0202]	Glycerophosphoethanolamines [GP02]	Glycerophospholipids [GP]	LMGP02020104	C04475	map00565(Ether lipid metabolism);map01100(Metabolic pathways)
NEG	NEG_836.5396_5.6278	836.54	5.62777	SHexCer 37:1;3O	79.8	C43H83NO12S	SHexCer	Sulfatide	Sulfoglycosphingolipids (sulfatides) [SP0602]	Acidic glycosphingolipids [SP06]	Sphingolipids [SP]	NA	C06125	map00600(Sphingolipid metabolism);map01100(Metabolic pathways)
POS	POS_860.8046_8.3567	860.805	8.35672	TG O-18:1_16:0_18:2	79.8	C55H102O5	EtherTG	Ether-linked triacylglycerol	Alkyldiacylglycerols [GL0302]	Triradylglycerols [GL03]	Glycerolipids [GL]	NA	NA	NA
POS	POS_874.786_8.0796	874.786	8.07955	TG 16:0_18:1_18:2	79.7	C55H100O6	TG	Triacylglycerol	Triacylglycerols [GL0301]	Triradylglycerols [GL03]	Glycerolipids [GL]	LMGL03010099;LMGL03010102;LMGL03010103;LMGL03010106;LMGL03010109;LMGL03010118;LMGL03010121;LMGL03010122;LMGL03010125;LMGL03010134;LMGL03010135;LMGL03010136;LMGL03010150;LMGL03012856;LMGL03012895;LMGL03012948;LMGL03012997;LMGL03013458;LMGL03013477;LMGL03013495;LMGL03013512;LMGL03013529;LMGL03013583;LMGL03013594;LMGL03013857;LMGL03013879;LMGL03013900;LMGL03013976;LMGL03013993;LMGL03014021;LMGL03014…	C00422	map00561(Glycerolipid metabolism);map01100(Metabolic pathways);map04714(Thermogenesis);map04923(Regulation of lipolysis in adipocytes);map04931(Insulin resistance);map04975(Fat digestion and absorption);map04977(Vitamin digestion and absorption);map04979(Cholesterol metabolism);map05417(Lipid and atherosclerosis)
POS	POS_889.7229_7.9089	889.723	7.90886	MGDG O-15:1_28:1	79.7	C52H98O9	EtherMGDG	Ether-linked monogalactosyldiacylglycerol	Glycosyldiacylglycerols [GL0501]	Glycosyldiradylglycerols [GL05]	Glycerolipids [GL]	NA	NA	NA
POS	POS_787.7123_8.3821	787.712	8.38213	TG O-10:0_18:0_18:0	79.7	C49H96O5	EtherTG	Ether-linked triacylglycerol	Alkyldiacylglycerols [GL0302]	Triradylglycerols [GL03]	Glycerolipids [GL]	NA	NA	NA
POS	POS_919.8071_8.5888	919.807	8.58885	TG O-16:1_18:3_22:0	79.7	C59H108O5	EtherTG	Ether-linked triacylglycerol	Alkyldiacylglycerols [GL0302]	Triradylglycerols [GL03]	Glycerolipids [GL]	NA	NA	NA
POS	POS_890.85_8.6842	890.85	8.68419	TG O-18:0_18:1_18:1	79.7	C57H108O5	EtherTG	Ether-linked triacylglycerol	Alkyldiacylglycerols [GL0302]	Triradylglycerols [GL03]	Glycerolipids [GL]	NA	NA	NA
POS	POS_822.7549_8.0938	822.755	8.09378	TG 14:0_16:0_18:1	79.6	C51H96O6	TG	Triacylglycerol	Triacylglycerols [GL0301]	Triradylglycerols [GL03]	Glycerolipids [GL]	LMGL03010017;LMGL03012716;LMGL03012770;LMGL03012846;LMGL03012878;LMGL03013232;LMGL03013260;LMGL03013314;LMGL03013334;LMGL03013358;LMGL03013381;LMGL03013403;LMGL03013441;LMGL03013723;LMGL03013746;LMGL03013772;LMGL03013797;LMGL03013821;LMGL03013840;LMGL03013862;LMGL03014152;LMGL03014179;LMGL03014205;LMGL03014226;LMGL03014250;LMGL03014272;LMGL03014584;LMGL03014631;LMGL03014983;LMGL03015007;LMGL03015…	C00422	map00561(Glycerolipid metabolism);map01100(Metabolic pathways);map04714(Thermogenesis);map04923(Regulation of lipolysis in adipocytes);map04931(Insulin resistance);map04975(Fat digestion and absorption);map04977(Vitamin digestion and absorption);map04979(Cholesterol metabolism);map05417(Lipid and atherosclerosis)
POS	POS_348.3115_2.9053	348.311	2.90535	MG 16:0	79.6	C19H38O4	MG	Monoacylglycerol	Monoacylglycerols [GL0101]	Monoradylglycerols [GL01]	Glycerolipids [GL]	LMGL01010001;LMGL01010009;LMGL01010025	C01885	map00561(Glycerolipid metabolism);map01100(Metabolic pathways);map04714(Thermogenesis);map04923(Regulation of lipolysis in adipocytes);map04975(Fat digestion and absorption);map04977(Vitamin digestion and absorption)
NEG	NEG_898.581_5.9907	898.581	5.99073	SHexCer 42:5;3O	79.6	C48H85NO12S	SHexCer	Sulfatide	Sulfoglycosphingolipids (sulfatides) [SP0602]	Acidic glycosphingolipids [SP06]	Sphingolipids [SP]	NA	C06125	map00600(Sphingolipid metabolism);map01100(Metabolic pathways)
POS	POS_607.3893_4.3984	607.389	4.39842	MGDG O-16:3_7:0	79.5	C32H56O9	EtherMGDG	Ether-linked monogalactosyldiacylglycerol	Glycosyldiacylglycerols [GL0501]	Glycosyldiradylglycerols [GL05]	Glycerolipids [GL]	NA	NA	NA
POS	POS_599.3891_0.8375	599.389	0.837517	MGDG O-9:0_13:0	79.5	C31H60O9	EtherMGDG	Ether-linked monogalactosyldiacylglycerol	Glycosyldiacylglycerols [GL0501]	Glycosyldiradylglycerols [GL05]	Glycerolipids [GL]	NA	NA	NA
POS	POS_768.7057_7.8877	768.706	7.88767	TG 12:0_16:0_16:0	79.4	C47H90O6	TG	Triacylglycerol	Triacylglycerols [GL0301]	Triradylglycerols [GL03]	Glycerolipids [GL]	LMGL03012645;LMGL03012664;LMGL03012700;LMGL03012756;LMGL03012784;LMGL03013192;LMGL03013216;LMGL03013270;LMGL03013677;LMGL03013732	C00422	map00561(Glycerolipid metabolism);map01100(Metabolic pathways);map04714(Thermogenesis);map04923(Regulation of lipolysis in adipocytes);map04931(Insulin resistance);map04975(Fat digestion and absorption);map04977(Vitamin digestion and absorption);map04979(Cholesterol metabolism);map05417(Lipid and atherosclerosis)
POS	POS_885.729_8.36	885.729	8.36003	TG O-16:3_18:2_20:2	79.3	C57H98O5	EtherTG	Ether-linked triacylglycerol	Alkyldiacylglycerols [GL0302]	Triradylglycerols [GL03]	Glycerolipids [GL]	NA	NA	NA
POS	POS_865.7226_7.9915	865.723	7.9915	TG 12:0_18:3_21:0	79.2	C54H98O6	TG	Triacylglycerol	Triacylglycerols [GL0301]	Triradylglycerols [GL03]	Glycerolipids [GL]	LMGL03010055;LMGL03010057;LMGL03010070;LMGL03010072;LMGL03010073;LMGL03010075;LMGL03010076;LMGL03010077;LMGL03012960;LMGL03012991;LMGL03013392;LMGL03013414;LMGL03013435;LMGL03013511;LMGL03013528;LMGL03013556;LMGL03013569;LMGL03013808;LMGL03013832;LMGL03013916;LMGL03013935;LMGL03013953;LMGL03013970;LMGL03013987;LMGL03014190;LMGL03014216;LMGL03014285;LMGL03014307;LMGL03014328;LMGL03014386;LMGL03014…	C00422	map00561(Glycerolipid metabolism);map01100(Metabolic pathways);map04714(Thermogenesis);map04923(Regulation of lipolysis in adipocytes);map04931(Insulin resistance);map04975(Fat digestion and absorption);map04977(Vitamin digestion and absorption);map04979(Cholesterol metabolism);map05417(Lipid and atherosclerosis)
POS	POS_902.8166_8.2569	902.817	8.25688	TG 16:0_18:1_20:2	79.2	C57H104O6	TG	Triacylglycerol	Triacylglycerols [GL0301]	Triradylglycerols [GL03]	Glycerolipids [GL]	LMGL03010233;LMGL03010236;LMGL03010237;LMGL03010240;LMGL03010243;LMGL03010250;LMGL03010252;LMGL03010256;LMGL03010262;LMGL03010263;LMGL03010267;LMGL03010268;LMGL03010271;LMGL03010272;LMGL03010275;LMGL03010293;LMGL03010294;LMGL03010295;LMGL03010326;LMGL03010368;LMGL03010408;LMGL03010417;LMGL03012612;LMGL03012613;LMGL03012858;LMGL03012992;LMGL03012995;LMGL03013021;LMGL03013590;LMGL03013601;LMGL03013…	C00422	map00561(Glycerolipid metabolism);map01100(Metabolic pathways);map04714(Thermogenesis);map04923(Regulation of lipolysis in adipocytes);map04931(Insulin resistance);map04975(Fat digestion and absorption);map04977(Vitamin digestion and absorption);map04979(Cholesterol metabolism);map05417(Lipid and atherosclerosis)
POS	POS_518.3206_2.1665	518.321	2.16653	LPC 18:3-SN1	79.2	C26H48NO7P	LPC	Lysophophatidylcholine	Monoacylglycerophosphocholines [GP0105]	Glycerophosphocholines [GP01]	Glycerophospholipids [GP]	LMGP01050038;LMGP01050128	C04230	map00564(Glycerophospholipid metabolism);map04148(Efferocytosis);map05231(Choline metabolism in cancer)
POS	POS_718.5757_5.8296	718.576	5.82963	LPC 32:1-SN2	79.2	C40H80NO7P	LPC	Lysophophatidylcholine	Monoacylglycerophosphocholines [GP0105]	Glycerophosphocholines [GP01]	Glycerophospholipids [GP]	NA	C04230	map00564(Glycerophospholipid metabolism);map04148(Efferocytosis);map05231(Choline metabolism in cancer)
NEG	NEG_752.5542_6.204	752.554	6.204	PE O-18:1_20:3	79.2	C43H80NO7P	EtherPE	Ether-linked phosphatidylethanolamine	1-alkyl,2-acylglycerophosphoethanolamines [GP0202]	Glycerophosphoethanolamines [GP02]	Glycerophospholipids [GP]	LMGP02020037;LMGP02020076;LMGP02020092	C04475	map00565(Ether lipid metabolism);map01100(Metabolic pathways)
NEG	NEG_796.55_6.5878	796.55	6.58783	ST 24:1;O3;T/22:4	79.2	C48H79NO6S	TLCAE	Esterified taurolithocholic acid	C26 bile acids, alcohols, and derivatives [ST0402]	Bile acids and derivatives [ST04]	Sterol Lipids [ST]	NA	NA	NA
POS	POS_947.8391_8.7395	947.839	8.73948	TG O-18:1_18:3_22:0	79.2	C61H112O5	EtherTG	Ether-linked triacylglycerol	Alkyldiacylglycerols [GL0302]	Triradylglycerols [GL03]	Glycerolipids [GL]	NA	NA	NA
POS	POS_748.5835_6.1336	748.584	6.13358	PC 15:0_18:0	79.1	C41H82NO8P	PC	Phosphatidylcholine	Diacylglycerophosphocholines [GP0101]	Glycerophosphocholines [GP01]	Glycerophospholipids [GP]	LMGP01010399;LMGP01010419;LMGP01010465;LMGP01010539;LMGP01010569;LMGP01010971;LMGP01010999;LMGP01011063;LMGP01011081;LMGP01011334;LMGP01011370;LMGP01011501;LMGP01011583	C00157	map00564(Glycerophospholipid metabolism);map00590(Arachidonic acid metabolism);map00591(Linoleic acid metabolism);map00592(alpha-Linolenic acid metabolism);map01100(Metabolic pathways);map01110(Biosynthesis of secondary metabolites);map04723(Retrograde endocannabinoid signaling);map05231(Choline metabolism in cancer)
POS	POS_989.8446_8.6059	989.845	8.60587	TG 20:0_20:0_20:4	79.1	C63H114O6	TG	Triacylglycerol	Triacylglycerols [GL0301]	Triradylglycerols [GL03]	Glycerolipids [GL]	LMGL03011234;LMGL03011235;LMGL03011238;LMGL03011243;LMGL03011356;LMGL03011357;LMGL03011412;LMGL03011413;LMGL03011414;LMGL03011415;LMGL03011422;LMGL03011423;LMGL03011424;LMGL03011425;LMGL03011450;LMGL03011501;LMGL03011502;LMGL03011516;LMGL03011517;LMGL03011518;LMGL03011578;LMGL03011595;LMGL03011630;LMGL03011659;LMGL03011670;LMGL03011677;LMGL03011729;LMGL03011733;LMGL03013111;LMGL03013132;LMGL03015…	C00422	map00561(Glycerolipid metabolism);map01100(Metabolic pathways);map04714(Thermogenesis);map04923(Regulation of lipolysis in adipocytes);map04931(Insulin resistance);map04975(Fat digestion and absorption);map04977(Vitamin digestion and absorption);map04979(Cholesterol metabolism);map05417(Lipid and atherosclerosis)
POS	POS_854.5727_5.6249	854.573	5.62487	PI 34:1	79.1	C43H81O13P	PI	Phosphatidylinositol	Diacylglycerophosphoinositols [GP0601]	Glycerophosphoinositols [GP06]	Glycerophospholipids [GP]	LMGP06010001;LMGP06010033;LMGP06010070;LMGP06010095;LMGP06010117;LMGP06010146;LMGP06010179;LMGP06010199;LMGP06010224;LMGP06010425;LMGP06010452;LMGP06010479;LMGP06010498;LMGP06010694;LMGP06010857;LMGP06010933	C01194	map00562(Inositol phosphate metabolism);map00563(Glycosylphosphatidylinositol (GPI)-anchor biosynthesis);map00564(Glycerophospholipid metabolism);map00571(Lipoarabinomannan (LAM) biosynthesis);map01100(Metabolic pathways);map04070(Phosphatidylinositol signaling system);map04136(Autophagy - other);map04138(Autophagy - yeast);map04140(Autophagy - animal);map05132(Salmonella infection);map05152(Tube…
POS	POS_1497.0471_7.7121	1497.05	7.71208	CL 36:3_38:4	79	C83H148O17P2	CL	Cardiolipin	Diacylglycerophosphoglycerophosphodiradylglycerols [GP1201]	Glycerophosphoglycerophosphoglycerols [GP12]	Glycerophospholipids [GP]	LMGP12010318;LMGP12010328;LMGP12010348;LMGP12010363;LMGP12010418;LMGP12010423;LMGP12010498;LMGP12010508;LMGP12010528;LMGP12010543;LMGP12010558;LMGP12010578;LMGP12010628;LMGP12010633;LMGP12010638;LMGP12010708;LMGP12010723;LMGP12010738;LMGP12010758;LMGP12010843;LMGP12010848;LMGP12011138;LMGP12011143;LMGP12011168;LMGP12011173;LMGP12011178;LMGP12011203;LMGP12011208	C05980	map00564(Glycerophospholipid metabolism);map01100(Metabolic pathways)
NEG	NEG_870.5506_5.624	870.551	5.624	SHexCer 40:5;3O	79	C46H81NO12S	SHexCer	Sulfatide	Sulfoglycosphingolipids (sulfatides) [SP0602]	Acidic glycosphingolipids [SP06]	Sphingolipids [SP]	NA	C06125	map00600(Sphingolipid metabolism);map01100(Metabolic pathways)
POS	POS_860.6111_6.1849	860.611	6.1849	PC 40:4	78.9	C48H88NO8P	PC	Phosphatidylcholine	Diacylglycerophosphocholines [GP0101]	Glycerophosphocholines [GP01]	Glycerophospholipids [GP]	LMGP01010813;LMGP01011023;LMGP01011045;LMGP01011638;LMGP01011667;LMGP01011696;LMGP01011726;LMGP01011826;LMGP01011856;LMGP01011886;LMGP01011915;LMGP01011991;LMGP01012018;LMGP01012019;LMGP01012048;LMGP01012077;LMGP01012176;LMGP01012180;LMGP01012186;LMGP01012187;LMGP01012203;LMGP01012213;LMGP01012223;LMGP01012224	C00157	map00564(Glycerophospholipid metabolism);map00590(Arachidonic acid metabolism);map00591(Linoleic acid metabolism);map00592(alpha-Linolenic acid metabolism);map01100(Metabolic pathways);map01110(Biosynthesis of secondary metabolites);map04723(Retrograde endocannabinoid signaling);map05231(Choline metabolism in cancer)
POS	POS_662.5709_6.4428	662.571	6.44279	DG 16:0_22:4	78.9	C41H72O5	DG	Diacylglycerol	Diacylglycerols [GL0201]	Diradylglycerols [GL02]	Glycerolipids [GL]	LMGL02010108;LMGL02010109;LMGL02010110;LMGL02010111;LMGL02010126;LMGL02010138;LMGL02010485;LMGL02010508	C00641	map00552(Teichoic acid biosynthesis);map00561(Glycerolipid metabolism);map00562(Inositol phosphate metabolism);map00564(Glycerophospholipid metabolism);map01100(Metabolic pathways);map01110(Biosynthesis of secondary metabolites);map04070(Phosphatidylinositol signaling system);map04730(Long-term depression)
POS	POS_629.3717_5.3924	629.372	5.39237	MGDG O-22:6_3:0	78.9	C34H54O9	EtherMGDG	Ether-linked monogalactosyldiacylglycerol	Glycosyldiacylglycerols [GL0501]	Glycosyldiradylglycerols [GL05]	Glycerolipids [GL]	NA	NA	NA
POS	POS_808.737_7.9915	808.737	7.9915	TG 15:0_16:0_16:1	78.8	C50H94O6	TG	Triacylglycerol	Triacylglycerols [GL0301]	Triradylglycerols [GL03]	Glycerolipids [GL]	LMGL03012768;LMGL03012875;LMGL03012954;LMGL03013202;LMGL03013259;LMGL03013282;LMGL03013308;LMGL03013332;LMGL03013356;LMGL03013375;LMGL03013397;LMGL03013689;LMGL03013717;LMGL03013744;LMGL03013770;LMGL03013791;LMGL03013815;LMGL03013837;LMGL03014150;LMGL03014173;LMGL03014199;LMGL03014223;LMGL03014247;LMGL03014578;LMGL03014628;LMGL03014980;LMGL03015005	C00422	map00561(Glycerolipid metabolism);map01100(Metabolic pathways);map04714(Thermogenesis);map04923(Regulation of lipolysis in adipocytes);map04931(Insulin resistance);map04975(Fat digestion and absorption);map04977(Vitamin digestion and absorption);map04979(Cholesterol metabolism);map05417(Lipid and atherosclerosis)
POS	POS_799.6666_6.4911	799.667	6.49108	SM 9:0;2O/32:2	78.8	C46H91N2O6P	SM	Sphingomyelin	Ceramide phosphocholines (sphingomyelins) [SP0301]	Phosphosphingolipids [SP03]	Sphingolipids [SP]	LMSP03010074;LMSP03010075	C00550	map00600(Sphingolipid metabolism);map01100(Metabolic pathways);map04071(Sphingolipid signaling pathway);map04217(Necroptosis)
POS	POS_740.5226_5.659	740.523	5.65902	PE 16:0_20:4	78.7	C41H74NO8P	PE	Phosphatidylethanolamine	Diacylglycerophosphoethanolamines [GP0201]	Glycerophosphoethanolamines [GP02]	Glycerophospholipids [GP]	LMGP02010096;LMGP02010111;LMGP02010112;LMGP02010421;LMGP02010532;LMGP02010643;LMGP02010691;LMGP02010749;LMGP02010909;LMGP02011104;LMGP02011174;LMGP02011190;LMGP02011197;LMGP02011203	C00350	map00563(Glycosylphosphatidylinositol (GPI)-anchor biosynthesis);map00564(Glycerophospholipid metabolism);map01100(Metabolic pathways);map01110(Biosynthesis of secondary metabolites);map04136(Autophagy - other);map04138(Autophagy - yeast);map04140(Autophagy - animal);map04723(Retrograde endocannabinoid signaling);map05130(Pathogenic Escherichia coli infection);map05167(Kaposi sarcoma-associated h…
POS	POS_836.5417_5.5453	836.542	5.54526	PS 20:3_20:3	78.7	C46H78NO10P	PS	Phosphatidylserine	Diacylglycerophosphoserines [GP0301]	Glycerophosphoserines [GP03]	Glycerophospholipids [GP]	LMGP03010040;LMGP03010365;LMGP03010453;LMGP03010551;LMGP03010581;LMGP03010611;LMGP03010640;LMGP03010667;LMGP03010772;LMGP03010800;LMGP03010827	C02737	map00260(Glycine, serine and threonine metabolism);map00564(Glycerophospholipid metabolism);map01100(Metabolic pathways);map01110(Biosynthesis of secondary metabolites);map04148(Efferocytosis);map05140(Leishmaniasis);map05146(Amoebiasis);map05322(Systemic lupus erythematosus)
NEG	NEG_882.6246_6.1728	882.625	6.17283	PC 18:0_22:4	78.6	C48H88NO8P	PC	Phosphatidylcholine	Diacylglycerophosphocholines [GP0101]	Glycerophosphocholines [GP01]	Glycerophospholipids [GP]	LMGP01010813;LMGP01011023;LMGP01011045;LMGP01011638;LMGP01011667;LMGP01011696;LMGP01011726;LMGP01011826;LMGP01011856;LMGP01011886;LMGP01011915;LMGP01011991;LMGP01012018;LMGP01012019;LMGP01012048;LMGP01012077;LMGP01012176;LMGP01012180;LMGP01012186;LMGP01012187;LMGP01012203;LMGP01012213;LMGP01012223;LMGP01012224	C00157	map00564(Glycerophospholipid metabolism);map00590(Arachidonic acid metabolism);map00591(Linoleic acid metabolism);map00592(alpha-Linolenic acid metabolism);map01100(Metabolic pathways);map01110(Biosynthesis of secondary metabolites);map04723(Retrograde endocannabinoid signaling);map05231(Choline metabolism in cancer)
POS	POS_834.7527_7.9991	834.753	7.99907	TG 15:0_16:0_18:2	78.6	C52H96O6	TG	Triacylglycerol	Triacylglycerols [GL0301]	Triradylglycerols [GL03]	Glycerolipids [GL]	LMGL03010024;LMGL03010025;LMGL03010026;LMGL03012732;LMGL03012834;LMGL03012903;LMGL03012938;LMGL03013290;LMGL03013316;LMGL03013384;LMGL03013406;LMGL03013427;LMGL03013467;LMGL03013485;LMGL03013697;LMGL03013725;LMGL03013800;LMGL03013824;LMGL03013869;LMGL03013890;LMGL03013907;LMGL03014182;LMGL03014208;LMGL03014257;LMGL03014276;LMGL03014298;LMGL03014319;LMGL03014587;LMGL03014613;LMGL03014638;LMGL03014…	C00422	map00561(Glycerolipid metabolism);map01100(Metabolic pathways);map04714(Thermogenesis);map04923(Regulation of lipolysis in adipocytes);map04931(Insulin resistance);map04975(Fat digestion and absorption);map04977(Vitamin digestion and absorption);map04979(Cholesterol metabolism);map05417(Lipid and atherosclerosis)
POS	POS_712.6441_7.4406	712.644	7.44062	TG 8:0_16:0_16:0	78.6	C43H82O6	TG	Triacylglycerol	Triacylglycerols [GL0301]	Triradylglycerols [GL03]	Glycerolipids [GL]	LMGL03012632;LMGL03012660;LMGL03012691;LMGL03013179	C00422	map00561(Glycerolipid metabolism);map01100(Metabolic pathways);map04714(Thermogenesis);map04923(Regulation of lipolysis in adipocytes);map04931(Insulin resistance);map04975(Fat digestion and absorption);map04977(Vitamin digestion and absorption);map04979(Cholesterol metabolism);map05417(Lipid and atherosclerosis)
POS	POS_806.7211_7.8013	806.721	7.80128	TG 14:0_16:1_17:1	78.5	C50H92O6	TG	Triacylglycerol	Triacylglycerols [GL0301]	Triradylglycerols [GL03]	Glycerolipids [GL]	LMGL03012729;LMGL03012826;LMGL03012876;LMGL03012901;LMGL03012929;LMGL03013203;LMGL03013283;LMGL03013309;LMGL03013357;LMGL03013376;LMGL03013398;LMGL03013419;LMGL03013690;LMGL03013718;LMGL03013771;LMGL03013792;LMGL03013816;LMGL03013838;LMGL03014151;LMGL03014174;LMGL03014200;LMGL03014224;LMGL03014248;LMGL03014579;LMGL03014605;LMGL03014629;LMGL03014653;LMGL03014981;LMGL03015356	C00422	map00561(Glycerolipid metabolism);map01100(Metabolic pathways);map04714(Thermogenesis);map04923(Regulation of lipolysis in adipocytes);map04931(Insulin resistance);map04975(Fat digestion and absorption);map04977(Vitamin digestion and absorption);map04979(Cholesterol metabolism);map05417(Lipid and atherosclerosis)
POS	POS_936.8922_8.9245	936.892	8.9245	TG 16:0_16:0_24:0	78.5	C59H114O6	TG	Triacylglycerol	Triacylglycerols [GL0301]	Triradylglycerols [GL03]	Glycerolipids [GL]	LMGL03010335;LMGL03010340;LMGL03010379;LMGL03010412;LMGL03010459;LMGL03010472;LMGL03010509;LMGL03010622;LMGL03012684;LMGL03012805;LMGL03014109;LMGL03014487;LMGL03015244;LMGL03015270	C00422	map00561(Glycerolipid metabolism);map01100(Metabolic pathways);map04714(Thermogenesis);map04923(Regulation of lipolysis in adipocytes);map04931(Insulin resistance);map04975(Fat digestion and absorption);map04977(Vitamin digestion and absorption);map04979(Cholesterol metabolism);map05417(Lipid and atherosclerosis)
POS	POS_961.8163_8.471	961.816	8.47097	TG 18:0_20:2_20:2	78.5	C61H110O6	TG	Triacylglycerol	Triacylglycerols [GL0301]	Triradylglycerols [GL03]	Glycerolipids [GL]	LMGL03010857;LMGL03010858;LMGL03010860;LMGL03010861;LMGL03010862;LMGL03010866;LMGL03010867;LMGL03010874;LMGL03010977;LMGL03010978;LMGL03010982;LMGL03011035;LMGL03011036;LMGL03011041;LMGL03011042;LMGL03011043;LMGL03011044;LMGL03011048;LMGL03011049;LMGL03011053;LMGL03011063;LMGL03011068;LMGL03011092;LMGL03011102;LMGL03011103;LMGL03011104;LMGL03011132;LMGL03011133;LMGL03011137;LMGL03011138;LMGL03011…	C00422	map00561(Glycerolipid metabolism);map01100(Metabolic pathways);map04714(Thermogenesis);map04923(Regulation of lipolysis in adipocytes);map04931(Insulin resistance);map04975(Fat digestion and absorption);map04977(Vitamin digestion and absorption);map04979(Cholesterol metabolism);map05417(Lipid and atherosclerosis)
NEG	NEG_786.5308_5.758	786.531	5.75796	PS 18:0_18:2	78.5	C42H78NO10P	PS	Phosphatidylserine	Diacylglycerophosphoserines [GP0301]	Glycerophosphoserines [GP03]	Glycerophospholipids [GP]	LMGP03010030;LMGP03010031;LMGP03010107;LMGP03010135;LMGP03010197;LMGP03010217;LMGP03010265;LMGP03010294;LMGP03010461;LMGP03010489;LMGP03010535;LMGP03010564;LMGP03010728;LMGP03010758;LMGP03010876	C02737	map00260(Glycine, serine and threonine metabolism);map00564(Glycerophospholipid metabolism);map01100(Metabolic pathways);map01110(Biosynthesis of secondary metabolites);map04148(Efferocytosis);map05140(Leishmaniasis);map05146(Amoebiasis);map05322(Systemic lupus erythematosus)
POS	POS_787.6754_7.9748	787.675	7.97475	TG 15:0_15:0_15:0	78.4	C48H92O6	TG	Triacylglycerol	Triacylglycerols [GL0301]	Triradylglycerols [GL03]	Glycerolipids [GL]	LMGL03012621;LMGL03012651;LMGL03012706;LMGL03012726;LMGL03012758;LMGL03013194;LMGL03013222;LMGL03013273;LMGL03013323;LMGL03013680;LMGL03013734;LMGL03014167	C00422	map00561(Glycerolipid metabolism);map01100(Metabolic pathways);map04714(Thermogenesis);map04923(Regulation of lipolysis in adipocytes);map04931(Insulin resistance);map04975(Fat digestion and absorption);map04977(Vitamin digestion and absorption);map04979(Cholesterol metabolism);map05417(Lipid and atherosclerosis)
POS	POS_914.8145_8.224	914.814	8.22405	TG 17:1_19:1_19:2	78.4	C58H104O6	TG	Triacylglycerol	Triacylglycerols [GL0301]	Triradylglycerols [GL03]	Glycerolipids [GL]	LMGL03010380;LMGL03010381;LMGL03010385;LMGL03010386;LMGL03010387;LMGL03010391;LMGL03010392;LMGL03010393;LMGL03010396;LMGL03010397;LMGL03010401;LMGL03010465;LMGL03010466;LMGL03010473;LMGL03010474;LMGL03010492;LMGL03010497;LMGL03010516;LMGL03010523;LMGL03010567;LMGL03010579;LMGL03010580;LMGL03010623;LMGL03012915;LMGL03013019;LMGL03013648;LMGL03014056;LMGL03014067;LMGL03014077;LMGL03014086;LMGL03014…	C00422	map00561(Glycerolipid metabolism);map01100(Metabolic pathways);map04714(Thermogenesis);map04923(Regulation of lipolysis in adipocytes);map04931(Insulin resistance);map04975(Fat digestion and absorption);map04977(Vitamin digestion and absorption);map04979(Cholesterol metabolism);map05417(Lipid and atherosclerosis)
NEG	NEG_846.5503_5.9465	846.55	5.94648	SHexCer 38:3;3O	78.4	C44H81NO12S	SHexCer	Sulfatide	Sulfoglycosphingolipids (sulfatides) [SP0602]	Acidic glycosphingolipids [SP06]	Sphingolipids [SP]	NA	C06125	map00600(Sphingolipid metabolism);map01100(Metabolic pathways)
POS	POS_688.5864_6.44	688.586	6.44003	DG 18:1_22:4	78.3	C43H74O5	DG	Diacylglycerol	Diacylglycerols [GL0201]	Diradylglycerols [GL02]	Glycerolipids [GL]	LMGL02010175;LMGL02010176;LMGL02010177;LMGL02010192;LMGL02010204;LMGL02010205;LMGL02010213;LMGL02010493;LMGL02010516	C00641	map00552(Teichoic acid biosynthesis);map00561(Glycerolipid metabolism);map00562(Inositol phosphate metabolism);map00564(Glycerophospholipid metabolism);map01100(Metabolic pathways);map01110(Biosynthesis of secondary metabolites);map04070(Phosphatidylinositol signaling system);map04730(Long-term depression)
POS	POS_723.4595_4.3603	723.459	4.36033	MGDG O-16:4_16:4	78.3	C41H64O9	EtherMGDG	Ether-linked monogalactosyldiacylglycerol	Glycosyldiacylglycerols [GL0501]	Glycosyldiradylglycerols [GL05]	Glycerolipids [GL]	NA	NA	NA
POS	POS_945.8244_8.5739	945.824	8.57392	TG O-16:0_20:5_22:0	78.3	C61H110O5	EtherTG	Ether-linked triacylglycerol	Alkyldiacylglycerols [GL0302]	Triradylglycerols [GL03]	Glycerolipids [GL]	NA	NA	NA
NEG	NEG_850.5616_5.3863	850.562	5.38627	PC 16:0_22:6	78.2	C46H80NO8P	PC	Phosphatidylcholine	Diacylglycerophosphocholines [GP0101]	Glycerophosphocholines [GP01]	Glycerophospholipids [GP]	LMGP01010650;LMGP01010652;LMGP01010844;LMGP01010907;LMGP01010943;LMGP01011057;LMGP01011115;LMGP01011116;LMGP01011662;LMGP01011691;LMGP01011721;LMGP01011851;LMGP01011880;LMGP01011881;LMGP01011909;LMGP01012137;LMGP01012140;LMGP01012141;LMGP01012171;LMGP01012175;LMGP01012179;LMGP01012200;LMGP01012201;LMGP01012212;LMGP01012216	C00157	map00564(Glycerophospholipid metabolism);map00590(Arachidonic acid metabolism);map00591(Linoleic acid metabolism);map00592(alpha-Linolenic acid metabolism);map01100(Metabolic pathways);map01110(Biosynthesis of secondary metabolites);map04723(Retrograde endocannabinoid signaling);map05231(Choline metabolism in cancer)
POS	POS_841.7118_6.9369	841.712	6.9369	SM 27:2;2O/17:0	78.2	C49H97N2O6P	SM	Sphingomyelin	Ceramide phosphocholines (sphingomyelins) [SP0301]	Phosphosphingolipids [SP03]	Sphingolipids [SP]	LMSP03010009	C00550	map00600(Sphingolipid metabolism);map01100(Metabolic pathways);map04071(Sphingolipid signaling pathway);map04217(Necroptosis)
NEG	NEG_856.6038_5.9567	856.604	5.95667	PC 18:0_20:3	78.1	C46H86NO8P	PC	Phosphatidylcholine	Diacylglycerophosphocholines [GP0101]	Glycerophosphocholines [GP01]	Glycerophospholipids [GP]	LMGP01010795;LMGP01010796;LMGP01010798;LMGP01010799;LMGP01010942;LMGP01011496;LMGP01011608;LMGP01011631;LMGP01011659;LMGP01011688;LMGP01011794;LMGP01011795;LMGP01011818;LMGP01011847;LMGP01011877;LMGP01012042;LMGP01012153;LMGP01012190;LMGP01012196	C00157	map00564(Glycerophospholipid metabolism);map00590(Arachidonic acid metabolism);map00591(Linoleic acid metabolism);map00592(alpha-Linolenic acid metabolism);map01100(Metabolic pathways);map01110(Biosynthesis of secondary metabolites);map04723(Retrograde endocannabinoid signaling);map05231(Choline metabolism in cancer)
POS	POS_742.5556_6.041	742.556	6.04105	LPC 32:0	78.1	C40H82NO7P	LPC	Lysophophatidylcholine	Monoacylglycerophosphocholines [GP0105]	Glycerophosphocholines [GP01]	Glycerophospholipids [GP]	NA	C04230	map00564(Glycerophospholipid metabolism);map04148(Efferocytosis);map05231(Choline metabolism in cancer)
POS	POS_975.7373_7.6026	975.737	7.60257	MGDG O-28:3_22:5	78.1	C59H100O9	EtherMGDG	Ether-linked monogalactosyldiacylglycerol	Glycosyldiacylglycerols [GL0501]	Glycosyldiradylglycerols [GL05]	Glycerolipids [GL]	NA	NA	NA
POS	POS_716.5225_5.7378	716.523	5.73775	PE 10:0_24:2	78	C39H74NO8P	PE	Phosphatidylethanolamine	Diacylglycerophosphoethanolamines [GP0201]	Glycerophosphoethanolamines [GP02]	Glycerophospholipids [GP]	LMGP02010042;LMGP02010379;LMGP02010416;LMGP02010441;LMGP02010492;LMGP02010545;LMGP02010599;LMGP02010798;LMGP02010844;LMGP02010873;LMGP02011071;LMGP02011194;LMGP02011198;LMGP02011209;LMGP02011220	C00350	map00563(Glycosylphosphatidylinositol (GPI)-anchor biosynthesis);map00564(Glycerophospholipid metabolism);map01100(Metabolic pathways);map01110(Biosynthesis of secondary metabolites);map04136(Autophagy - other);map04138(Autophagy - yeast);map04140(Autophagy - animal);map04723(Retrograde endocannabinoid signaling);map05130(Pathogenic Escherichia coli infection);map05167(Kaposi sarcoma-associated h…
POS	POS_818.7221_7.8164	818.722	7.81638	TG 16:0_16:0_16:3	78	C51H92O6	TG	Triacylglycerol	Triacylglycerols [GL0301]	Triradylglycerols [GL03]	Glycerolipids [GL]	LMGL03010020;LMGL03012718;LMGL03012772;LMGL03012829;LMGL03012847;LMGL03012880;LMGL03012881;LMGL03012933;LMGL03013234;LMGL03013262;LMGL03013336;LMGL03013360;LMGL03013426;LMGL03013443;LMGL03013444;LMGL03013462;LMGL03013748;LMGL03013774;LMGL03013842;LMGL03013843;LMGL03013864;LMGL03013885;LMGL03014154;LMGL03014228;LMGL03014229;LMGL03014252;LMGL03014296;LMGL03014612;LMGL03014633;LMGL03014657;LMGL03014…	C00422	map00561(Glycerolipid metabolism);map01100(Metabolic pathways);map04714(Thermogenesis);map04923(Regulation of lipolysis in adipocytes);map04931(Insulin resistance);map04975(Fat digestion and absorption);map04977(Vitamin digestion and absorption);map04979(Cholesterol metabolism);map05417(Lipid and atherosclerosis)
POS	POS_785.65_6.3497	785.65	6.34967	SM 8:0;2O/32:2	78	C45H89N2O6P	SM	Sphingomyelin	Ceramide phosphocholines (sphingomyelins) [SP0301]	Phosphosphingolipids [SP03]	Sphingolipids [SP]	LMSP03010071;LMSP03010072;LMSP03010092	C00550	map00600(Sphingolipid metabolism);map01100(Metabolic pathways);map04071(Sphingolipid signaling pathway);map04217(Necroptosis)
POS	POS_792.6046_5.9037	792.605	5.90372	LPC 38:6-SN2	78	C46H82NO7P	LPC	Lysophophatidylcholine	Monoacylglycerophosphocholines [GP0105]	Glycerophosphocholines [GP01]	Glycerophospholipids [GP]	NA	C04230	map00564(Glycerophospholipid metabolism);map04148(Efferocytosis);map05231(Choline metabolism in cancer)
NEG	NEG_821.5672_5.9567	821.567	5.95668	PG O-19:2_22:4	78	C47H83O9P	EtherPG	Ether-linked phosphatidylglycerol	1-alkyl,2-acylglycerophosphoglycerols [GP0402]	Glycerophosphoglycerols [GP04]	Glycerophospholipids [GP]	NA	NA	NA
POS	POS_814.6293_6.3042	814.629	6.30422	PC 19:1_19:1	77.9	C46H88NO8P	PC	Phosphatidylcholine	Diacylglycerophosphocholines [GP0101]	Glycerophosphocholines [GP01]	Glycerophospholipids [GP]	LMGP01010788;LMGP01010789;LMGP01010790;LMGP01010791;LMGP01010792;LMGP01010793;LMGP01010843;LMGP01011296;LMGP01011472;LMGP01011495;LMGP01011575;LMGP01011607;LMGP01011630;LMGP01011774;LMGP01011817;LMGP01011846;LMGP01011962;LMGP01012011;LMGP01012041	C00157	map00564(Glycerophospholipid metabolism);map00590(Arachidonic acid metabolism);map00591(Linoleic acid metabolism);map00592(alpha-Linolenic acid metabolism);map01100(Metabolic pathways);map01110(Biosynthesis of secondary metabolites);map04723(Retrograde endocannabinoid signaling);map05231(Choline metabolism in cancer)
POS	POS_754.6887_7.762	754.689	7.76197	TG 13:0_14:0_16:0	77.9	C46H88O6	TG	Triacylglycerol	Triacylglycerols [GL0301]	Triradylglycerols [GL03]	Glycerolipids [GL]	LMGL03012643;LMGL03012697;LMGL03012724;LMGL03012754;LMGL03013186;LMGL03013213;LMGL03013268;LMGL03013675	C00422	map00561(Glycerolipid metabolism);map01100(Metabolic pathways);map04714(Thermogenesis);map04923(Regulation of lipolysis in adipocytes);map04931(Insulin resistance);map04975(Fat digestion and absorption);map04977(Vitamin digestion and absorption);map04979(Cholesterol metabolism);map05417(Lipid and atherosclerosis)
POS	POS_919.7704_8.2188	919.77	8.21885	TG 13:1_18:3_24:0	77.9	C58H104O6	TG	Triacylglycerol	Triacylglycerols [GL0301]	Triradylglycerols [GL03]	Glycerolipids [GL]	LMGL03010380;LMGL03010381;LMGL03010385;LMGL03010386;LMGL03010387;LMGL03010391;LMGL03010392;LMGL03010393;LMGL03010396;LMGL03010397;LMGL03010401;LMGL03010465;LMGL03010466;LMGL03010473;LMGL03010474;LMGL03010492;LMGL03010497;LMGL03010516;LMGL03010523;LMGL03010567;LMGL03010579;LMGL03010580;LMGL03010623;LMGL03012915;LMGL03013019;LMGL03013648;LMGL03014056;LMGL03014067;LMGL03014077;LMGL03014086;LMGL03014…	C00422	map00561(Glycerolipid metabolism);map01100(Metabolic pathways);map04714(Thermogenesis);map04923(Regulation of lipolysis in adipocytes);map04931(Insulin resistance);map04975(Fat digestion and absorption);map04977(Vitamin digestion and absorption);map04979(Cholesterol metabolism);map05417(Lipid and atherosclerosis)
POS	POS_886.7842_8.103	886.784	8.10303	TG 17:1_17:1_19:2	77.9	C56H100O6	TG	Triacylglycerol	Triacylglycerols [GL0301]	Triradylglycerols [GL03]	Glycerolipids [GL]	LMGL03010187;LMGL03010189;LMGL03010190;LMGL03010191;LMGL03010194;LMGL03010195;LMGL03010206;LMGL03010208;LMGL03010209;LMGL03010211;LMGL03010212;LMGL03010213;LMGL03010229;LMGL03010258;LMGL03012741;LMGL03013564;LMGL03013577;LMGL03013628;LMGL03013924;LMGL03013943;LMGL03013961;LMGL03013978;LMGL03013995;LMGL03014010;LMGL03014049;LMGL03014060;LMGL03014293;LMGL03014315;LMGL03014336;LMGL03014444;LMGL03014…	C00422	map00561(Glycerolipid metabolism);map01100(Metabolic pathways);map04714(Thermogenesis);map04923(Regulation of lipolysis in adipocytes);map04931(Insulin resistance);map04975(Fat digestion and absorption);map04977(Vitamin digestion and absorption);map04979(Cholesterol metabolism);map05417(Lipid and atherosclerosis)
POS	POS_516.4266_4.9345	516.427	4.93452	TG 8:0_8:0_10:0	77.9	C29H54O6	TG	Triacylglycerol	Triacylglycerols [GL0301]	Triradylglycerols [GL03]	Glycerolipids [GL]	NA	C00422	map00561(Glycerolipid metabolism);map01100(Metabolic pathways);map04714(Thermogenesis);map04923(Regulation of lipolysis in adipocytes);map04931(Insulin resistance);map04975(Fat digestion and absorption);map04977(Vitamin digestion and absorption);map04979(Cholesterol metabolism);map05417(Lipid and atherosclerosis)
POS	POS_759.6376_6.3569	759.638	6.3569	SM 8:0;2O/30:1	77.9	C43H87N2O6P	SM	Sphingomyelin	Ceramide phosphocholines (sphingomyelins) [SP0301]	Phosphosphingolipids [SP03]	Sphingolipids [SP]	LMSP03010005;LMSP03010061	C00550	map00600(Sphingolipid metabolism);map01100(Metabolic pathways);map04071(Sphingolipid signaling pathway);map04217(Necroptosis)
NEG	NEG_760.5154_5.7049	760.515	5.70487	PS 16:0_18:1	77.9	C40H76NO10P	PS	Phosphatidylserine	Diacylglycerophosphoserines [GP0301]	Glycerophosphoserines [GP03]	Glycerophospholipids [GP]	LMGP03010007;LMGP03010024;LMGP03010065;LMGP03010102;LMGP03010127;LMGP03010149;LMGP03010178;LMGP03010211;LMGP03010231;LMGP03010256;LMGP03010457;LMGP03010484;LMGP03010511;LMGP03010530;LMGP03010725;LMGP03010887;LMGP03010959	C02737	map00260(Glycine, serine and threonine metabolism);map00564(Glycerophospholipid metabolism);map01100(Metabolic pathways);map01110(Biosynthesis of secondary metabolites);map04148(Efferocytosis);map05140(Leishmaniasis);map05146(Amoebiasis);map05322(Systemic lupus erythematosus)
POS	POS_989.8435_7.7572	989.843	7.75725	MGDG O-22:1_28:0	77.9	C59H114O9	EtherMGDG	Ether-linked monogalactosyldiacylglycerol	Glycosyldiacylglycerols [GL0501]	Glycosyldiradylglycerols [GL05]	Glycerolipids [GL]	NA	NA	NA
POS	POS_922.877_8.4449	922.877	8.44488	TG 11:0_21:0_23:0	77.8	C58H112O6	TG	Triacylglycerol	Triacylglycerols [GL0301]	Triradylglycerols [GL03]	Glycerolipids [GL]	LMGL03010232;LMGL03010296;LMGL03010297;LMGL03010323;LMGL03010331;LMGL03010364;LMGL03010407;LMGL03012745;LMGL03012913;LMGL03013644;LMGL03014052;LMGL03014460;LMGL03014486;LMGL03015139;LMGL03015243	C00422	map00561(Glycerolipid metabolism);map01100(Metabolic pathways);map04714(Thermogenesis);map04923(Regulation of lipolysis in adipocytes);map04931(Insulin resistance);map04975(Fat digestion and absorption);map04977(Vitamin digestion and absorption);map04979(Cholesterol metabolism);map05417(Lipid and atherosclerosis)
POS	POS_820.7383_7.8944	820.738	7.89442	TG 14:0_16:1_18:1	77.8	C51H94O6	TG	Triacylglycerol	Triacylglycerols [GL0301]	Triradylglycerols [GL03]	Glycerolipids [GL]	LMGL03010018;LMGL03012670;LMGL03012717;LMGL03012771;LMGL03012789;LMGL03012828;LMGL03012879;LMGL03012932;LMGL03013233;LMGL03013261;LMGL03013335;LMGL03013359;LMGL03013404;LMGL03013425;LMGL03013442;LMGL03013747;LMGL03013773;LMGL03013822;LMGL03013841;LMGL03013863;LMGL03013884;LMGL03014153;LMGL03014206;LMGL03014227;LMGL03014251;LMGL03014273;LMGL03014585;LMGL03014611;LMGL03014632;LMGL03014656;LMGL03014…	C00422	map00561(Glycerolipid metabolism);map01100(Metabolic pathways);map04714(Thermogenesis);map04923(Regulation of lipolysis in adipocytes);map04931(Insulin resistance);map04975(Fat digestion and absorption);map04977(Vitamin digestion and absorption);map04979(Cholesterol metabolism);map05417(Lipid and atherosclerosis)
POS	POS_848.7708_8.0938	848.771	8.09378	TG 16:0_16:1_18:1	77.8	C53H98O6	TG	Triacylglycerol	Triacylglycerols [GL0301]	Triradylglycerols [GL03]	Glycerolipids [GL]	LMGL03010032;LMGL03010033;LMGL03010034;LMGL03010042;LMGL03010043;LMGL03010044;LMGL03012676;LMGL03012778;LMGL03012792;LMGL03012835;LMGL03012887;LMGL03012940;LMGL03013342;LMGL03013366;LMGL03013433;LMGL03013450;LMGL03013469;LMGL03013487;LMGL03013754;LMGL03013780;LMGL03013849;LMGL03013871;LMGL03013892;LMGL03013932;LMGL03013950;LMGL03014160;LMGL03014235;LMGL03014259;LMGL03014304;LMGL03014325;LMGL03014…	C00422	map00561(Glycerolipid metabolism);map01100(Metabolic pathways);map04714(Thermogenesis);map04923(Regulation of lipolysis in adipocytes);map04931(Insulin resistance);map04975(Fat digestion and absorption);map04977(Vitamin digestion and absorption);map04979(Cholesterol metabolism);map05417(Lipid and atherosclerosis)
POS	POS_934.8778_8.2695	934.878	8.26948	TG 10:0_22:0_24:1	77.7	C59H112O6	TG	Triacylglycerol	Triacylglycerols [GL0301]	Triradylglycerols [GL03]	Glycerolipids [GL]	LMGL03010378;LMGL03010382;LMGL03010383;LMGL03010388;LMGL03010425;LMGL03010431;LMGL03010461;LMGL03010464;LMGL03010511;LMGL03010512;LMGL03010515;LMGL03010528;LMGL03010565;LMGL03010566;LMGL03010685;LMGL03012863;LMGL03013000;LMGL03013651;LMGL03014110;LMGL03014488;LMGL03014499;LMGL03014893;LMGL03015245;LMGL03015258;LMGL03015282;LMGL03015595;LMGL03015621;LMGL03015726;LMGL03015780;LMGL03015952;LMGL03016…	C00422	map00561(Glycerolipid metabolism);map01100(Metabolic pathways);map04714(Thermogenesis);map04923(Regulation of lipolysis in adipocytes);map04931(Insulin resistance);map04975(Fat digestion and absorption);map04977(Vitamin digestion and absorption);map04979(Cholesterol metabolism);map05417(Lipid and atherosclerosis)
POS	POS_690.6158_8.0978	690.616	8.09778	CE 20:4	77.7	C47H76O2	CE	Cholesteryl ester	Sterol esters [ST0102]	Sterols [ST01]	Sterol Lipids [ST]	NA	C02530	map00100(Steroid biosynthesis);map04913(Ovarian steroidogenesis);map04975(Fat digestion and absorption);map04976(Bile secretion);map04977(Vitamin digestion and absorption);map04979(Cholesterol metabolism);map05417(Lipid and atherosclerosis)
NEG	NEG_774.5436_5.8434	774.544	5.8434	PE O-18:2_22:5	77.7	C45H78NO7P	EtherPE	Ether-linked phosphatidylethanolamine	1-alkyl,2-acylglycerophosphoethanolamines [GP0202]	Glycerophosphoethanolamines [GP02]	Glycerophospholipids [GP]	NA	C04475	map00565(Ether lipid metabolism);map01100(Metabolic pathways)
POS	POS_960.8934_8.7405	960.893	8.74052	TG 16:0_18:1_24:1	77.6	C61H114O6	TG	Triacylglycerol	Triacylglycerols [GL0301]	Triradylglycerols [GL03]	Glycerolipids [GL]	LMGL03010717;LMGL03010719;LMGL03010720;LMGL03010725;LMGL03010892;LMGL03010893;LMGL03010897;LMGL03010898;LMGL03010899;LMGL03010900;LMGL03010904;LMGL03010934;LMGL03010957;LMGL03010958;LMGL03010959;LMGL03010967;LMGL03010973;LMGL03010983;LMGL03010988;LMGL03011059;LMGL03011107;LMGL03012807;LMGL03013123;LMGL03014552;LMGL03014957;LMGL03015330;LMGL03015680;LMGL03015789;LMGL03015879;LMGL03015960;LMGL03016…	C00422	map00561(Glycerolipid metabolism);map01100(Metabolic pathways);map04714(Thermogenesis);map04923(Regulation of lipolysis in adipocytes);map04931(Insulin resistance);map04975(Fat digestion and absorption);map04977(Vitamin digestion and absorption);map04979(Cholesterol metabolism);map05417(Lipid and atherosclerosis)
POS	POS_1009.8162_8.1798	1009.82	8.17984	TG 18:3_20:3_24:2	77.6	C65H110O6	TG	Triacylglycerol	Triacylglycerols [GL0301]	Triradylglycerols [GL03]	Glycerolipids [GL]	LMGL03011993;LMGL03011994;LMGL03011995;LMGL03012043;LMGL03012044;LMGL03012048;LMGL03012049;LMGL03012050;LMGL03012072;LMGL03012073;LMGL03012074;LMGL03012084;LMGL03012085;LMGL03012096;LMGL03012097;LMGL03012119;LMGL03012120;LMGL03012121;LMGL03012124;LMGL03012134;LMGL03012169;LMGL03012175;LMGL03012178;LMGL03012188;LMGL03012189;LMGL03012199;LMGL03012200;LMGL03012226;LMGL03012235;LMGL03012246;LMGL03013…	C00422	map00561(Glycerolipid metabolism);map01100(Metabolic pathways);map04714(Thermogenesis);map04923(Regulation of lipolysis in adipocytes);map04931(Insulin resistance);map04975(Fat digestion and absorption);map04977(Vitamin digestion and absorption);map04979(Cholesterol metabolism);map05417(Lipid and atherosclerosis)
POS	POS_796.6159_6.1571	796.616	6.15706	LPC 38:4-SN2	77.6	C46H86NO7P	LPC	Lysophophatidylcholine	Monoacylglycerophosphocholines [GP0105]	Glycerophosphocholines [GP01]	Glycerophospholipids [GP]	NA	C04230	map00564(Glycerophospholipid metabolism);map04148(Efferocytosis);map05231(Choline metabolism in cancer)
POS	POS_834.6013_5.5615	834.601	5.56152	PC 20:3_20:3	77.5	C48H84NO8P	PC	Phosphatidylcholine	Diacylglycerophosphocholines [GP0101]	Glycerophosphocholines [GP01]	Glycerophospholipids [GP]	LMGP01010821;LMGP01010823;LMGP01010846;LMGP01011639;LMGP01011728;LMGP01011828;LMGP01011858;LMGP01011888;LMGP01011917;LMGP01011945;LMGP01012051;LMGP01012079;LMGP01012107	C00157	map00564(Glycerophospholipid metabolism);map00590(Arachidonic acid metabolism);map00591(Linoleic acid metabolism);map00592(alpha-Linolenic acid metabolism);map01100(Metabolic pathways);map01110(Biosynthesis of secondary metabolites);map04723(Retrograde endocannabinoid signaling);map05231(Choline metabolism in cancer)
POS	POS_788.5193_5.6663	788.519	5.66633	PE 38:5	77.5	C43H76NO8P	PE	Phosphatidylethanolamine	Diacylglycerophosphoethanolamines [GP0201]	Glycerophosphoethanolamines [GP02]	Glycerophospholipids [GP]	LMGP02010538;LMGP02010672;LMGP02010700;LMGP02010728;LMGP02010758;LMGP02010857;LMGP02010885;LMGP02010886;LMGP02010915;LMGP02010944;LMGP02010973;LMGP02011109;LMGP02011196;LMGP02011201	C00350	map00563(Glycosylphosphatidylinositol (GPI)-anchor biosynthesis);map00564(Glycerophospholipid metabolism);map01100(Metabolic pathways);map01110(Biosynthesis of secondary metabolites);map04136(Autophagy - other);map04138(Autophagy - yeast);map04140(Autophagy - animal);map04723(Retrograde endocannabinoid signaling);map05130(Pathogenic Escherichia coli infection);map05167(Kaposi sarcoma-associated h…
POS	POS_838.7748_8.1746	838.775	8.17458	TG 16:0_16:0_17:0	77.5	C52H100O6	TG	Triacylglycerol	Triacylglycerols [GL0301]	Triradylglycerols [GL03]	Glycerolipids [GL]	LMGL03010019;LMGL03012731;LMGL03012775;LMGL03012883;LMGL03012902;LMGL03013288;LMGL03013339;LMGL03013382;LMGL03013446;LMGL03013695;LMGL03013751;LMGL03013798;LMGL03013845;LMGL03014180;LMGL03014231;LMGL03014274;LMGL03015009	C00422	map00561(Glycerolipid metabolism);map01100(Metabolic pathways);map04714(Thermogenesis);map04923(Regulation of lipolysis in adipocytes);map04931(Insulin resistance);map04975(Fat digestion and absorption);map04977(Vitamin digestion and absorption);map04979(Cholesterol metabolism);map05417(Lipid and atherosclerosis)
POS	POS_962.9087_8.8997	962.909	8.89975	TG 16:0_18:1_24:0	77.5	C61H116O6	TG	Triacylglycerol	Triacylglycerols [GL0301]	Triradylglycerols [GL03]	Glycerolipids [GL]	LMGL03010651;LMGL03010655;LMGL03010823;LMGL03010824;LMGL03010828;LMGL03010829;LMGL03010834;LMGL03010859;LMGL03010887;LMGL03010888;LMGL03010895;LMGL03010901;LMGL03011033;LMGL03011175;LMGL03012864;LMGL03013024;LMGL03014551;LMGL03015329;LMGL03015679;LMGL03015788;LMGL03015951;LMGL03015959;LMGL03016195;LMGL03016674	C00422	map00561(Glycerolipid metabolism);map01100(Metabolic pathways);map04714(Thermogenesis);map04923(Regulation of lipolysis in adipocytes);map04931(Insulin resistance);map04975(Fat digestion and absorption);map04977(Vitamin digestion and absorption);map04979(Cholesterol metabolism);map05417(Lipid and atherosclerosis)
POS	POS_904.5904_5.6261	904.59	5.62611	PI 38:4	77.5	C47H83O13P	PI	Phosphatidylinositol	Diacylglycerophosphoinositols [GP0601]	Glycerophosphoinositols [GP06]	Glycerophospholipids [GP]	LMGP06010010;LMGP06010303;LMGP06010326;LMGP06010354;LMGP06010382;LMGP06010412;LMGP06010510;LMGP06010511;LMGP06010539;LMGP06010569;LMGP06010598;LMGP06010762;LMGP06010921;LMGP06010939	C01194	map00562(Inositol phosphate metabolism);map00563(Glycosylphosphatidylinositol (GPI)-anchor biosynthesis);map00564(Glycerophospholipid metabolism);map00571(Lipoarabinomannan (LAM) biosynthesis);map01100(Metabolic pathways);map04070(Phosphatidylinositol signaling system);map04136(Autophagy - other);map04138(Autophagy - yeast);map04140(Autophagy - animal);map05132(Salmonella infection);map05152(Tube…
POS	POS_456.4191_6.6099	456.419	6.60988	CAR 20:0	77.5	C27H54NO4	CAR	Acylcarnitine	Fatty acyl carnitines [FA0707]	Fatty esters [FA07]	Fatty acyls [FA]	LMFA07070052	C02301	map04714(Thermogenesis)
POS	POS_512.4663_3.8486	512.466	3.84863	CAR 24:0	77.5	C31H62NO4	CAR	Acylcarnitine	Fatty acyl carnitines [FA0707]	Fatty esters [FA07]	Fatty acyls [FA]	NA	C02301	map04714(Thermogenesis)
POS	POS_678.5052_5.0325	678.505	5.03253	PC 14:0_14:0	77.4	C36H72NO8P	PC	Phosphatidylcholine	Diacylglycerophosphocholines [GP0101]	Glycerophosphocholines [GP01]	Glycerophospholipids [GP]	LMGP01010390;LMGP01010414;LMGP01010435;LMGP01010459;LMGP01010477;LMGP01010528;LMGP01010557;LMGP01010701;LMGP01010732;LMGP01010986;LMGP01011237;LMGP01011245;LMGP01011263	C00157	map00564(Glycerophospholipid metabolism);map00590(Arachidonic acid metabolism);map00591(Linoleic acid metabolism);map00592(alpha-Linolenic acid metabolism);map01100(Metabolic pathways);map01110(Biosynthesis of secondary metabolites);map04723(Retrograde endocannabinoid signaling);map05231(Choline metabolism in cancer)
POS	POS_858.5937_5.8424	858.594	5.84241	PC 40:5	77.4	C48H86NO8P	PC	Phosphatidylcholine	Diacylglycerophosphocholines [GP0101]	Glycerophosphocholines [GP01]	Glycerophospholipids [GP]	LMGP01010816;LMGP01010818;LMGP01011613;LMGP01011668;LMGP01011697;LMGP01011727;LMGP01011800;LMGP01011827;LMGP01011857;LMGP01011887;LMGP01011916;LMGP01011944;LMGP01012020;LMGP01012049;LMGP01012050;LMGP01012078;LMGP01012160;LMGP01012183;LMGP01012188;LMGP01012191;LMGP01012204;LMGP01012214;LMGP01012225;LMGP01012231	C00157	map00564(Glycerophospholipid metabolism);map00590(Arachidonic acid metabolism);map00591(Linoleic acid metabolism);map00592(alpha-Linolenic acid metabolism);map01100(Metabolic pathways);map01110(Biosynthesis of secondary metabolites);map04723(Retrograde endocannabinoid signaling);map05231(Choline metabolism in cancer)
POS	POS_642.6016_7.1668	642.602	7.16685	DG 18:0_18:0	77.3	C39H76O5	DG	Diacylglycerol	Diacylglycerols [GL0201]	Diradylglycerols [GL02]	Glycerolipids [GL]	LMGL02010002;LMGL02010037;LMGL02010042;LMGL02010046;LMGL02010395;LMGL02010442	C00641	map00552(Teichoic acid biosynthesis);map00561(Glycerolipid metabolism);map00562(Inositol phosphate metabolism);map00564(Glycerophospholipid metabolism);map01100(Metabolic pathways);map01110(Biosynthesis of secondary metabolites);map04070(Phosphatidylinositol signaling system);map04730(Long-term depression)
NEG	NEG_859.6936_6.9936	859.694	6.99365	SM 18:1;2O/24:0	77.2	C47H95N2O6P	SM	Sphingomyelin	Ceramide phosphocholines (sphingomyelins) [SP0301]	Phosphosphingolipids [SP03]	Sphingolipids [SP]	LMSP03010008;LMSP03010023	C00550	map00600(Sphingolipid metabolism);map01100(Metabolic pathways);map04071(Sphingolipid signaling pathway);map04217(Necroptosis)
POS	POS_867.5422_5.9751	867.542	5.97513	DGDG O-22:3_8:0	77.2	C45H80O14	EtherDGDG	Ether-linked digalactosyldiacylglycerol	Glycosyldiacylglycerols [GL0501]	Glycosyldiradylglycerols [GL05]	Glycerolipids [GL]	NA	NA	NA
POS	POS_699.5931_7.2457	699.593	7.2457	TG O-8:0_16:1_16:1	77.2	C43H80O5	EtherTG	Ether-linked triacylglycerol	Alkyldiacylglycerols [GL0302]	Triradylglycerols [GL03]	Glycerolipids [GL]	NA	NA	NA
POS	POS_738.6584_7.4399	738.658	7.43992	TG 8:0_16:0_18:1	77.1	C45H84O6	TG	Triacylglycerol	Triacylglycerols [GL0301]	Triradylglycerols [GL03]	Glycerolipids [GL]	LMGL03012638;LMGL03012696;LMGL03012753;LMGL03013184;LMGL03013212;LMGL03013240;LMGL03013267;LMGL03013674;LMGL03013702	C00422	map00561(Glycerolipid metabolism);map01100(Metabolic pathways);map04714(Thermogenesis);map04923(Regulation of lipolysis in adipocytes);map04931(Insulin resistance);map04975(Fat digestion and absorption);map04977(Vitamin digestion and absorption);map04979(Cholesterol metabolism);map05417(Lipid and atherosclerosis)
POS	POS_837.691_7.811	837.691	7.811	MGDG O-11:0_28:0	77.1	C48H94O9	EtherMGDG	Ether-linked monogalactosyldiacylglycerol	Glycosyldiacylglycerols [GL0501]	Glycosyldiradylglycerols [GL05]	Glycerolipids [GL]	NA	NA	NA
POS	POS_891.738_8.0533	891.738	8.05328	TG 17:0_18:2_18:2	77	C56H100O6	TG	Triacylglycerol	Triacylglycerols [GL0301]	Triradylglycerols [GL03]	Glycerolipids [GL]	LMGL03010187;LMGL03010189;LMGL03010190;LMGL03010191;LMGL03010194;LMGL03010195;LMGL03010206;LMGL03010208;LMGL03010209;LMGL03010211;LMGL03010212;LMGL03010213;LMGL03010229;LMGL03010258;LMGL03012741;LMGL03013564;LMGL03013577;LMGL03013628;LMGL03013924;LMGL03013943;LMGL03013961;LMGL03013978;LMGL03013995;LMGL03014010;LMGL03014049;LMGL03014060;LMGL03014293;LMGL03014315;LMGL03014336;LMGL03014444;LMGL03014…	C00422	map00561(Glycerolipid metabolism);map01100(Metabolic pathways);map04714(Thermogenesis);map04923(Regulation of lipolysis in adipocytes);map04931(Insulin resistance);map04975(Fat digestion and absorption);map04977(Vitamin digestion and absorption);map04979(Cholesterol metabolism);map05417(Lipid and atherosclerosis)
POS	POS_570.3539_1.8266	570.354	1.82657	PC O-22:5	77	C30H52NO7P	EtherPC	Ether-linked phosphatidylcholine	acylglycerophosphocholines [GP0102]	Glycerophosphocholines [GP01]	Glycerophospholipids [GP]	NA	C05212	NA
POS	POS_1443.003_7.5416	1443	7.54165	CL 34:3_36:3	77	C79H142O17P2	CL	Cardiolipin	Diacylglycerophosphoglycerophosphodiradylglycerols [GP1201]	Glycerophosphoglycerophosphoglycerols [GP12]	Glycerophospholipids [GP]	LMGP12010030;LMGP12010040;LMGP12010120;LMGP12010136;LMGP12010145;LMGP12010190;LMGP12010205;LMGP12010660;LMGP12010676;LMGP12010685;LMGP12010766;LMGP12010781;LMGP12010835;LMGP12011090;LMGP12011105;LMGP12011195	C05980	map00564(Glycerophospholipid metabolism);map01100(Metabolic pathways)
POS	POS_915.7384_7.9089	915.738	7.90886	MGDG O-17:2_28:1	77	C54H100O9	EtherMGDG	Ether-linked monogalactosyldiacylglycerol	Glycosyldiacylglycerols [GL0501]	Glycosyldiradylglycerols [GL05]	Glycerolipids [GL]	NA	NA	NA
POS	POS_812.6077_6.105	812.608	6.10503	PC 21:1_17:2	76.9	C46H86NO8P	PC	Phosphatidylcholine	Diacylglycerophosphocholines [GP0101]	Glycerophosphocholines [GP01]	Glycerophospholipids [GP]	LMGP01010795;LMGP01010796;LMGP01010798;LMGP01010799;LMGP01010942;LMGP01011496;LMGP01011608;LMGP01011631;LMGP01011659;LMGP01011688;LMGP01011794;LMGP01011795;LMGP01011818;LMGP01011847;LMGP01011877;LMGP01012042;LMGP01012153;LMGP01012190;LMGP01012196	C00157	map00564(Glycerophospholipid metabolism);map00590(Arachidonic acid metabolism);map00591(Linoleic acid metabolism);map00592(alpha-Linolenic acid metabolism);map01100(Metabolic pathways);map01110(Biosynthesis of secondary metabolites);map04723(Retrograde endocannabinoid signaling);map05231(Choline metabolism in cancer)
POS	POS_646.6114_6.6834	646.611	6.68341	Cer 18:1;2O/24:2	76.8	C42H79NO3	Cer_NS	Ceramide non-hydroxyfatty acid-sphingosine	N-acylsphingosines (ceramides) [SP0201]	Ceramides [SP02]	Sphingolipids [SP]	NA	C00195	map00600(Sphingolipid metabolism);map01100(Metabolic pathways);map04071(Sphingolipid signaling pathway);map04217(Necroptosis);map04722(Neurotrophin signaling pathway);map04920(Adipocytokine signaling pathway);map04931(Insulin resistance);map04933(AGE-RAGE signaling pathway in diabetic complications);map05140(Leishmaniasis);map05415(Diabetic cardiomyopathy)
POS	POS_692.5281_6.1776	692.528	6.17764	PE 16:0_16:0	76.8	C37H74NO8P	PE	Phosphatidylethanolamine	Diacylglycerophosphoethanolamines [GP0201]	Glycerophosphoethanolamines [GP02]	Glycerophospholipids [GP]	LMGP02010037;LMGP02011182;LMGP02011187;LMGP02011206;LMGP02011214;LMGP02011234;LMGP02011248;LMGP02011254;LMGP02011259	C00350	map00563(Glycosylphosphatidylinositol (GPI)-anchor biosynthesis);map00564(Glycerophospholipid metabolism);map01100(Metabolic pathways);map01110(Biosynthesis of secondary metabolites);map04136(Autophagy - other);map04138(Autophagy - yeast);map04140(Autophagy - animal);map04723(Retrograde endocannabinoid signaling);map05130(Pathogenic Escherichia coli infection);map05167(Kaposi sarcoma-associated h…
POS	POS_890.816_8.3505	890.816	8.35053	TG 16:0_18:1_19:1	76.8	C56H104O6	TG	Triacylglycerol	Triacylglycerols [GL0301]	Triradylglycerols [GL03]	Glycerolipids [GL]	LMGL03010137;LMGL03010138;LMGL03010139;LMGL03010143;LMGL03010152;LMGL03010153;LMGL03010155;LMGL03010156;LMGL03010157;LMGL03010173;LMGL03010174;LMGL03010197;LMGL03010198;LMGL03010284;LMGL03012740;LMGL03012912;LMGL03013562;LMGL03013575;LMGL03013609;LMGL03013922;LMGL03013941;LMGL03013959;LMGL03014047;LMGL03014291;LMGL03014313;LMGL03014334;LMGL03014393;LMGL03014455;LMGL03014468;LMGL03014696;LMGL03014…	C00422	map00561(Glycerolipid metabolism);map01100(Metabolic pathways);map04714(Thermogenesis);map04923(Regulation of lipolysis in adipocytes);map04931(Insulin resistance);map04975(Fat digestion and absorption);map04977(Vitamin digestion and absorption);map04979(Cholesterol metabolism);map05417(Lipid and atherosclerosis)
POS	POS_628.5498_6.5985	628.55	6.59848	TG 8:0_12:0_14:0	76.8	C37H70O6	TG	Triacylglycerol	Triacylglycerols [GL0301]	Triradylglycerols [GL03]	Glycerolipids [GL]	NA	C00422	map00561(Glycerolipid metabolism);map01100(Metabolic pathways);map04714(Thermogenesis);map04923(Regulation of lipolysis in adipocytes);map04931(Insulin resistance);map04975(Fat digestion and absorption);map04977(Vitamin digestion and absorption);map04979(Cholesterol metabolism);map05417(Lipid and atherosclerosis)
POS	POS_906.6024_5.9111	906.602	5.91112	PI 38:3	76.8	C47H85O13P	PI	Phosphatidylinositol	Diacylglycerophosphoinositols [GP0601]	Glycerophosphoinositols [GP06]	Glycerophospholipids [GP]	LMGP06010192;LMGP06010302;LMGP06010325;LMGP06010353;LMGP06010381;LMGP06010486;LMGP06010487;LMGP06010509;LMGP06010538;LMGP06010568;LMGP06010732;LMGP06010855	C01194	map00562(Inositol phosphate metabolism);map00563(Glycosylphosphatidylinositol (GPI)-anchor biosynthesis);map00564(Glycerophospholipid metabolism);map00571(Lipoarabinomannan (LAM) biosynthesis);map01100(Metabolic pathways);map04070(Phosphatidylinositol signaling system);map04136(Autophagy - other);map04138(Autophagy - yeast);map04140(Autophagy - animal);map05132(Salmonella infection);map05152(Tube…
POS	POS_661.4361_5.6219	661.436	5.6219	MGDG O-9:0_18:4	76.8	C36H62O9	EtherMGDG	Ether-linked monogalactosyldiacylglycerol	Glycosyldiacylglycerols [GL0501]	Glycosyldiradylglycerols [GL05]	Glycerolipids [GL]	NA	NA	NA
POS	POS_806.7564_8.1897	806.756	8.18967	TG O-16:0_16:1_16:1	76.8	C51H96O5	EtherTG	Ether-linked triacylglycerol	Alkyldiacylglycerols [GL0302]	Triradylglycerols [GL03]	Glycerolipids [GL]	NA	NA	NA
POS	POS_639.4944_6.189	639.494	6.18896	TG O-16:4_10:0_10:0	76.8	C39H68O5	EtherTG	Ether-linked triacylglycerol	Alkyldiacylglycerols [GL0302]	Triradylglycerols [GL03]	Glycerolipids [GL]	NA	NA	NA
POS	POS_790.6884_7.5564	790.688	7.55644	TG 14:0_16:0_16:3	76.7	C49H88O6	TG	Triacylglycerol	Triacylglycerols [GL0301]	Triradylglycerols [GL03]	Glycerolipids [GL]	LMGL03012655;LMGL03012711;LMGL03012764;LMGL03012765;LMGL03012821;LMGL03012845;LMGL03012928;LMGL03013227;LMGL03013255;LMGL03013328;LMGL03013329;LMGL03013352;LMGL03013396;LMGL03013740;LMGL03013741;LMGL03013766;LMGL03013814;LMGL03014146;LMGL03014198;LMGL03014577;LMGL03014603	C00422	map00561(Glycerolipid metabolism);map01100(Metabolic pathways);map04714(Thermogenesis);map04923(Regulation of lipolysis in adipocytes);map04931(Insulin resistance);map04975(Fat digestion and absorption);map04977(Vitamin digestion and absorption);map04979(Cholesterol metabolism);map05417(Lipid and atherosclerosis)
POS	POS_784.6234_5.0028	784.623	5.00278	PE O-18:0_22:3	76.7	C45H86NO7P	EtherPE	Ether-linked phosphatidylethanolamine	1-alkyl,2-acylglycerophosphoethanolamines [GP0202]	Glycerophosphoethanolamines [GP02]	Glycerophospholipids [GP]	LMGP02020082	C04475	map00565(Ether lipid metabolism);map01100(Metabolic pathways)
NEG	NEG_852.5792_5.5446	852.579	5.54455	SHexCer 38:0;3O	76.7	C44H87NO12S	SHexCer	Sulfatide	Sulfoglycosphingolipids (sulfatides) [SP0602]	Acidic glycosphingolipids [SP06]	Sphingolipids [SP]	NA	C06125	map00600(Sphingolipid metabolism);map01100(Metabolic pathways)
POS	POS_889.5273_5.5466	889.527	5.54655	DGDG O-24:6_8:0	76.7	C47H78O14	EtherDGDG	Ether-linked digalactosyldiacylglycerol	Glycosyldiacylglycerols [GL0501]	Glycosyldiradylglycerols [GL05]	Glycerolipids [GL]	NA	NA	NA
POS	POS_931.5251_5.622	931.525	5.62205	PI 40:7	76.6	C49H81O13P	PI	Phosphatidylinositol	Diacylglycerophosphoinositols [GP0601]	Glycerophosphoinositols [GP06]	Glycerophospholipids [GP]	LMGP06010013;LMGP06010363;LMGP06010391;LMGP06010550;LMGP06010580;LMGP06010609;LMGP06010637;LMGP06010770;LMGP06010771;LMGP06010797	C01194	map00562(Inositol phosphate metabolism);map00563(Glycosylphosphatidylinositol (GPI)-anchor biosynthesis);map00564(Glycerophospholipid metabolism);map00571(Lipoarabinomannan (LAM) biosynthesis);map01100(Metabolic pathways);map04070(Phosphatidylinositol signaling system);map04136(Autophagy - other);map04138(Autophagy - yeast);map04140(Autophagy - animal);map05132(Salmonella infection);map05152(Tube…
POS	POS_796.5833_5.76	796.583	5.76005	PC 17:0_20:4	76.4	C45H82NO8P	PC	Phosphatidylcholine	Diacylglycerophosphocholines [GP0101]	Glycerophosphocholines [GP01]	Glycerophospholipids [GP]	LMGP01010003;LMGP01011429;LMGP01011542;LMGP01011571;LMGP01011658;LMGP01011687;LMGP01011717;LMGP01011742;LMGP01011770;LMGP01011771;LMGP01011845;LMGP01011875;LMGP01011904;LMGP01012070	C00157	map00564(Glycerophospholipid metabolism);map00590(Arachidonic acid metabolism);map00591(Linoleic acid metabolism);map00592(alpha-Linolenic acid metabolism);map01100(Metabolic pathways);map01110(Biosynthesis of secondary metabolites);map04723(Retrograde endocannabinoid signaling);map05231(Choline metabolism in cancer)
POS	POS_796.5845_6.2732	796.585	6.27317	PE 20:2_20:2	76.4	C45H82NO8P	PE	Phosphatidylethanolamine	Diacylglycerophosphoethanolamines [GP0201]	Glycerophosphoethanolamines [GP02]	Glycerophospholipids [GP]	LMGP02010677;LMGP02010706;LMGP02010734;LMGP02010764;LMGP02010862;LMGP02010892;LMGP02010922;LMGP02010951;LMGP02011027;LMGP02011054;LMGP02011055;LMGP02011084;LMGP02011113;LMGP02011177;LMGP02011200	C00350	map00563(Glycosylphosphatidylinositol (GPI)-anchor biosynthesis);map00564(Glycerophospholipid metabolism);map01100(Metabolic pathways);map01110(Biosynthesis of secondary metabolites);map04136(Autophagy - other);map04138(Autophagy - yeast);map04140(Autophagy - animal);map04723(Retrograde endocannabinoid signaling);map05130(Pathogenic Escherichia coli infection);map05167(Kaposi sarcoma-associated h…
POS	POS_1015.8599_8.638	1015.86	8.63798	TG 16:0_16:0_30:5	76.4	C65H116O6	TG	Triacylglycerol	Triacylglycerols [GL0301]	Triradylglycerols [GL03]	Glycerolipids [GL]	LMGL03011797;LMGL03011798;LMGL03011849;LMGL03011850;LMGL03011851;LMGL03011856;LMGL03011857;LMGL03011858;LMGL03011887;LMGL03011898;LMGL03011926;LMGL03011927;LMGL03011940;LMGL03011941;LMGL03011983;LMGL03011997;LMGL03012008;LMGL03012009;LMGL03012020;LMGL03012059;LMGL03012060;LMGL03012114;LMGL03012154;LMGL03012190;LMGL03013075;LMGL03013086;LMGL03013155;LMGL03016213;LMGL03016216;LMGL03016283;LMGL03016…	C00422	map00561(Glycerolipid metabolism);map01100(Metabolic pathways);map04714(Thermogenesis);map04923(Regulation of lipolysis in adipocytes);map04931(Insulin resistance);map04975(Fat digestion and absorption);map04977(Vitamin digestion and absorption);map04979(Cholesterol metabolism);map05417(Lipid and atherosclerosis)
POS	POS_990.9376_9.0228	990.938	9.0228	TG 16:0_18:1_26:0	76.4	C63H120O6	TG	Triacylglycerol	Triacylglycerols [GL0301]	Triradylglycerols [GL03]	Glycerolipids [GL]	LMGL03011004;LMGL03011188;LMGL03011189;LMGL03011197;LMGL03011333;LMGL03011342;LMGL03011407;LMGL03011410;LMGL03011419;LMGL03011426;LMGL03011553;LMGL03013120;LMGL03015795;LMGL03015972;LMGL03016203;LMGL03016681;LMGL03016707	C00422	map00561(Glycerolipid metabolism);map01100(Metabolic pathways);map04714(Thermogenesis);map04923(Regulation of lipolysis in adipocytes);map04931(Insulin resistance);map04975(Fat digestion and absorption);map04977(Vitamin digestion and absorption);map04979(Cholesterol metabolism);map05417(Lipid and atherosclerosis)
POS	POS_893.754_8.1798	893.754	8.17978	TG 9:0_18:3_26:0	76.4	C56H102O6	TG	Triacylglycerol	Triacylglycerols [GL0301]	Triradylglycerols [GL03]	Glycerolipids [GL]	LMGL03010161;LMGL03010162;LMGL03010164;LMGL03010165;LMGL03010169;LMGL03010176;LMGL03010178;LMGL03010179;LMGL03010181;LMGL03010182;LMGL03010183;LMGL03010200;LMGL03010225;LMGL03010226;LMGL03012966;LMGL03013007;LMGL03013563;LMGL03013576;LMGL03013619;LMGL03013923;LMGL03013942;LMGL03013960;LMGL03013977;LMGL03013994;LMGL03014048;LMGL03014059;LMGL03014292;LMGL03014314;LMGL03014335;LMGL03014411;LMGL03014…	C00422	map00561(Glycerolipid metabolism);map01100(Metabolic pathways);map04714(Thermogenesis);map04923(Regulation of lipolysis in adipocytes);map04931(Insulin resistance);map04975(Fat digestion and absorption);map04977(Vitamin digestion and absorption);map04979(Cholesterol metabolism);map05417(Lipid and atherosclerosis)
POS	POS_936.8935_8.4635	936.893	8.46348	TG 10:0_22:0_24:0	76.3	C59H114O6	TG	Triacylglycerol	Triacylglycerols [GL0301]	Triradylglycerols [GL03]	Glycerolipids [GL]	LMGL03010335;LMGL03010340;LMGL03010379;LMGL03010412;LMGL03010459;LMGL03010472;LMGL03010509;LMGL03010622;LMGL03012684;LMGL03012805;LMGL03014109;LMGL03014487;LMGL03015244;LMGL03015270	C00422	map00561(Glycerolipid metabolism);map01100(Metabolic pathways);map04714(Thermogenesis);map04923(Regulation of lipolysis in adipocytes);map04931(Insulin resistance);map04975(Fat digestion and absorption);map04977(Vitamin digestion and absorption);map04979(Cholesterol metabolism);map05417(Lipid and atherosclerosis)
POS	POS_704.5811_6.4558	704.581	6.45575	PE O-18:1_16:0	76.3	C39H78NO7P	EtherPE	Ether-linked phosphatidylethanolamine	1-alkyl,2-acylglycerophosphoethanolamines [GP0202]	Glycerophosphoethanolamines [GP02]	Glycerophospholipids [GP]	LMGP02020018;LMGP02020064;LMGP02020093	C04475	map00565(Ether lipid metabolism);map01100(Metabolic pathways)
NEG	NEG_874.5802_6.3112	874.58	6.31125	SHexCer 40:3;3O	76.3	C46H85NO12S	SHexCer	Sulfatide	Sulfoglycosphingolipids (sulfatides) [SP0602]	Acidic glycosphingolipids [SP06]	Sphingolipids [SP]	NA	C06125	map00600(Sphingolipid metabolism);map01100(Metabolic pathways)
POS	POS_892.8666_8.8468	892.867	8.84682	TG O-20:0_16:0_18:1	76.3	C57H110O5	EtherTG	Ether-linked triacylglycerol	Alkyldiacylglycerols [GL0302]	Triradylglycerols [GL03]	Glycerolipids [GL]	NA	NA	NA
POS	POS_865.5266_5.6392	865.527	5.6392	DGDG O-22:4_8:0	76.2	C45H78O14	EtherDGDG	Ether-linked digalactosyldiacylglycerol	Glycosyldiacylglycerols [GL0501]	Glycosyldiradylglycerols [GL05]	Glycerolipids [GL]	NA	NA	NA
POS	POS_894.8448_8.2966	894.845	8.29658	TG 11:0_21:0_21:0	76.1	C56H108O6	TG	Triacylglycerol	Triacylglycerols [GL0301]	Triradylglycerols [GL03]	Glycerolipids [GL]	LMGL03010098;LMGL03010112;LMGL03010130;LMGL03010149;LMGL03010216;LMGL03012739;LMGL03012911;LMGL03013560;LMGL03013586;LMGL03013920;LMGL03014024;LMGL03014289;LMGL03014354;LMGL03014453;LMGL03015024;LMGL03015072;LMGL03015132	C00422	map00561(Glycerolipid metabolism);map01100(Metabolic pathways);map04714(Thermogenesis);map04923(Regulation of lipolysis in adipocytes);map04931(Insulin resistance);map04975(Fat digestion and absorption);map04977(Vitamin digestion and absorption);map04979(Cholesterol metabolism);map05417(Lipid and atherosclerosis)
POS	POS_664.583_6.5965	664.583	6.59649	DG 16:0_22:3	76.1	C41H74O5	DG	Diacylglycerol	Diacylglycerols [GL0201]	Diradylglycerols [GL02]	Glycerolipids [GL]	LMGL02010098;LMGL02010099;LMGL02010100;LMGL02010101;LMGL02010116;LMGL02010137;LMGL02010484	C00641	map00552(Teichoic acid biosynthesis);map00561(Glycerolipid metabolism);map00562(Inositol phosphate metabolism);map00564(Glycerophospholipid metabolism);map01100(Metabolic pathways);map01110(Biosynthesis of secondary metabolites);map04070(Phosphatidylinositol signaling system);map04730(Long-term depression)
POS	POS_613.4757_6.0618	613.476	6.06175	TG O-18:3_8:0_8:0	76.1	C37H66O5	EtherTG	Ether-linked triacylglycerol	Alkyldiacylglycerols [GL0302]	Triradylglycerols [GL03]	Glycerolipids [GL]	NA	NA	NA
POS	POS_766.6904_7.6736	766.69	7.67365	TG 12:0_14:0_18:1	76	C47H88O6	TG	Triacylglycerol	Triacylglycerols [GL0301]	Triradylglycerols [GL03]	Glycerolipids [GL]	LMGL03012646;LMGL03012701;LMGL03012757;LMGL03012842;LMGL03013193;LMGL03013217;LMGL03013245;LMGL03013271;LMGL03013297;LMGL03013322;LMGL03013678;LMGL03013706;LMGL03013733;LMGL03013759;LMGL03014139;LMGL03014166	C00422	map00561(Glycerolipid metabolism);map01100(Metabolic pathways);map04714(Thermogenesis);map04923(Regulation of lipolysis in adipocytes);map04931(Insulin resistance);map04975(Fat digestion and absorption);map04977(Vitamin digestion and absorption);map04979(Cholesterol metabolism);map05417(Lipid and atherosclerosis)
POS	POS_832.7712_8.1826	832.771	8.18255	TG O-16:0_16:1_18:2	76	C53H98O5	EtherTG	Ether-linked triacylglycerol	Alkyldiacylglycerols [GL0302]	Triradylglycerols [GL03]	Glycerolipids [GL]	NA	NA	NA
POS	POS_528.4092_1.6841	528.409	1.68413	CAR 26:6	75.9	C33H54NO4	CAR	Acylcarnitine	Fatty acyl carnitines [FA0707]	Fatty esters [FA07]	Fatty acyls [FA]	NA	C02301	map04714(Thermogenesis)
POS	POS_434.3239_3.3244	434.324	3.3244	CAR 19:4	75.8	C26H44NO4	CAR	Acylcarnitine	Fatty acyl carnitines [FA0707]	Fatty esters [FA07]	Fatty acyls [FA]	NA	C02301	map04714(Thermogenesis)
POS	POS_834.5223_5.6876	834.522	5.68763	PS 38:4	75.8	C44H78NO10P	PS	Phosphatidylserine	Diacylglycerophosphoserines [GP0301]	Glycerophosphoserines [GP03]	Glycerophospholipids [GP]	LMGP03010039;LMGP03010335;LMGP03010358;LMGP03010386;LMGP03010414;LMGP03010444;LMGP03010542;LMGP03010543;LMGP03010571;LMGP03010601;LMGP03010630;LMGP03010793;LMGP03010949;LMGP03010965	C02737	map00260(Glycine, serine and threonine metabolism);map00564(Glycerophospholipid metabolism);map01100(Metabolic pathways);map01110(Biosynthesis of secondary metabolites);map04148(Efferocytosis);map05140(Leishmaniasis);map05146(Amoebiasis);map05322(Systemic lupus erythematosus)
POS	POS_932.8533_8.4155	932.853	8.41549	TG 16:0_18:1_22:1	75.7	C59H110O6	TG	Triacylglycerol	Triacylglycerols [GL0301]	Triradylglycerols [GL03]	Glycerolipids [GL]	LMGL03010427;LMGL03010428;LMGL03010429;LMGL03010430;LMGL03010434;LMGL03010435;LMGL03010440;LMGL03010476;LMGL03010481;LMGL03010487;LMGL03010513;LMGL03010514;LMGL03010517;LMGL03010568;LMGL03010569;LMGL03010572;LMGL03010573;LMGL03010581;LMGL03010587;LMGL03010624;LMGL03010625;LMGL03010626;LMGL03010640;LMGL03012685;LMGL03013027;LMGL03013652;LMGL03014111;LMGL03014489;LMGL03014500;LMGL03014510;LMGL03014…	C00422	map00561(Glycerolipid metabolism);map01100(Metabolic pathways);map04714(Thermogenesis);map04923(Regulation of lipolysis in adipocytes);map04931(Insulin resistance);map04975(Fat digestion and absorption);map04977(Vitamin digestion and absorption);map04979(Cholesterol metabolism);map05417(Lipid and atherosclerosis)
NEG	NEG_843.5511_5.5251	843.551	5.52508	SMGDG O-8:0_28:4	75.7	C45H80O12S	EtherSMGDG	Semino lipid	Glycosyldiacylglycerols [GL0501]	Glycosyldiradylglycerols [GL05]	Glycerolipids [GL]	NA	NA	NA
POS	POS_774.5993_6.1367	774.599	6.13668	PC 17:0_18:1	75.6	C43H84NO8P	PC	Phosphatidylcholine	Diacylglycerophosphocholines [GP0101]	Glycerophosphocholines [GP01]	Glycerophospholipids [GP]	LMGP01010711;LMGP01011359;LMGP01011403;LMGP01011421;LMGP01011450;LMGP01011467;LMGP01011486;LMGP01011531;LMGP01011586;LMGP01011600;LMGP01011734;LMGP01011762;LMGP01011789;LMGP01011809;LMGP01011955;LMGP01012005	C00157	map00564(Glycerophospholipid metabolism);map00590(Arachidonic acid metabolism);map00591(Linoleic acid metabolism);map00592(alpha-Linolenic acid metabolism);map01100(Metabolic pathways);map01110(Biosynthesis of secondary metabolites);map04723(Retrograde endocannabinoid signaling);map05231(Choline metabolism in cancer)
POS	POS_988.9225_8.8815	988.922	8.88153	TG 16:0_18:1_26:1	75.6	C63H118O6	TG	Triacylglycerol	Triacylglycerols [GL0301]	Triradylglycerols [GL03]	Glycerolipids [GL]	LMGL03011079;LMGL03011082;LMGL03011263;LMGL03011264;LMGL03011265;LMGL03011272;LMGL03011273;LMGL03011365;LMGL03011417;LMGL03011418;LMGL03011482;LMGL03011485;LMGL03011494;LMGL03011511;LMGL03011587;LMGL03011594;LMGL03011628;LMGL03012988;LMGL03013130;LMGL03015886;LMGL03016055;LMGL03016204;LMGL03016274;LMGL03016682;LMGL03016719	C00422	map00561(Glycerolipid metabolism);map01100(Metabolic pathways);map04714(Thermogenesis);map04923(Regulation of lipolysis in adipocytes);map04931(Insulin resistance);map04975(Fat digestion and absorption);map04977(Vitamin digestion and absorption);map04979(Cholesterol metabolism);map05417(Lipid and atherosclerosis)
POS	POS_882.6024_5.9958	882.602	5.9958	PI 36:1	75.6	C45H85O13P	PI	Phosphatidylinositol	Diacylglycerophosphoinositols [GP0601]	Glycerophosphoinositols [GP06]	Glycerophospholipids [GP]	LMGP06010074;LMGP06010102;LMGP06010154;LMGP06010184;LMGP06010206;LMGP06010232;LMGP06010428;LMGP06010456;LMGP06010482;LMGP06010502;LMGP06010648;LMGP06010671;LMGP06010696;LMGP06010932;LMGP06010941;LMGP06010957	C01194	map00562(Inositol phosphate metabolism);map00563(Glycosylphosphatidylinositol (GPI)-anchor biosynthesis);map00564(Glycerophospholipid metabolism);map00571(Lipoarabinomannan (LAM) biosynthesis);map01100(Metabolic pathways);map04070(Phosphatidylinositol signaling system);map04136(Autophagy - other);map04138(Autophagy - yeast);map04140(Autophagy - animal);map05132(Salmonella infection);map05152(Tube…
POS	POS_835.6657_6.6543	835.666	6.65428	MGDG O-11:0_28:1	75.6	C48H92O9	EtherMGDG	Ether-linked monogalactosyldiacylglycerol	Glycosyldiacylglycerols [GL0501]	Glycosyldiradylglycerols [GL05]	Glycerolipids [GL]	NA	NA	NA
POS	POS_794.5696_5.9539	794.57	5.95388	PC 13:0_24:5	75.5	C45H80NO8P	PC	Phosphatidylcholine	Diacylglycerophosphocholines [GP0101]	Glycerophosphocholines [GP01]	Glycerophospholipids [GP]	LMGP01011460;LMGP01011515;LMGP01011543;LMGP01011572;LMGP01011718;LMGP01011772;LMGP01011876;LMGP01011905;LMGP01011934;LMGP01012071	C00157	map00564(Glycerophospholipid metabolism);map00590(Arachidonic acid metabolism);map00591(Linoleic acid metabolism);map00592(alpha-Linolenic acid metabolism);map01100(Metabolic pathways);map01110(Biosynthesis of secondary metabolites);map04723(Retrograde endocannabinoid signaling);map05231(Choline metabolism in cancer)
POS	POS_964.9213_9.0553	964.921	9.05534	TG 16:0_16:0_26:0	75.4	C61H118O6	TG	Triacylglycerol	Triacylglycerols [GL0301]	Triradylglycerols [GL03]	Glycerolipids [GL]	LMGL03010589;LMGL03010755;LMGL03010760;LMGL03010786;LMGL03010818;LMGL03010825;LMGL03010960;LMGL03011100;LMGL03012806;LMGL03015328	C00422	map00561(Glycerolipid metabolism);map01100(Metabolic pathways);map04714(Thermogenesis);map04923(Regulation of lipolysis in adipocytes);map04931(Insulin resistance);map04975(Fat digestion and absorption);map04977(Vitamin digestion and absorption);map04979(Cholesterol metabolism);map05417(Lipid and atherosclerosis)
NEG	NEG_832.5132_5.6704	832.513	5.67037	SHexCer 37:3;3O	75.4	C43H79NO12S	SHexCer	Sulfatide	Sulfoglycosphingolipids (sulfatides) [SP0602]	Acidic glycosphingolipids [SP06]	Sphingolipids [SP]	NA	C06125	map00600(Sphingolipid metabolism);map01100(Metabolic pathways)
POS	POS_792.7063_7.6954	792.706	7.69543	TG 14:1_16:0_16:1	75.3	C49H90O6	TG	Triacylglycerol	Triacylglycerols [GL0301]	Triradylglycerols [GL03]	Glycerolipids [GL]	LMGL03012654;LMGL03012667;LMGL03012710;LMGL03012763;LMGL03012787;LMGL03012820;LMGL03012927;LMGL03013226;LMGL03013254;LMGL03013307;LMGL03013327;LMGL03013351;LMGL03013373;LMGL03013716;LMGL03013739;LMGL03013765;LMGL03013789;LMGL03013813;LMGL03014145;LMGL03014171;LMGL03014197;LMGL03014576;LMGL03014602;LMGL03014627;LMGL03014979	C00422	map00561(Glycerolipid metabolism);map01100(Metabolic pathways);map04714(Thermogenesis);map04923(Regulation of lipolysis in adipocytes);map04931(Insulin resistance);map04975(Fat digestion and absorption);map04977(Vitamin digestion and absorption);map04979(Cholesterol metabolism);map05417(Lipid and atherosclerosis)
NEG	NEG_883.5424_5.5774	883.542	5.57745	SMGDG O-11:0_28:5	75.3	C48H84O12S	EtherSMGDG	Semino lipid	Glycosyldiacylglycerols [GL0501]	Glycosyldiradylglycerols [GL05]	Glycerolipids [GL]	NA	NA	NA
POS	POS_632.5225_5.8422	632.523	5.8422	DG 16:1_20:4	75.1	C39H66O5	DG	Diacylglycerol	Diacylglycerols [GL0201]	Diradylglycerols [GL02]	Glycerolipids [GL]	LMGL02010071;LMGL02010077;LMGL02010078;LMGL02010400;LMGL02010423;LMGL02010481;LMGL02010504	C00641	map00552(Teichoic acid biosynthesis);map00561(Glycerolipid metabolism);map00562(Inositol phosphate metabolism);map00564(Glycerophospholipid metabolism);map01100(Metabolic pathways);map01110(Biosynthesis of secondary metabolites);map04070(Phosphatidylinositol signaling system);map04730(Long-term depression)
POS	POS_766.5388_5.6676	766.539	5.66763	PE 16:0_22:5	75	C43H76NO8P	PE	Phosphatidylethanolamine	Diacylglycerophosphoethanolamines [GP0201]	Glycerophosphoethanolamines [GP02]	Glycerophospholipids [GP]	LMGP02010538;LMGP02010672;LMGP02010700;LMGP02010728;LMGP02010758;LMGP02010857;LMGP02010885;LMGP02010886;LMGP02010915;LMGP02010944;LMGP02010973;LMGP02011109;LMGP02011196;LMGP02011201	C00350	map00563(Glycosylphosphatidylinositol (GPI)-anchor biosynthesis);map00564(Glycerophospholipid metabolism);map01100(Metabolic pathways);map01110(Biosynthesis of secondary metabolites);map04136(Autophagy - other);map04138(Autophagy - yeast);map04140(Autophagy - animal);map04723(Retrograde endocannabinoid signaling);map05130(Pathogenic Escherichia coli infection);map05167(Kaposi sarcoma-associated h…
POS	POS_872.7705_8.0159	872.771	8.01592	TG 16:1_18:1_18:2	75	C55H98O6	TG	Triacylglycerol	Triacylglycerols [GL0301]	Triradylglycerols [GL03]	Glycerolipids [GL]	LMGL03010117;LMGL03010120;LMGL03010123;LMGL03010124;LMGL03010127;LMGL03010141;LMGL03010142;LMGL03010145;LMGL03010146;LMGL03010158;LMGL03010159;LMGL03010160;LMGL03012679;LMGL03012896;LMGL03012949;LMGL03012998;LMGL03013459;LMGL03013478;LMGL03013496;LMGL03013513;LMGL03013530;LMGL03013545;LMGL03013584;LMGL03013595;LMGL03013858;LMGL03013880;LMGL03013901;LMGL03014009;LMGL03014022;LMGL03014035;LMGL03014…	C00422	map00561(Glycerolipid metabolism);map01100(Metabolic pathways);map04714(Thermogenesis);map04923(Regulation of lipolysis in adipocytes);map04931(Insulin resistance);map04975(Fat digestion and absorption);map04977(Vitamin digestion and absorption);map04979(Cholesterol metabolism);map05417(Lipid and atherosclerosis)
POS	POS_917.7538_8.0733	917.754	8.07328	MGDG O-17:2_28:0	75	C54H102O9	EtherMGDG	Ether-linked monogalactosyldiacylglycerol	Glycosyldiacylglycerols [GL0501]	Glycosyldiradylglycerols [GL05]	Glycerolipids [GL]	NA	NA	NA
POS	POS_764.6721_7.4621	764.672	7.46213	TG 10:0_16:0_18:2	74.9	C47H86O6	TG	Triacylglycerol	Triacylglycerols [GL0301]	Triradylglycerols [GL03]	Glycerolipids [GL]	LMGL03012647;LMGL03012665;LMGL03012702;LMGL03012785;LMGL03012815;LMGL03013218;LMGL03013246;LMGL03013272;LMGL03013298;LMGL03013679;LMGL03013707;LMGL03013760;LMGL03014140;LMGL03014572	C00422	map00561(Glycerolipid metabolism);map01100(Metabolic pathways);map04714(Thermogenesis);map04923(Regulation of lipolysis in adipocytes);map04931(Insulin resistance);map04975(Fat digestion and absorption);map04977(Vitamin digestion and absorption);map04979(Cholesterol metabolism);map05417(Lipid and atherosclerosis)
POS	POS_1447.033_7.8626	1447.03	7.86258	CL 34:1_36:3	74.9	C79H146O17P2	CL	Cardiolipin	Diacylglycerophosphoglycerophosphodiradylglycerols [GP1201]	Glycerophosphoglycerophosphoglycerols [GP12]	Glycerophospholipids [GP]	LMGP12010018;LMGP12010038;LMGP12010048;LMGP12010064;LMGP12010073;LMGP12010094;LMGP12010099;LMGP12010124;LMGP12010129;LMGP12010134;LMGP12010188;LMGP12010193;LMGP12010228;LMGP12010244;LMGP12010253;LMGP12010334;LMGP12010349;LMGP12010403;LMGP12010454;LMGP12010459;LMGP12010514;LMGP12010529;LMGP12010549;LMGP12010559;LMGP12010664;LMGP12010669;LMGP12010674;LMGP12010694;LMGP12010709;LMGP12010729;LMGP12010…	C05980	map00564(Glycerophospholipid metabolism);map01100(Metabolic pathways)
POS	POS_537.3095_3.2919	537.309	3.29192	MGDG O-16:3_2:0	74.9	C27H46O9	EtherMGDG	Ether-linked monogalactosyldiacylglycerol	Glycosyldiacylglycerols [GL0501]	Glycosyldiradylglycerols [GL05]	Glycerolipids [GL]	NA	NA	NA
NEG	NEG_857.6787_6.6508	857.679	6.65082	SM 8:1;2O/34:1	74.8	C47H93N2O6P	SM	Sphingomyelin	Ceramide phosphocholines (sphingomyelins) [SP0301]	Phosphosphingolipids [SP03]	Sphingolipids [SP]	LMSP03010007;LMSP03010081	C00550	map00600(Sphingolipid metabolism);map01100(Metabolic pathways);map04071(Sphingolipid signaling pathway);map04217(Necroptosis)
POS	POS_981.7702_6.5826	981.77	6.58263	MGDG O-24:2_26:3	74.7	C59H106O9	EtherMGDG	Ether-linked monogalactosyldiacylglycerol	Glycosyldiacylglycerols [GL0501]	Glycosyldiradylglycerols [GL05]	Glycerolipids [GL]	NA	NA	NA
POS	POS_838.5542_5.6784	838.554	5.67838	PS 18:0_22:5	74.6	C46H80NO10P	PS	Phosphatidylserine	Diacylglycerophosphoserines [GP0301]	Glycerophosphoserines [GP03]	Glycerophospholipids [GP]	LMGP03010339;LMGP03010394;LMGP03010422;LMGP03010452;LMGP03010523;LMGP03010550;LMGP03010580;LMGP03010610;LMGP03010639;LMGP03010666;LMGP03010741;LMGP03010770;LMGP03010771;LMGP03010799	C02737	map00260(Glycine, serine and threonine metabolism);map00564(Glycerophospholipid metabolism);map01100(Metabolic pathways);map01110(Biosynthesis of secondary metabolites);map04148(Efferocytosis);map05140(Leishmaniasis);map05146(Amoebiasis);map05322(Systemic lupus erythematosus)
POS	POS_764.5216_5.5147	764.522	5.51467	PE 14:0_24:6	74.5	C43H74NO8P	PE	Phosphatidylethanolamine	Diacylglycerophosphoethanolamines [GP0201]	Glycerophosphoethanolamines [GP02]	Glycerophospholipids [GP]	LMGP02010095;LMGP02010701;LMGP02010729;LMGP02010759;LMGP02010887;LMGP02010916;LMGP02010917;LMGP02010945;LMGP02011161;LMGP02011172;LMGP02011192;LMGP02011195	C00350	map00563(Glycosylphosphatidylinositol (GPI)-anchor biosynthesis);map00564(Glycerophospholipid metabolism);map01100(Metabolic pathways);map01110(Biosynthesis of secondary metabolites);map04136(Autophagy - other);map04138(Autophagy - yeast);map04140(Autophagy - animal);map04723(Retrograde endocannabinoid signaling);map05130(Pathogenic Escherichia coli infection);map05167(Kaposi sarcoma-associated h…
POS	POS_798.5967_6.5298	798.597	6.5298	PE 8:0_32:3	74.5	C45H84NO8P	PE	Phosphatidylethanolamine	Diacylglycerophosphoethanolamines [GP0201]	Glycerophosphoethanolamines [GP02]	Glycerophospholipids [GP]	LMGP02010651;LMGP02010676;LMGP02010705;LMGP02010733;LMGP02010835;LMGP02010861;LMGP02010891;LMGP02010921;LMGP02011025;LMGP02011026;LMGP02011053;LMGP02011083	C00350	map00563(Glycosylphosphatidylinositol (GPI)-anchor biosynthesis);map00564(Glycerophospholipid metabolism);map01100(Metabolic pathways);map01110(Biosynthesis of secondary metabolites);map04136(Autophagy - other);map04138(Autophagy - yeast);map04140(Autophagy - animal);map04723(Retrograde endocannabinoid signaling);map05130(Pathogenic Escherichia coli infection);map05167(Kaposi sarcoma-associated h…
POS	POS_832.7359_7.8206	832.736	7.82058	TG 15:1_17:1_17:1	74.5	C52H94O6	TG	Triacylglycerol	Triacylglycerols [GL0301]	Triradylglycerols [GL03]	Glycerolipids [GL]	LMGL03010029;LMGL03010030;LMGL03012939;LMGL03012957;LMGL03013291;LMGL03013317;LMGL03013385;LMGL03013407;LMGL03013428;LMGL03013486;LMGL03013503;LMGL03013520;LMGL03013698;LMGL03013726;LMGL03013801;LMGL03013825;LMGL03013891;LMGL03013908;LMGL03013909;LMGL03013927;LMGL03014183;LMGL03014209;LMGL03014277;LMGL03014278;LMGL03014299;LMGL03014320;LMGL03014588;LMGL03014614;LMGL03014663;LMGL03014682;LMGL03014…	C00422	map00561(Glycerolipid metabolism);map01100(Metabolic pathways);map04714(Thermogenesis);map04923(Regulation of lipolysis in adipocytes);map04931(Insulin resistance);map04975(Fat digestion and absorption);map04977(Vitamin digestion and absorption);map04979(Cholesterol metabolism);map05417(Lipid and atherosclerosis)
NEG	NEG_844.5352_5.5754	844.535	5.57535	SHexCer 38:4;3O	74.5	C44H79NO12S	SHexCer	Sulfatide	Sulfoglycosphingolipids (sulfatides) [SP0602]	Acidic glycosphingolipids [SP06]	Sphingolipids [SP]	NA	C06125	map00600(Sphingolipid metabolism);map01100(Metabolic pathways)
POS	POS_780.705_7.7806	780.705	7.78063	TG 14:0_15:0_16:1	74.4	C48H90O6	TG	Triacylglycerol	Triacylglycerols [GL0301]	Triradylglycerols [GL03]	Glycerolipids [GL]	LMGL03012707;LMGL03012759;LMGL03012871;LMGL03013195;LMGL03013223;LMGL03013251;LMGL03013274;LMGL03013300;LMGL03013324;LMGL03013347;LMGL03013681;LMGL03013709;LMGL03013735;LMGL03013761;LMGL03013786;LMGL03014141;LMGL03014168;LMGL03014194;LMGL03014573	C00422	map00561(Glycerolipid metabolism);map01100(Metabolic pathways);map04714(Thermogenesis);map04923(Regulation of lipolysis in adipocytes);map04931(Insulin resistance);map04975(Fat digestion and absorption);map04977(Vitamin digestion and absorption);map04979(Cholesterol metabolism);map05417(Lipid and atherosclerosis)
POS	POS_816.7057_7.5931	816.706	7.59315	TG 16:0_16:1_16:3	74.4	C51H90O6	TG	Triacylglycerol	Triacylglycerols [GL0301]	Triradylglycerols [GL03]	Glycerolipids [GL]	LMGL03012671;LMGL03012719;LMGL03012773;LMGL03012790;LMGL03012830;LMGL03012882;LMGL03012934;LMGL03013235;LMGL03013263;LMGL03013337;LMGL03013361;LMGL03013445;LMGL03013463;LMGL03013464;LMGL03013749;LMGL03013775;LMGL03013844;LMGL03013865;LMGL03013866;LMGL03013886;LMGL03014155;LMGL03014230;LMGL03014253;LMGL03014254;LMGL03014634;LMGL03014635;LMGL03014658;LMGL03014702;LMGL03014986;LMGL03014987;LMGL03015…	C00422	map00561(Glycerolipid metabolism);map01100(Metabolic pathways);map04714(Thermogenesis);map04923(Regulation of lipolysis in adipocytes);map04931(Insulin resistance);map04975(Fat digestion and absorption);map04977(Vitamin digestion and absorption);map04979(Cholesterol metabolism);map05417(Lipid and atherosclerosis)
POS	POS_836.6146_5.9064	836.615	5.90638	PC 38:2	74.3	C46H88NO8P	PC	Phosphatidylcholine	Diacylglycerophosphocholines [GP0101]	Glycerophosphocholines [GP01]	Glycerophospholipids [GP]	LMGP01010788;LMGP01010789;LMGP01010790;LMGP01010791;LMGP01010792;LMGP01010793;LMGP01010843;LMGP01011296;LMGP01011472;LMGP01011495;LMGP01011575;LMGP01011607;LMGP01011630;LMGP01011774;LMGP01011817;LMGP01011846;LMGP01011962;LMGP01012011;LMGP01012041	C00157	map00564(Glycerophospholipid metabolism);map00590(Arachidonic acid metabolism);map00591(Linoleic acid metabolism);map00592(alpha-Linolenic acid metabolism);map01100(Metabolic pathways);map01110(Biosynthesis of secondary metabolites);map04723(Retrograde endocannabinoid signaling);map05231(Choline metabolism in cancer)
NEG	NEG_688.4929_5.6967	688.493	5.6967	PE 16:0_16:1	74.3	C37H72NO8P	PE	Phosphatidylethanolamine	Diacylglycerophosphoethanolamines [GP0201]	Glycerophosphoethanolamines [GP02]	Glycerophospholipids [GP]	LMGP02010372;LMGP02010395;LMGP02010432;LMGP02010456;LMGP02010482;LMGP02010520;LMGP02010541;LMGP02010565;LMGP02010622;LMGP02010794;LMGP02010841;LMGP02011199;LMGP02011228;LMGP02011247	C00350	map00563(Glycosylphosphatidylinositol (GPI)-anchor biosynthesis);map00564(Glycerophospholipid metabolism);map01100(Metabolic pathways);map01110(Biosynthesis of secondary metabolites);map04136(Autophagy - other);map04138(Autophagy - yeast);map04140(Autophagy - animal);map04723(Retrograde endocannabinoid signaling);map05130(Pathogenic Escherichia coli infection);map05167(Kaposi sarcoma-associated h…
POS	POS_688.5199_2.0839	688.52	2.08393	LPC 30:2-SN2	74.3	C38H74NO7P	LPC	Lysophophatidylcholine	Monoacylglycerophosphocholines [GP0105]	Glycerophosphocholines [GP01]	Glycerophospholipids [GP]	NA	C04230	map00564(Glycerophospholipid metabolism);map04148(Efferocytosis);map05231(Choline metabolism in cancer)
POS	POS_738.5536_5.5668	738.554	5.56678	PC O-34:5	74.3	C42H76NO7P	EtherPC	Ether-linked phosphatidylcholine	acylglycerophosphocholines [GP0102]	Glycerophosphocholines [GP01]	Glycerophospholipids [GP]	NA	C05212	NA
POS	POS_792.5521_5.6407	792.552	5.64072	PC 17:2_20:4	74.2	C45H78NO8P	PC	Phosphatidylcholine	Diacylglycerophosphocholines [GP0101]	Glycerophosphocholines [GP01]	Glycerophospholipids [GP]	LMGP01011430;LMGP01011544;LMGP01011573;LMGP01011906;LMGP01011935;LMGP01012101	C00157	map00564(Glycerophospholipid metabolism);map00590(Arachidonic acid metabolism);map00591(Linoleic acid metabolism);map00592(alpha-Linolenic acid metabolism);map01100(Metabolic pathways);map01110(Biosynthesis of secondary metabolites);map04723(Retrograde endocannabinoid signaling);map05231(Choline metabolism in cancer)
POS	POS_904.8228_8.2488	904.823	8.24875	TG 16:0_18:1_20:1	74.2	C57H106O6	TG	Triacylglycerol	Triacylglycerols [GL0301]	Triradylglycerols [GL03]	Glycerolipids [GL]	LMGL03010203;LMGL03010204;LMGL03010207;LMGL03010210;LMGL03010217;LMGL03010220;LMGL03010230;LMGL03010231;LMGL03010234;LMGL03010235;LMGL03010238;LMGL03010259;LMGL03010260;LMGL03010261;LMGL03010324;LMGL03010325;LMGL03010362;LMGL03010363;LMGL03010370;LMGL03012800;LMGL03012987;LMGL03013589;LMGL03013600;LMGL03013610;LMGL03014027;LMGL03014040;LMGL03014074;LMGL03014357;LMGL03014376;LMGL03014394;LMGL03014…	C00422	map00561(Glycerolipid metabolism);map01100(Metabolic pathways);map04714(Thermogenesis);map04923(Regulation of lipolysis in adipocytes);map04931(Insulin resistance);map04975(Fat digestion and absorption);map04977(Vitamin digestion and absorption);map04979(Cholesterol metabolism);map05417(Lipid and atherosclerosis)
NEG	NEG_834.5298_6.0372	834.53	6.03716	SHexCer 37:2;3O	74.2	C43H81NO12S	SHexCer	Sulfatide	Sulfoglycosphingolipids (sulfatides) [SP0602]	Acidic glycosphingolipids [SP06]	Sphingolipids [SP]	NA	C06125	map00600(Sphingolipid metabolism);map01100(Metabolic pathways)
POS	POS_772.5833_5.831	772.583	5.83097	PC 17:0_18:2	74.1	C43H82NO8P	PC	Phosphatidylcholine	Diacylglycerophosphocholines [GP0101]	Glycerophosphocholines [GP01]	Glycerophospholipids [GP]	LMGP01011360;LMGP01011422;LMGP01011451;LMGP01011487;LMGP01011505;LMGP01011532;LMGP01011561;LMGP01011587;LMGP01011601;LMGP01011621;LMGP01011763;LMGP01011810;LMGP01011839;LMGP01012036	C00157	map00564(Glycerophospholipid metabolism);map00590(Arachidonic acid metabolism);map00591(Linoleic acid metabolism);map00592(alpha-Linolenic acid metabolism);map01100(Metabolic pathways);map01110(Biosynthesis of secondary metabolites);map04723(Retrograde endocannabinoid signaling);map05231(Choline metabolism in cancer)
POS	POS_842.6592_6.6022	842.659	6.60223	PC 20:1_20:1	74.1	C48H92NO8P	PC	Phosphatidylcholine	Diacylglycerophosphocholines [GP0101]	Glycerophosphocholines [GP01]	Glycerophospholipids [GP]	LMGP01011021;LMGP01011036;LMGP01011038;LMGP01011042;LMGP01011043;LMGP01011594;LMGP01011611;LMGP01011636;LMGP01011854;LMGP01011988;LMGP01012016;LMGP01012046;LMGP01012142;LMGP01012158;LMGP01012166;LMGP01012220;LMGP01012221;LMGP01012239	C00157	map00564(Glycerophospholipid metabolism);map00590(Arachidonic acid metabolism);map00591(Linoleic acid metabolism);map00592(alpha-Linolenic acid metabolism);map01100(Metabolic pathways);map01110(Biosynthesis of secondary metabolites);map04723(Retrograde endocannabinoid signaling);map05231(Choline metabolism in cancer)
POS	POS_894.8372_8.5123	894.837	8.51228	TG 16:0_18:0_19:0	74.1	C56H108O6	TG	Triacylglycerol	Triacylglycerols [GL0301]	Triradylglycerols [GL03]	Glycerolipids [GL]	LMGL03010098;LMGL03010112;LMGL03010130;LMGL03010149;LMGL03010216;LMGL03012739;LMGL03012911;LMGL03013560;LMGL03013586;LMGL03013920;LMGL03014024;LMGL03014289;LMGL03014354;LMGL03014453;LMGL03015024;LMGL03015072;LMGL03015132	C00422	map00561(Glycerolipid metabolism);map01100(Metabolic pathways);map04714(Thermogenesis);map04923(Regulation of lipolysis in adipocytes);map04931(Insulin resistance);map04975(Fat digestion and absorption);map04977(Vitamin digestion and absorption);map04979(Cholesterol metabolism);map05417(Lipid and atherosclerosis)
POS	POS_993.8771_8.8847	993.877	8.88469	TG 18:1_18:1_24:0	74.1	C63H118O6	TG	Triacylglycerol	Triacylglycerols [GL0301]	Triradylglycerols [GL03]	Glycerolipids [GL]	LMGL03011079;LMGL03011082;LMGL03011263;LMGL03011264;LMGL03011265;LMGL03011272;LMGL03011273;LMGL03011365;LMGL03011417;LMGL03011418;LMGL03011482;LMGL03011485;LMGL03011494;LMGL03011511;LMGL03011587;LMGL03011594;LMGL03011628;LMGL03012988;LMGL03013130;LMGL03015886;LMGL03016055;LMGL03016204;LMGL03016274;LMGL03016682;LMGL03016719	C00422	map00561(Glycerolipid metabolism);map01100(Metabolic pathways);map04714(Thermogenesis);map04923(Regulation of lipolysis in adipocytes);map04931(Insulin resistance);map04975(Fat digestion and absorption);map04977(Vitamin digestion and absorption);map04979(Cholesterol metabolism);map05417(Lipid and atherosclerosis)
POS	POS_476.37_3.3544	476.37	3.35441	CAR 22:4	74.1	C29H50NO4	CAR	Acylcarnitine	Fatty acyl carnitines [FA0707]	Fatty esters [FA07]	Fatty acyls [FA]	LMFA07070022	C02301	map04714(Thermogenesis)
POS	POS_816.6458_6.6019	816.646	6.60188	PC 10:0_28:1	74	C46H90NO8P	PC	Phosphatidylcholine	Diacylglycerophosphocholines [GP0101]	Glycerophosphocholines [GP01]	Glycerophospholipids [GP]	LMGP01010516;LMGP01010638;LMGP01010783;LMGP01010784;LMGP01010785;LMGP01010786;LMGP01010787;LMGP01010879;LMGP01010902;LMGP01011005;LMGP01011008;LMGP01011009;LMGP01011010;LMGP01011471;LMGP01011494;LMGP01011545;LMGP01011743;LMGP01011773;LMGP01011816;LMGP01011961;LMGP01011984;LMGP01012010	C00157	map00564(Glycerophospholipid metabolism);map00590(Arachidonic acid metabolism);map00591(Linoleic acid metabolism);map00592(alpha-Linolenic acid metabolism);map01100(Metabolic pathways);map01110(Biosynthesis of secondary metabolites);map04723(Retrograde endocannabinoid signaling);map05231(Choline metabolism in cancer)
POS	POS_764.5186_5.757	764.519	5.757	PE 36:3	73.9	C41H76NO8P	PE	Phosphatidylethanolamine	Diacylglycerophosphoethanolamines [GP0201]	Glycerophosphoethanolamines [GP02]	Glycerophospholipids [GP]	LMGP02010048;LMGP02010449;LMGP02010531;LMGP02010608;LMGP02010628;LMGP02010629;LMGP02010663;LMGP02010690;LMGP02010720;LMGP02010803;LMGP02010878;LMGP02010908;LMGP02011074;LMGP02011222	C00350	map00563(Glycosylphosphatidylinositol (GPI)-anchor biosynthesis);map00564(Glycerophospholipid metabolism);map01100(Metabolic pathways);map01110(Biosynthesis of secondary metabolites);map04136(Autophagy - other);map04138(Autophagy - yeast);map04140(Autophagy - animal);map04723(Retrograde endocannabinoid signaling);map05130(Pathogenic Escherichia coli infection);map05167(Kaposi sarcoma-associated h…
POS	POS_942.882_8.7328	942.882	8.73285	TG O-18:0_18:0_22:4	73.9	C61H112O5	EtherTG	Ether-linked triacylglycerol	Alkyldiacylglycerols [GL0302]	Triradylglycerols [GL03]	Glycerolipids [GL]	NA	NA	NA
POS	POS_742.5364_5.7601	742.536	5.76007	PE 18:1_18:2	73.8	C41H76NO8P	PE	Phosphatidylethanolamine	Diacylglycerophosphoethanolamines [GP0201]	Glycerophosphoethanolamines [GP02]	Glycerophospholipids [GP]	LMGP02010048;LMGP02010449;LMGP02010531;LMGP02010608;LMGP02010628;LMGP02010629;LMGP02010663;LMGP02010690;LMGP02010720;LMGP02010803;LMGP02010878;LMGP02010908;LMGP02011074;LMGP02011222	C00350	map00563(Glycosylphosphatidylinositol (GPI)-anchor biosynthesis);map00564(Glycerophospholipid metabolism);map01100(Metabolic pathways);map01110(Biosynthesis of secondary metabolites);map04136(Autophagy - other);map04138(Autophagy - yeast);map04140(Autophagy - animal);map04723(Retrograde endocannabinoid signaling);map05130(Pathogenic Escherichia coli infection);map05167(Kaposi sarcoma-associated h…
NEG	NEG_1035.6241_6.6944	1035.62	6.69438	ADGGA 18:5_18:5_18:5	73.8	C63H88O12	ADGGA	Acyl diacylglyceryl glucuronide	NA	Other Glycerolipids [GL00]	Glycerolipids [GL]	NA	NA	NA
POS	POS_769.5833_6.437	769.583	6.437	TG O-16:4_8:0_22:5	73.8	C49H78O5	EtherTG	Ether-linked triacylglycerol	Alkyldiacylglycerols [GL0302]	Triradylglycerols [GL03]	Glycerolipids [GL]	NA	NA	NA
POS	POS_567.363_1.2428	567.363	1.24283	MGDG O-16:2_4:0	73.7	C29H52O9	EtherMGDG	Ether-linked monogalactosyldiacylglycerol	Glycosyldiacylglycerols [GL0501]	Glycosyldiradylglycerols [GL05]	Glycerolipids [GL]	NA	NA	NA
POS	POS_1011.8268_8.3441	1011.83	8.34408	TG 18:1_18:1_26:5	73.6	C65H112O6	TG	Triacylglycerol	Triacylglycerols [GL0301]	Triradylglycerols [GL03]	Glycerolipids [GL]	LMGL03011930;LMGL03011931;LMGL03011932;LMGL03011981;LMGL03011982;LMGL03011986;LMGL03011987;LMGL03011988;LMGL03011989;LMGL03012013;LMGL03012014;LMGL03012025;LMGL03012026;LMGL03012037;LMGL03012051;LMGL03012062;LMGL03012063;LMGL03012064;LMGL03012067;LMGL03012115;LMGL03012125;LMGL03012126;LMGL03012135;LMGL03012136;LMGL03012147;LMGL03012148;LMGL03012176;LMGL03012186;LMGL03012218;LMGL03013076;LMGL03013…	C00422	map00561(Glycerolipid metabolism);map01100(Metabolic pathways);map04714(Thermogenesis);map04923(Regulation of lipolysis in adipocytes);map04931(Insulin resistance);map04975(Fat digestion and absorption);map04977(Vitamin digestion and absorption);map04979(Cholesterol metabolism);map05417(Lipid and atherosclerosis)
POS	POS_860.769_8.004	860.769	8.004	TG 16:0_17:1_18:2	73.5	C54H98O6	TG	Triacylglycerol	Triacylglycerols [GL0301]	Triradylglycerols [GL03]	Glycerolipids [GL]	LMGL03010055;LMGL03010057;LMGL03010070;LMGL03010072;LMGL03010073;LMGL03010075;LMGL03010076;LMGL03010077;LMGL03012960;LMGL03012991;LMGL03013392;LMGL03013414;LMGL03013435;LMGL03013511;LMGL03013528;LMGL03013556;LMGL03013569;LMGL03013808;LMGL03013832;LMGL03013916;LMGL03013935;LMGL03013953;LMGL03013970;LMGL03013987;LMGL03014190;LMGL03014216;LMGL03014285;LMGL03014307;LMGL03014328;LMGL03014386;LMGL03014…	C00422	map00561(Glycerolipid metabolism);map01100(Metabolic pathways);map04714(Thermogenesis);map04923(Regulation of lipolysis in adipocytes);map04931(Insulin resistance);map04975(Fat digestion and absorption);map04977(Vitamin digestion and absorption);map04979(Cholesterol metabolism);map05417(Lipid and atherosclerosis)
POS	POS_682.5365_3.2109	682.536	3.21092	DG 16:2_24:6	73.5	C43H68O5	DG	Diacylglycerol	Diacylglycerols [GL0201]	Diradylglycerols [GL02]	Glycerolipids [GL]	LMGL02010207;LMGL02010208;LMGL02010233;LMGL02010234;LMGL02010496;LMGL02010519	C00641	map00552(Teichoic acid biosynthesis);map00561(Glycerolipid metabolism);map00562(Inositol phosphate metabolism);map00564(Glycerophospholipid metabolism);map01100(Metabolic pathways);map01110(Biosynthesis of secondary metabolites);map04070(Phosphatidylinositol signaling system);map04730(Long-term depression)
POS	POS_634.5391_6.185	634.539	6.18502	DG 18:2_18:2	73.5	C39H68O5	DG	Diacylglycerol	Diacylglycerols [GL0201]	Diradylglycerols [GL02]	Glycerolipids [GL]	LMGL02010063;LMGL02010064;LMGL02010069;LMGL02010070;LMGL02010399;LMGL02010422;LMGL02010480;LMGL02010503	C00641	map00552(Teichoic acid biosynthesis);map00561(Glycerolipid metabolism);map00562(Inositol phosphate metabolism);map00564(Glycerophospholipid metabolism);map01100(Metabolic pathways);map01110(Biosynthesis of secondary metabolites);map04070(Phosphatidylinositol signaling system);map04730(Long-term depression)
POS	POS_1445.0093_7.6945	1445.01	7.69452	CL 34:2_36:3	73.5	C79H144O17P2	CL	Cardiolipin	Diacylglycerophosphoglycerophosphodiradylglycerols [GP1201]	Glycerophosphoglycerophosphoglycerols [GP12]	Glycerophospholipids [GP]	LMGP12010024;LMGP12010039;LMGP12010084;LMGP12010100;LMGP12010109;LMGP12010130;LMGP12010135;LMGP12010189;LMGP12010199;LMGP12010444;LMGP12010460;LMGP12010469;LMGP12010550;LMGP12010565;LMGP12010619;LMGP12010670;LMGP12010675;LMGP12010730;LMGP12010745;LMGP12010765;LMGP12010775;LMGP12011089;LMGP12011099;LMGP12011159	C05980	map00564(Glycerophospholipid metabolism);map01100(Metabolic pathways)
POS	POS_912.7998_8.08	912.8	8.08003	TG 17:1_19:2_19:2	73.4	C58H102O6	TG	Triacylglycerol	Triacylglycerols [GL0301]	Triradylglycerols [GL03]	Glycerolipids [GL]	LMGL03010426;LMGL03010432;LMGL03010433;LMGL03010437;LMGL03010438;LMGL03010439;LMGL03010443;LMGL03010444;LMGL03010445;LMGL03010448;LMGL03010449;LMGL03010453;LMGL03010518;LMGL03010519;LMGL03010529;LMGL03010553;LMGL03010558;LMGL03010582;LMGL03010583;LMGL03010584;LMGL03010641;LMGL03012969;LMGL03013039;LMGL03013649;LMGL03014057;LMGL03014068;LMGL03014078;LMGL03014087;LMGL03014095;LMGL03014102;LMGL03014…	C00422	map00561(Glycerolipid metabolism);map01100(Metabolic pathways);map04714(Thermogenesis);map04923(Regulation of lipolysis in adipocytes);map04931(Insulin resistance);map04975(Fat digestion and absorption);map04977(Vitamin digestion and absorption);map04979(Cholesterol metabolism);map05417(Lipid and atherosclerosis)
NEG	NEG_878.5922_5.5529	878.592	5.55288	SHexCer 40:1;3O	73.4	C46H89NO12S	SHexCer	Sulfatide	Sulfoglycosphingolipids (sulfatides) [SP0602]	Acidic glycosphingolipids [SP06]	Sphingolipids [SP]	LMSP06020011	C06125	map00600(Sphingolipid metabolism);map01100(Metabolic pathways)
POS	POS_900.802_8.1635	900.802	8.16348	TG 16:0_16:0_22:4	73.3	C57H102O6	TG	Triacylglycerol	Triacylglycerols [GL0301]	Triradylglycerols [GL03]	Glycerolipids [GL]	LMGL03010266;LMGL03010270;LMGL03010273;LMGL03010274;LMGL03010277;LMGL03010280;LMGL03010287;LMGL03010288;LMGL03010291;LMGL03010298;LMGL03010302;LMGL03010303;LMGL03010307;LMGL03010308;LMGL03010311;LMGL03010312;LMGL03010315;LMGL03010332;LMGL03010333;LMGL03010369;LMGL03010418;LMGL03010468;LMGL03012801;LMGL03013022;LMGL03013591;LMGL03013602;LMGL03013612;LMGL03013621;LMGL03013629;LMGL03014029;LMGL03014…	C00422	map00561(Glycerolipid metabolism);map01100(Metabolic pathways);map04714(Thermogenesis);map04923(Regulation of lipolysis in adipocytes);map04931(Insulin resistance);map04975(Fat digestion and absorption);map04977(Vitamin digestion and absorption);map04979(Cholesterol metabolism);map05417(Lipid and atherosclerosis)
POS	POS_842.7215_7.6115	842.722	7.6115	TG 16:0_16:3_18:2	73.3	C53H92O6	TG	Triacylglycerol	Triacylglycerols [GL0301]	Triradylglycerols [GL03]	Glycerolipids [GL]	LMGL03010056;LMGL03010078;LMGL03012781;LMGL03012838;LMGL03012851;LMGL03012890;LMGL03012943;LMGL03012989;LMGL03013345;LMGL03013369;LMGL03013453;LMGL03013472;LMGL03013490;LMGL03013507;LMGL03013524;LMGL03013539;LMGL03013757;LMGL03013783;LMGL03013852;LMGL03013874;LMGL03013895;LMGL03014002;LMGL03014163;LMGL03014238;LMGL03014262;LMGL03014365;LMGL03014382;LMGL03014383;LMGL03014643;LMGL03014667;LMGL03014…	C00422	map00561(Glycerolipid metabolism);map01100(Metabolic pathways);map04714(Thermogenesis);map04923(Regulation of lipolysis in adipocytes);map04931(Insulin resistance);map04975(Fat digestion and absorption);map04977(Vitamin digestion and absorption);map04979(Cholesterol metabolism);map05417(Lipid and atherosclerosis)
NEG	NEG_810.5282_6.0785	810.528	6.0785	SHexCer 35:0;3O	73.3	C41H81NO12S	SHexCer	Sulfatide	Sulfoglycosphingolipids (sulfatides) [SP0602]	Acidic glycosphingolipids [SP06]	Sphingolipids [SP]	NA	C06125	map00600(Sphingolipid metabolism);map01100(Metabolic pathways)
POS	POS_653.4755_6.7763	653.475	6.77627	MGDG O-8:0_18:1	73.3	C35H66O9	EtherMGDG	Ether-linked monogalactosyldiacylglycerol	Glycosyldiacylglycerols [GL0501]	Glycosyldiradylglycerols [GL05]	Glycerolipids [GL]	NA	NA	NA
POS	POS_685.434_6.2389	685.434	6.23893	MGDG O-26:6_3:0	73.2	C38H62O9	EtherMGDG	Ether-linked monogalactosyldiacylglycerol	Glycosyldiacylglycerols [GL0501]	Glycosyldiradylglycerols [GL05]	Glycerolipids [GL]	NA	NA	NA
POS	POS_780.7407_8.1755	780.741	8.17553	TG O-16:1_14:0_16:0	73.2	C49H94O5	EtherTG	Ether-linked triacylglycerol	Alkyldiacylglycerols [GL0302]	Triradylglycerols [GL03]	Glycerolipids [GL]	NA	NA	NA
POS	POS_828.5493_5.4183	828.549	5.41834	PI 32:0	73.1	C41H79O13P	PI	Phosphatidylinositol	Diacylglycerophosphoinositols [GP0601]	Glycerophosphoinositols [GP06]	Glycerophospholipids [GP]	LMGP06010007;LMGP06010836;LMGP06010841;LMGP06010859;LMGP06010867;LMGP06010887;LMGP06010900;LMGP06010906;LMGP06010911	C01194	map00562(Inositol phosphate metabolism);map00563(Glycosylphosphatidylinositol (GPI)-anchor biosynthesis);map00564(Glycerophospholipid metabolism);map00571(Lipoarabinomannan (LAM) biosynthesis);map01100(Metabolic pathways);map04070(Phosphatidylinositol signaling system);map04136(Autophagy - other);map04138(Autophagy - yeast);map04140(Autophagy - animal);map05132(Salmonella infection);map05152(Tube…
POS	POS_690.5064_5.6974	690.506	5.69742	PE 14:0_18:1	73	C37H72NO8P	PE	Phosphatidylethanolamine	Diacylglycerophosphoethanolamines [GP0201]	Glycerophosphoethanolamines [GP02]	Glycerophospholipids [GP]	LMGP02010372;LMGP02010395;LMGP02010432;LMGP02010456;LMGP02010482;LMGP02010520;LMGP02010541;LMGP02010565;LMGP02010622;LMGP02010794;LMGP02010841;LMGP02011199;LMGP02011228;LMGP02011247	C00350	map00563(Glycosylphosphatidylinositol (GPI)-anchor biosynthesis);map00564(Glycerophospholipid metabolism);map01100(Metabolic pathways);map01110(Biosynthesis of secondary metabolites);map04136(Autophagy - other);map04138(Autophagy - yeast);map04140(Autophagy - animal);map04723(Retrograde endocannabinoid signaling);map05130(Pathogenic Escherichia coli infection);map05167(Kaposi sarcoma-associated h…
POS	POS_888.7993_8.1746	888.799	8.17458	TG 17:0_18:1_18:2	73	C56H102O6	TG	Triacylglycerol	Triacylglycerols [GL0301]	Triradylglycerols [GL03]	Glycerolipids [GL]	LMGL03010161;LMGL03010162;LMGL03010164;LMGL03010165;LMGL03010169;LMGL03010176;LMGL03010178;LMGL03010179;LMGL03010181;LMGL03010182;LMGL03010183;LMGL03010200;LMGL03010225;LMGL03010226;LMGL03012966;LMGL03013007;LMGL03013563;LMGL03013576;LMGL03013619;LMGL03013923;LMGL03013942;LMGL03013960;LMGL03013977;LMGL03013994;LMGL03014048;LMGL03014059;LMGL03014292;LMGL03014314;LMGL03014335;LMGL03014411;LMGL03014…	C00422	map00561(Glycerolipid metabolism);map01100(Metabolic pathways);map04714(Thermogenesis);map04923(Regulation of lipolysis in adipocytes);map04931(Insulin resistance);map04975(Fat digestion and absorption);map04977(Vitamin digestion and absorption);map04979(Cholesterol metabolism);map05417(Lipid and atherosclerosis)
POS	POS_488.3935_4.0074	488.394	4.00735	TG 8:0_8:0_8:0	73	C27H50O6	TG	Triacylglycerol	Triacylglycerols [GL0301]	Triradylglycerols [GL03]	Glycerolipids [GL]	NA	C00422	map00561(Glycerolipid metabolism);map01100(Metabolic pathways);map04714(Thermogenesis);map04923(Regulation of lipolysis in adipocytes);map04931(Insulin resistance);map04975(Fat digestion and absorption);map04977(Vitamin digestion and absorption);map04979(Cholesterol metabolism);map05417(Lipid and atherosclerosis)
POS	POS_580.4915_5.8103	580.491	5.81027	DG 16:0_16:3	73	C35H62O5	DG	Diacylglycerol	Diacylglycerols [GL0201]	Diradylglycerols [GL02]	Glycerolipids [GL]	LMGL02010343;LMGL02010386;LMGL02010409;LMGL02010454	C00641	map00552(Teichoic acid biosynthesis);map00561(Glycerolipid metabolism);map00562(Inositol phosphate metabolism);map00564(Glycerophospholipid metabolism);map01100(Metabolic pathways);map01110(Biosynthesis of secondary metabolites);map04070(Phosphatidylinositol signaling system);map04730(Long-term depression)
POS	POS_914.8513_8.5744	914.851	8.57435	TG O-18:0_16:0_22:4	73	C59H108O5	EtherTG	Ether-linked triacylglycerol	Alkyldiacylglycerols [GL0302]	Triradylglycerols [GL03]	Glycerolipids [GL]	NA	NA	NA
POS	POS_814.5465_5.6784	814.546	5.67838	LPC 40:9-SN2	72.9	C48H80NO7P	LPC	Lysophophatidylcholine	Monoacylglycerophosphocholines [GP0105]	Glycerophosphocholines [GP01]	Glycerophospholipids [GP]	NA	C04230	map00564(Glycerophospholipid metabolism);map04148(Efferocytosis);map05231(Choline metabolism in cancer)
POS	POS_464.3116_2.54	464.312	2.53997	LPE O-18:2	72.9	C23H46NO6P	EtherLPE	Ether-linked lysophosphatidylethanolamine	Monoalkylglycerophosphoethanolamines [GP0206]	Glycerophosphoethanolamines [GP02]	Glycerophospholipids [GP]	NA	C05209	NA
NEG	NEG_856.6881_7.0423	856.688	7.0423	HexCer 22:1;2O/20:0	72.9	C48H93NO8	HexCer_NS	Hexosylceramide non-hydroxyfatty acid-sphingosine	Simple Glc series [SP0501]	Neutral glycosphingolipids [SP05]	Sphingolipids [SP]	LMSP0501AA09;LMSP0501AA22;LMSP0501AC05	NA	NA
POS	POS_930.8464_8.4288	930.846	8.42884	TG 16:0_20:1_20:2	72.8	C59H108O6	TG	Triacylglycerol	Triacylglycerols [GL0301]	Triradylglycerols [GL03]	Glycerolipids [GL]	LMGL03010477;LMGL03010478;LMGL03010479;LMGL03010483;LMGL03010484;LMGL03010485;LMGL03010486;LMGL03010490;LMGL03010491;LMGL03010496;LMGL03010520;LMGL03010536;LMGL03010542;LMGL03010548;LMGL03010571;LMGL03010574;LMGL03010575;LMGL03010576;LMGL03010627;LMGL03010628;LMGL03010632;LMGL03010633;LMGL03010642;LMGL03010650;LMGL03010686;LMGL03010687;LMGL03010688;LMGL03010704;LMGL03010705;LMGL03013008;LMGL03013…	C00422	map00561(Glycerolipid metabolism);map01100(Metabolic pathways);map04714(Thermogenesis);map04923(Regulation of lipolysis in adipocytes);map04931(Insulin resistance);map04975(Fat digestion and absorption);map04977(Vitamin digestion and absorption);map04979(Cholesterol metabolism);map05417(Lipid and atherosclerosis)
POS	POS_930.6017_5.5268	930.602	5.52678	PI 40:5	72.8	C49H85O13P	PI	Phosphatidylinositol	Diacylglycerophosphoinositols [GP0601]	Glycerophosphoinositols [GP06]	Glycerophospholipids [GP]	LMGP06010307;LMGP06010362;LMGP06010390;LMGP06010420;LMGP06010491;LMGP06010518;LMGP06010548;LMGP06010578;LMGP06010607;LMGP06010635;LMGP06010710;LMGP06010739;LMGP06010740;LMGP06010768	C01194	map00562(Inositol phosphate metabolism);map00563(Glycosylphosphatidylinositol (GPI)-anchor biosynthesis);map00564(Glycerophospholipid metabolism);map00571(Lipoarabinomannan (LAM) biosynthesis);map01100(Metabolic pathways);map04070(Phosphatidylinositol signaling system);map04136(Autophagy - other);map04138(Autophagy - yeast);map04140(Autophagy - animal);map05132(Salmonella infection);map05152(Tube…
POS	POS_888.8333_8.5538	888.833	8.55383	TG O-16:0_16:0_22:3	72.8	C57H106O5	EtherTG	Ether-linked triacylglycerol	Alkyldiacylglycerols [GL0302]	Triradylglycerols [GL03]	Glycerolipids [GL]	NA	NA	NA
POS	POS_606.5084_5.8103	606.508	5.81027	DG 14:0_20:4	72.7	C37H64O5	DG	Diacylglycerol	Diacylglycerols [GL0201]	Diradylglycerols [GL02]	Glycerolipids [GL]	LMGL02010028;LMGL02010035;LMGL02010351;LMGL02010392;LMGL02010415;LMGL02010475;LMGL02010498	C00641	map00552(Teichoic acid biosynthesis);map00561(Glycerolipid metabolism);map00562(Inositol phosphate metabolism);map00564(Glycerophospholipid metabolism);map01100(Metabolic pathways);map01110(Biosynthesis of secondary metabolites);map04070(Phosphatidylinositol signaling system);map04730(Long-term depression)
POS	POS_678.4437_4.5943	678.444	4.59427	LPC 30:7-SN1	72.7	C38H64NO7P	LPC	Lysophophatidylcholine	Monoacylglycerophosphocholines [GP0105]	Glycerophosphocholines [GP01]	Glycerophospholipids [GP]	NA	C04230	map00564(Glycerophospholipid metabolism);map04148(Efferocytosis);map05231(Choline metabolism in cancer)
NEG	NEG_790.5043_5.8459	790.504	5.84589	SHexCer 35:2;2O	72.7	C41H77NO11S	SHexCer	Sulfatide	Sulfoglycosphingolipids (sulfatides) [SP0602]	Acidic glycosphingolipids [SP06]	Sphingolipids [SP]	NA	C06125	map00600(Sphingolipid metabolism);map01100(Metabolic pathways)
NEG	NEG_816.5191_5.8524	816.519	5.85235	SHexCer 37:3;2O	72.7	C43H79NO11S	SHexCer	Sulfatide	Sulfoglycosphingolipids (sulfatides) [SP0602]	Acidic glycosphingolipids [SP06]	Sphingolipids [SP]	NA	C06125	map00600(Sphingolipid metabolism);map01100(Metabolic pathways)
POS	POS_1009.7989_6.8864	1009.8	6.88643	MGDG O-26:2_26:3	72.7	C61H110O9	EtherMGDG	Ether-linked monogalactosyldiacylglycerol	Glycosyldiacylglycerols [GL0501]	Glycosyldiradylglycerols [GL05]	Glycerolipids [GL]	NA	NA	NA
POS	POS_663.4549_5.9037	663.455	5.90375	MGDG O-9:0_18:3	72.7	C36H64O9	EtherMGDG	Ether-linked monogalactosyldiacylglycerol	Glycosyldiacylglycerols [GL0501]	Glycosyldiradylglycerols [GL05]	Glycerolipids [GL]	NA	NA	NA
POS	POS_686.5701_6.1842	686.57	6.18422	DG 18:1_22:5	72.5	C43H72O5	DG	Diacylglycerol	Diacylglycerols [GL0201]	Diradylglycerols [GL02]	Glycerolipids [GL]	LMGL02010186;LMGL02010187;LMGL02010188;LMGL02010202;LMGL02010214;LMGL02010215;LMGL02010216;LMGL02010494;LMGL02010517	C00641	map00552(Teichoic acid biosynthesis);map00561(Glycerolipid metabolism);map00562(Inositol phosphate metabolism);map00564(Glycerophospholipid metabolism);map01100(Metabolic pathways);map01110(Biosynthesis of secondary metabolites);map04070(Phosphatidylinositol signaling system);map04730(Long-term depression)
NEG	NEG_851.5177_6.0393	851.518	6.03932	SMGDG O-9:0_28:7	72.5	C46H76O12S	EtherSMGDG	Semino lipid	Glycosyldiacylglycerols [GL0501]	Glycosyldiradylglycerols [GL05]	Glycerolipids [GL]	NA	NA	NA
POS	POS_918.8795_8.8416	918.88	8.84158	TG O-18:0_18:1_20:1	72.5	C59H112O5	EtherTG	Ether-linked triacylglycerol	Alkyldiacylglycerols [GL0302]	Triradylglycerols [GL03]	Glycerolipids [GL]	NA	NA	NA
POS	POS_868.7372_7.6527	868.737	7.65272	TG 16:0_16:2_20:4	72.4	C55H94O6	TG	Triacylglycerol	Triacylglycerols [GL0301]	Triradylglycerols [GL03]	Glycerolipids [GL]	LMGL03010166;LMGL03010170;LMGL03010192;LMGL03010193;LMGL03010214;LMGL03010215;LMGL03012680;LMGL03012898;LMGL03012951;LMGL03012985;LMGL03013006;LMGL03013461;LMGL03013480;LMGL03013498;LMGL03013515;LMGL03013532;LMGL03013547;LMGL03013597;LMGL03013607;LMGL03013860;LMGL03013882;LMGL03013903;LMGL03014037;LMGL03014246;LMGL03014270;LMGL03014373;LMGL03014391;LMGL03014408;LMGL03014425;LMGL03014440;LMGL03014…	C00422	map00561(Glycerolipid metabolism);map01100(Metabolic pathways);map04714(Thermogenesis);map04923(Regulation of lipolysis in adipocytes);map04931(Insulin resistance);map04975(Fat digestion and absorption);map04977(Vitamin digestion and absorption);map04979(Cholesterol metabolism);map05417(Lipid and atherosclerosis)
POS	POS_934.8785_8.7658	934.879	8.76584	TG 16:0_18:1_22:0	72.4	C59H112O6	TG	Triacylglycerol	Triacylglycerols [GL0301]	Triradylglycerols [GL03]	Glycerolipids [GL]	LMGL03010378;LMGL03010382;LMGL03010383;LMGL03010388;LMGL03010425;LMGL03010431;LMGL03010461;LMGL03010464;LMGL03010511;LMGL03010512;LMGL03010515;LMGL03010528;LMGL03010565;LMGL03010566;LMGL03010685;LMGL03012863;LMGL03013000;LMGL03013651;LMGL03014110;LMGL03014488;LMGL03014499;LMGL03014893;LMGL03015245;LMGL03015258;LMGL03015282;LMGL03015595;LMGL03015621;LMGL03015726;LMGL03015780;LMGL03015952;LMGL03016…	C00422	map00561(Glycerolipid metabolism);map01100(Metabolic pathways);map04714(Thermogenesis);map04923(Regulation of lipolysis in adipocytes);map04931(Insulin resistance);map04975(Fat digestion and absorption);map04977(Vitamin digestion and absorption);map04979(Cholesterol metabolism);map05417(Lipid and atherosclerosis)
POS	POS_647.42_4.851	647.42	4.85095	MGDG O-8:0_18:4	72.3	C35H60O9	EtherMGDG	Ether-linked monogalactosyldiacylglycerol	Glycosyldiacylglycerols [GL0501]	Glycosyldiradylglycerols [GL05]	Glycerolipids [GL]	NA	NA	NA
POS	POS_858.7877_8.3149	858.788	8.3149	TG O-16:0_16:0_20:4	72.2	C55H100O5	EtherTG	Ether-linked triacylglycerol	Alkyldiacylglycerols [GL0302]	Triradylglycerols [GL03]	Glycerolipids [GL]	NA	NA	NA
POS	POS_858.7521_7.9148	858.752	7.91483	TG 15:0_16:0_20:4	72.1	C54H96O6	TG	Triacylglycerol	Triacylglycerols [GL0301]	Triradylglycerols [GL03]	Glycerolipids [GL]	LMGL03010067;LMGL03010068;LMGL03010086;LMGL03010088;LMGL03010089;LMGL03010091;LMGL03010092;LMGL03012907;LMGL03013393;LMGL03013415;LMGL03013436;LMGL03013544;LMGL03013557;LMGL03013570;LMGL03013809;LMGL03013833;LMGL03013917;LMGL03013936;LMGL03013954;LMGL03013971;LMGL03013988;LMGL03014003;LMGL03014191;LMGL03014217;LMGL03014286;LMGL03014308;LMGL03014329;LMGL03014404;LMGL03014421;LMGL03014436;LMGL03014…	C00422	map00561(Glycerolipid metabolism);map01100(Metabolic pathways);map04714(Thermogenesis);map04923(Regulation of lipolysis in adipocytes);map04931(Insulin resistance);map04975(Fat digestion and absorption);map04977(Vitamin digestion and absorption);map04979(Cholesterol metabolism);map05417(Lipid and atherosclerosis)
POS	POS_858.5977_5.4026	858.598	5.40262	PC 8:0_34:8	72	C50H84NO8P	PC	Phosphatidylcholine	Diacylglycerophosphocholines [GP0101]	Glycerophosphocholines [GP01]	Glycerophospholipids [GP]	LMGP01011865;LMGP01011924;LMGP01012089;LMGP01012117	C00157	map00564(Glycerophospholipid metabolism);map00590(Arachidonic acid metabolism);map00591(Linoleic acid metabolism);map00592(alpha-Linolenic acid metabolism);map01100(Metabolic pathways);map01110(Biosynthesis of secondary metabolites);map04723(Retrograde endocannabinoid signaling);map05231(Choline metabolism in cancer)
POS	POS_964.9156_8.4445	964.916	8.44453	TG 12:0_22:0_24:0	72	C61H118O6	TG	Triacylglycerol	Triacylglycerols [GL0301]	Triradylglycerols [GL03]	Glycerolipids [GL]	LMGL03010589;LMGL03010755;LMGL03010760;LMGL03010786;LMGL03010818;LMGL03010825;LMGL03010960;LMGL03011100;LMGL03012806;LMGL03015328	C00422	map00561(Glycerolipid metabolism);map01100(Metabolic pathways);map04714(Thermogenesis);map04923(Regulation of lipolysis in adipocytes);map04931(Insulin resistance);map04975(Fat digestion and absorption);map04977(Vitamin digestion and absorption);map04979(Cholesterol metabolism);map05417(Lipid and atherosclerosis)
POS	POS_944.7685_7.5924	944.768	7.5924	TG 16:0_20:4_22:6	72	C61H98O6	TG	Triacylglycerol	Triacylglycerols [GL0301]	Triradylglycerols [GL03]	Glycerolipids [GL]	LMGL03011316;LMGL03011317;LMGL03011320;LMGL03011321;LMGL03011322;LMGL03011323;LMGL03011521;LMGL03011528;LMGL03011529;LMGL03011530;LMGL03011536;LMGL03011537;LMGL03011538;LMGL03011543;LMGL03011544;LMGL03012811;LMGL03013060;LMGL03013098;LMGL03013108;LMGL03014570;LMGL03014974;LMGL03014975;LMGL03016186;LMGL03016238;LMGL03016256;LMGL03016304;LMGL03016322;LMGL03016369;LMGL03016384;LMGL03016444;LMGL03016…	C00422	map00561(Glycerolipid metabolism);map01100(Metabolic pathways);map04714(Thermogenesis);map04923(Regulation of lipolysis in adipocytes);map04931(Insulin resistance);map04975(Fat digestion and absorption);map04977(Vitamin digestion and absorption);map04979(Cholesterol metabolism);map05417(Lipid and atherosclerosis)
POS	POS_1040.9527_8.942	1040.95	8.94197	TG 16:0_22:4_26:0	72	C67H122O6	TG	Triacylglycerol	Triacylglycerols [GL0301]	Triradylglycerols [GL03]	Glycerolipids [GL]	LMGL03012163;LMGL03012164;LMGL03012207;LMGL03012209;LMGL03012210;LMGL03012229;LMGL03012266;LMGL03012267;LMGL03012306;LMGL03012421;LMGL03013156;LMGL03016801;LMGL03016812;LMGL03016832	C00422	map00561(Glycerolipid metabolism);map01100(Metabolic pathways);map04714(Thermogenesis);map04923(Regulation of lipolysis in adipocytes);map04931(Insulin resistance);map04975(Fat digestion and absorption);map04977(Vitamin digestion and absorption);map04979(Cholesterol metabolism);map05417(Lipid and atherosclerosis)
POS	POS_770.5994_5.8786	770.599	5.87862	LPC 36:3-SN2	72	C44H84NO7P	LPC	Lysophophatidylcholine	Monoacylglycerophosphocholines [GP0105]	Glycerophosphocholines [GP01]	Glycerophospholipids [GP]	NA	C04230	map00564(Glycerophospholipid metabolism);map04148(Efferocytosis);map05231(Choline metabolism in cancer)
POS	POS_895.5731_6.3111	895.573	6.31115	DGDG O-24:3_8:0	72	C47H84O14	EtherDGDG	Ether-linked digalactosyldiacylglycerol	Glycosyldiacylglycerols [GL0501]	Glycosyldiradylglycerols [GL05]	Glycerolipids [GL]	NA	NA	NA
POS	POS_529.3427_3.5303	529.343	3.53027	MGDG O-11:0_6:0	72	C26H50O9	EtherMGDG	Ether-linked monogalactosyldiacylglycerol	Glycosyldiacylglycerols [GL0501]	Glycosyldiradylglycerols [GL05]	Glycerolipids [GL]	NA	NA	NA
POS	POS_832.634_3.1097	832.634	3.10972	MGDG O-16:1_24:6	72	C49H82O9	EtherMGDG	Ether-linked monogalactosyldiacylglycerol	Glycosyldiacylglycerols [GL0501]	Glycosyldiradylglycerols [GL05]	Glycerolipids [GL]	NA	NA	NA
NEG	NEG_725.494_4.1709	725.494	4.17093	PG O-18:1_16:4	72	C40H71O9P	EtherPG	Ether-linked phosphatidylglycerol	1-alkyl,2-acylglycerophosphoglycerols [GP0402]	Glycerophosphoglycerols [GP04]	Glycerophospholipids [GP]	NA	NA	NA
NEG	NEG_746.5141_5.7051	746.514	5.70507	PE O-20:5_18:2	71.9	C43H74NO7P	EtherPE	Ether-linked phosphatidylethanolamine	1-alkyl,2-acylglycerophosphoethanolamines [GP0202]	Glycerophosphoethanolamines [GP02]	Glycerophospholipids [GP]	NA	C04475	map00565(Ether lipid metabolism);map01100(Metabolic pathways)
POS	POS_992.7411_3.6337	992.741	3.63366	ADGGA 18:4_12:0_18:0	71.9	C57H98O12	ADGGA	Acyl diacylglyceryl glucuronide	NA	Other Glycerolipids [GL00]	Glycerolipids [GL]	NA	NA	NA
POS	POS_569.3631_5.0255	569.363	5.02548	MGDG O-13:1_7:0	71.9	C29H54O9	EtherMGDG	Ether-linked monogalactosyldiacylglycerol	Glycosyldiacylglycerols [GL0501]	Glycosyldiradylglycerols [GL05]	Glycerolipids [GL]	NA	NA	NA
POS	POS_690.6015_6.7315	690.601	6.73152	DG 18:0_22:4	71.8	C43H76O5	DG	Diacylglycerol	Diacylglycerols [GL0201]	Diradylglycerols [GL02]	Glycerolipids [GL]	LMGL02010163;LMGL02010164;LMGL02010165;LMGL02010181;LMGL02010191;LMGL02010194;LMGL02010203;LMGL02010492;LMGL02010515	C00641	map00552(Teichoic acid biosynthesis);map00561(Glycerolipid metabolism);map00562(Inositol phosphate metabolism);map00564(Glycerophospholipid metabolism);map01100(Metabolic pathways);map01110(Biosynthesis of secondary metabolites);map04070(Phosphatidylinositol signaling system);map04730(Long-term depression)
POS	POS_625.4442_6.4587	625.444	6.45872	MGDG O-8:0_16:1	71.8	C33H62O9	EtherMGDG	Ether-linked monogalactosyldiacylglycerol	Glycosyldiacylglycerols [GL0501]	Glycosyldiradylglycerols [GL05]	Glycerolipids [GL]	NA	NA	NA
NEG	NEG_993.6524_6.6534	993.652	6.65343	SMGDG O-19:0_28:6	71.8	C56H98O12S	EtherSMGDG	Semino lipid	Glycosyldiacylglycerols [GL0501]	Glycosyldiradylglycerols [GL05]	Glycerolipids [GL]	NA	NA	NA
POS	POS_859.7112_8.3821	859.711	8.38213	TG O-8:0_22:3_22:3	71.8	C55H96O5	EtherTG	Ether-linked triacylglycerol	Alkyldiacylglycerols [GL0302]	Triradylglycerols [GL03]	Glycerolipids [GL]	NA	NA	NA
POS	POS_663.4786_4.9584	663.479	4.95835	TG O-22:6_8:0_8:0	71.7	C41H68O5	EtherTG	Ether-linked triacylglycerol	Alkyldiacylglycerols [GL0302]	Triradylglycerols [GL03]	Glycerolipids [GL]	NA	NA	NA
POS	POS_956.8631_8.4724	956.863	8.47245	TG 16:0_20:1_22:3	71.6	C61H110O6	TG	Triacylglycerol	Triacylglycerols [GL0301]	Triradylglycerols [GL03]	Glycerolipids [GL]	LMGL03010857;LMGL03010858;LMGL03010860;LMGL03010861;LMGL03010862;LMGL03010866;LMGL03010867;LMGL03010874;LMGL03010977;LMGL03010978;LMGL03010982;LMGL03011035;LMGL03011036;LMGL03011041;LMGL03011042;LMGL03011043;LMGL03011044;LMGL03011048;LMGL03011049;LMGL03011053;LMGL03011063;LMGL03011068;LMGL03011092;LMGL03011102;LMGL03011103;LMGL03011104;LMGL03011132;LMGL03011133;LMGL03011137;LMGL03011138;LMGL03011…	C00422	map00561(Glycerolipid metabolism);map01100(Metabolic pathways);map04714(Thermogenesis);map04923(Regulation of lipolysis in adipocytes);map04931(Insulin resistance);map04975(Fat digestion and absorption);map04977(Vitamin digestion and absorption);map04979(Cholesterol metabolism);map05417(Lipid and atherosclerosis)
POS	POS_710.5682_3.975	710.568	3.97498	DG 18:2_24:6	71.6	C45H72O5	DG	Diacylglycerol	Diacylglycerols [GL0201]	Diradylglycerols [GL02]	Glycerolipids [GL]	LMGL02010260;LMGL02010268;LMGL02010269;LMGL02010270	C00641	map00552(Teichoic acid biosynthesis);map00561(Glycerolipid metabolism);map00562(Inositol phosphate metabolism);map00564(Glycerophospholipid metabolism);map01100(Metabolic pathways);map01110(Biosynthesis of secondary metabolites);map04070(Phosphatidylinositol signaling system);map04730(Long-term depression)
NEG	NEG_806.497_5.6547	806.497	5.65474	SHexCer 35:2;3O	71.6	C41H77NO12S	SHexCer	Sulfatide	Sulfoglycosphingolipids (sulfatides) [SP0602]	Acidic glycosphingolipids [SP06]	Sphingolipids [SP]	NA	C06125	map00600(Sphingolipid metabolism);map01100(Metabolic pathways)
NEG	NEG_861.4686_4.1686	861.469	4.16863	SMGDG O-16:3_22:6	71.6	C47H74O12S	EtherSMGDG	Semino lipid	Glycosyldiacylglycerols [GL0501]	Glycosyldiradylglycerols [GL05]	Glycerolipids [GL]	NA	NA	NA
POS	POS_929.5095_5.2083	929.51	5.20832	PI 40:8	71.5	C49H79O13P	PI	Phosphatidylinositol	Diacylglycerophosphoinositols [GP0601]	Glycerophosphoinositols [GP06]	Glycerophospholipids [GP]	LMGP06010422;LMGP06010581;LMGP06010638;LMGP06010772;LMGP06010798;LMGP06010827;LMGP06010844	C01194	map00562(Inositol phosphate metabolism);map00563(Glycosylphosphatidylinositol (GPI)-anchor biosynthesis);map00564(Glycerophospholipid metabolism);map00571(Lipoarabinomannan (LAM) biosynthesis);map01100(Metabolic pathways);map04070(Phosphatidylinositol signaling system);map04136(Autophagy - other);map04138(Autophagy - yeast);map04140(Autophagy - animal);map05132(Salmonella infection);map05152(Tube…
POS	POS_940.8661_8.5763	940.866	8.57627	TG O-18:0_18:1_22:4	71.5	C61H110O5	EtherTG	Ether-linked triacylglycerol	Alkyldiacylglycerols [GL0302]	Triradylglycerols [GL03]	Glycerolipids [GL]	NA	NA	NA
POS	POS_948.8922_8.3973	948.892	8.3973	TG 13:1_21:0_23:0	71.4	C60H114O6	TG	Triacylglycerol	Triacylglycerols [GL0301]	Triradylglycerols [GL03]	Glycerolipids [GL]	LMGL03010475;LMGL03010480;LMGL03010590;LMGL03010594;LMGL03010629;LMGL03010630;LMGL03010634;LMGL03010749;LMGL03010750;LMGL03010754;LMGL03010756;LMGL03010761;LMGL03010819;LMGL03012973;LMGL03013119;LMGL03014116;LMGL03014545;LMGL03014950;LMGL03015272;LMGL03015283;LMGL03015622;LMGL03015773;LMGL03015781;LMGL03015904;LMGL03015958;LMGL03016189	C00422	map00561(Glycerolipid metabolism);map01100(Metabolic pathways);map04714(Thermogenesis);map04923(Regulation of lipolysis in adipocytes);map04931(Insulin resistance);map04975(Fat digestion and absorption);map04977(Vitamin digestion and absorption);map04979(Cholesterol metabolism);map05417(Lipid and atherosclerosis)
POS	POS_894.7532_7.6822	894.753	7.68215	TG 16:1_18:2_20:4	71.4	C57H96O6	TG	Triacylglycerol	Triacylglycerols [GL0301]	Triradylglycerols [GL03]	Glycerolipids [GL]	LMGL03010398;LMGL03010402;LMGL03010405;LMGL03010406;LMGL03010419;LMGL03010420;LMGL03010442;LMGL03010446;LMGL03010447;LMGL03010451;LMGL03010452;LMGL03010585;LMGL03010586;LMGL03012860;LMGL03013033;LMGL03013037;LMGL03013605;LMGL03013615;LMGL03013624;LMGL03013632;LMGL03013639;LMGL03014045;LMGL03014381;LMGL03014399;LMGL03014416;LMGL03014433;LMGL03014448;LMGL03014508;LMGL03014517;LMGL03014767;LMGL03014…	C00422	map00561(Glycerolipid metabolism);map01100(Metabolic pathways);map04714(Thermogenesis);map04923(Regulation of lipolysis in adipocytes);map04931(Insulin resistance);map04975(Fat digestion and absorption);map04977(Vitamin digestion and absorption);map04979(Cholesterol metabolism);map05417(Lipid and atherosclerosis)
NEG	NEG_880.6076_5.8653	880.608	5.86533	PC 18:1_22:4	71.3	C48H86NO8P	PC	Phosphatidylcholine	Diacylglycerophosphocholines [GP0101]	Glycerophosphocholines [GP01]	Glycerophospholipids [GP]	LMGP01010816;LMGP01010818;LMGP01011613;LMGP01011668;LMGP01011697;LMGP01011727;LMGP01011800;LMGP01011827;LMGP01011857;LMGP01011887;LMGP01011916;LMGP01011944;LMGP01012020;LMGP01012049;LMGP01012050;LMGP01012078;LMGP01012160;LMGP01012183;LMGP01012188;LMGP01012191;LMGP01012204;LMGP01012214;LMGP01012225;LMGP01012231	C00157	map00564(Glycerophospholipid metabolism);map00590(Arachidonic acid metabolism);map00591(Linoleic acid metabolism);map00592(alpha-Linolenic acid metabolism);map01100(Metabolic pathways);map01110(Biosynthesis of secondary metabolites);map04723(Retrograde endocannabinoid signaling);map05231(Choline metabolism in cancer)
POS	POS_761.6405_6.3632	761.64	6.36317	SM 8:0;2O/30:0	71.3	C43H89N2O6P	SM	Sphingomyelin	Ceramide phosphocholines (sphingomyelins) [SP0301]	Phosphosphingolipids [SP03]	Sphingolipids [SP]	LMSP03010021;LMSP03010063	C00550	map00600(Sphingolipid metabolism);map01100(Metabolic pathways);map04071(Sphingolipid signaling pathway);map04217(Necroptosis)
POS	POS_958.8771_8.5888	958.877	8.58885	TG 16:0_18:1_24:2	71.2	C61H112O6	TG	Triacylglycerol	Triacylglycerols [GL0301]	Triradylglycerols [GL03]	Glycerolipids [GL]	LMGL03010785;LMGL03010787;LMGL03010788;LMGL03010791;LMGL03010792;LMGL03010798;LMGL03010905;LMGL03010910;LMGL03010963;LMGL03010964;LMGL03010968;LMGL03010969;LMGL03010970;LMGL03010971;LMGL03010975;LMGL03010976;LMGL03010979;LMGL03011012;LMGL03011029;LMGL03011030;LMGL03011031;LMGL03011047;LMGL03011057;LMGL03011058;LMGL03011062;LMGL03011135;LMGL03011182;LMGL03012865;LMGL03013032;LMGL03013067;LMGL03013…	C00422	map00561(Glycerolipid metabolism);map01100(Metabolic pathways);map04714(Thermogenesis);map04923(Regulation of lipolysis in adipocytes);map04931(Insulin resistance);map04975(Fat digestion and absorption);map04977(Vitamin digestion and absorption);map04979(Cholesterol metabolism);map05417(Lipid and atherosclerosis)
POS	POS_1016.9533_9.0258	1016.95	9.02582	TG 16:0_18:1_28:1	71.1	C65H122O6	TG	Triacylglycerol	Triacylglycerols [GL0301]	Triradylglycerols [GL03]	Glycerolipids [GL]	LMGL03011638;LMGL03011639;LMGL03011647;LMGL03011739;LMGL03011777;LMGL03011783;LMGL03011784;LMGL03011870;LMGL03011976;LMGL03012061;LMGL03013028;LMGL03016281;LMGL03016766;LMGL03016793	C00422	map00561(Glycerolipid metabolism);map01100(Metabolic pathways);map04714(Thermogenesis);map04923(Regulation of lipolysis in adipocytes);map04931(Insulin resistance);map04975(Fat digestion and absorption);map04977(Vitamin digestion and absorption);map04979(Cholesterol metabolism);map05417(Lipid and atherosclerosis)
POS	POS_682.5396_5.7694	682.54	5.76937	DG 20:4_20:4	71.1	C43H68O5	DG	Diacylglycerol	Diacylglycerols [GL0201]	Diradylglycerols [GL02]	Glycerolipids [GL]	LMGL02010207;LMGL02010208;LMGL02010233;LMGL02010234;LMGL02010496;LMGL02010519	C00641	map00552(Teichoic acid biosynthesis);map00561(Glycerolipid metabolism);map00562(Inositol phosphate metabolism);map00564(Glycerophospholipid metabolism);map01100(Metabolic pathways);map01110(Biosynthesis of secondary metabolites);map04070(Phosphatidylinositol signaling system);map04730(Long-term depression)
POS	POS_540.534_6.1336	540.534	6.13357	Cer 30:0;2O/4:0	71.1	C34H69NO3	Cer_NDS	Ceramide non-hydroxyfatty acid-dihydrosphingosine	N-acylsphinganines (dihydroceramides) [SP0202]	Ceramides [SP02]	Sphingolipids [SP]	LMSP02020001	C12126	map00600(Sphingolipid metabolism);map01100(Metabolic pathways);map04071(Sphingolipid signaling pathway)
POS	POS_976.8316_8.0422	976.832	8.04215	TG 16:0_22:3_22:5	71	C63H106O6	TG	Triacylglycerol	Triacylglycerols [GL0301]	Triradylglycerols [GL03]	Glycerolipids [GL]	LMGL03011545;LMGL03011546;LMGL03011547;LMGL03011548;LMGL03011551;LMGL03011552;LMGL03011652;LMGL03011653;LMGL03011654;LMGL03011655;LMGL03011708;LMGL03011715;LMGL03011716;LMGL03011745;LMGL03011746;LMGL03011747;LMGL03011748;LMGL03011755;LMGL03011756;LMGL03011757;LMGL03011758;LMGL03011765;LMGL03011766;LMGL03011767;LMGL03011804;LMGL03011805;LMGL03011806;LMGL03011810;LMGL03011820;LMGL03011877;LMGL03011…	C00422	map00561(Glycerolipid metabolism);map01100(Metabolic pathways);map04714(Thermogenesis);map04923(Regulation of lipolysis in adipocytes);map04931(Insulin resistance);map04975(Fat digestion and absorption);map04977(Vitamin digestion and absorption);map04979(Cholesterol metabolism);map05417(Lipid and atherosclerosis)
POS	POS_918.8446_8.5227	918.845	8.52266	TG 17:0_18:1_20:1	71	C58H108O6	TG	Triacylglycerol	Triacylglycerols [GL0301]	Triradylglycerols [GL03]	Glycerolipids [GL]	LMGL03010299;LMGL03010300;LMGL03010301;LMGL03010304;LMGL03010305;LMGL03010309;LMGL03010376;LMGL03010377;LMGL03010384;LMGL03010389;LMGL03010410;LMGL03010411;LMGL03010413;LMGL03010414;LMGL03010421;LMGL03010457;LMGL03010458;LMGL03010467;LMGL03010507;LMGL03010508;LMGL03012914;LMGL03013003;LMGL03013646;LMGL03014054;LMGL03014065;LMGL03014075;LMGL03014462;LMGL03014475;LMGL03014509;LMGL03014867;LMGL03014…	C00422	map00561(Glycerolipid metabolism);map01100(Metabolic pathways);map04714(Thermogenesis);map04923(Regulation of lipolysis in adipocytes);map04931(Insulin resistance);map04975(Fat digestion and absorption);map04977(Vitamin digestion and absorption);map04979(Cholesterol metabolism);map05417(Lipid and atherosclerosis)
POS	POS_818.5644_5.7513	818.564	5.75126	PC 37:4	70.9	C45H82NO8P	PC	Phosphatidylcholine	Diacylglycerophosphocholines [GP0101]	Glycerophosphocholines [GP01]	Glycerophospholipids [GP]	LMGP01010003;LMGP01011429;LMGP01011542;LMGP01011571;LMGP01011658;LMGP01011687;LMGP01011717;LMGP01011742;LMGP01011770;LMGP01011771;LMGP01011845;LMGP01011875;LMGP01011904;LMGP01012070	C00157	map00564(Glycerophospholipid metabolism);map00590(Arachidonic acid metabolism);map00591(Linoleic acid metabolism);map00592(alpha-Linolenic acid metabolism);map01100(Metabolic pathways);map01110(Biosynthesis of secondary metabolites);map04723(Retrograde endocannabinoid signaling);map05231(Choline metabolism in cancer)
POS	POS_710.6256_7.2	710.626	7.20002	TG 8:0_16:0_16:1	70.9	C43H80O6	TG	Triacylglycerol	Triacylglycerols [GL0301]	Triradylglycerols [GL03]	Glycerolipids [GL]	LMGL03012633;LMGL03012692;LMGL03013180;LMGL03013208	C00422	map00561(Glycerolipid metabolism);map01100(Metabolic pathways);map04714(Thermogenesis);map04923(Regulation of lipolysis in adipocytes);map04931(Insulin resistance);map04975(Fat digestion and absorption);map04977(Vitamin digestion and absorption);map04979(Cholesterol metabolism);map05417(Lipid and atherosclerosis)
POS	POS_681.5018_7.0728	681.502	7.07283	MGDG O-8:0_20:1	70.9	C37H70O9	EtherMGDG	Ether-linked monogalactosyldiacylglycerol	Glycosyldiacylglycerols [GL0501]	Glycosyldiradylglycerols [GL05]	Glycerolipids [GL]	NA	NA	NA
POS	POS_637.4574_6.1815	637.457	6.18153	MGDG O-8:0_17:2	70.8	C34H62O9	EtherMGDG	Ether-linked monogalactosyldiacylglycerol	Glycosyldiacylglycerols [GL0501]	Glycosyldiradylglycerols [GL05]	Glycerolipids [GL]	NA	NA	NA
POS	POS_683.4988_6.5332	683.499	6.53318	MGDG O-8:0_20:0	70.8	C37H72O9	EtherMGDG	Ether-linked monogalactosyldiacylglycerol	Glycosyldiacylglycerols [GL0501]	Glycosyldiradylglycerols [GL05]	Glycerolipids [GL]	NA	NA	NA
POS	POS_663.4906_2.0638	663.491	2.06378	TG O-8:0_8:0_22:6	70.8	C41H68O5	EtherTG	Ether-linked triacylglycerol	Alkyldiacylglycerols [GL0302]	Triradylglycerols [GL03]	Glycerolipids [GL]	NA	NA	NA
POS	POS_990.9395_8.5937	990.94	8.59367	TG 12:0_24:0_24:1	70.7	C63H120O6	TG	Triacylglycerol	Triacylglycerols [GL0301]	Triradylglycerols [GL03]	Glycerolipids [GL]	LMGL03011004;LMGL03011188;LMGL03011189;LMGL03011197;LMGL03011333;LMGL03011342;LMGL03011407;LMGL03011410;LMGL03011419;LMGL03011426;LMGL03011553;LMGL03013120;LMGL03015795;LMGL03015972;LMGL03016203;LMGL03016681;LMGL03016707	C00422	map00561(Glycerolipid metabolism);map01100(Metabolic pathways);map04714(Thermogenesis);map04923(Regulation of lipolysis in adipocytes);map04931(Insulin resistance);map04975(Fat digestion and absorption);map04977(Vitamin digestion and absorption);map04979(Cholesterol metabolism);map05417(Lipid and atherosclerosis)
POS	POS_948.8008_7.8895	948.801	7.88947	TG 16:0_20:5_22:3	70.7	C61H102O6	TG	Triacylglycerol	Triacylglycerols [GL0301]	Triradylglycerols [GL03]	Glycerolipids [GL]	LMGL03011159;LMGL03011160;LMGL03011163;LMGL03011164;LMGL03011165;LMGL03011166;LMGL03011170;LMGL03011171;LMGL03011172;LMGL03011173;LMGL03011276;LMGL03011277;LMGL03011283;LMGL03011368;LMGL03011369;LMGL03011374;LMGL03011375;LMGL03011376;LMGL03011377;LMGL03011381;LMGL03011382;LMGL03011383;LMGL03011384;LMGL03011388;LMGL03011389;LMGL03011437;LMGL03011444;LMGL03011465;LMGL03012810;LMGL03013058;LMGL03013…	C00422	map00561(Glycerolipid metabolism);map01100(Metabolic pathways);map04714(Thermogenesis);map04923(Regulation of lipolysis in adipocytes);map04931(Insulin resistance);map04975(Fat digestion and absorption);map04977(Vitamin digestion and absorption);map04979(Cholesterol metabolism);map05417(Lipid and atherosclerosis)
POS	POS_709.5136_6.4265	709.514	6.42652	MGDG O-8:0_22:1	70.7	C39H74O9	EtherMGDG	Ether-linked monogalactosyldiacylglycerol	Glycosyldiacylglycerols [GL0501]	Glycosyldiradylglycerols [GL05]	Glycerolipids [GL]	NA	NA	NA
NEG	NEG_528.2735_1.895	528.273	1.89498	ST 24:1;O4;G;S	70.7	C26H43NO8S	BASulfate	Bile acid sulfate	C24 bile acids, alcohols, and derivatives [ST0401]	Bile acids and derivatives [ST04]	Sterol Lipids [ST]	NA	NA	NA
POS	POS_844.738_7.8071	844.738	7.80707	TG 14:0_16:0_20:4	70.6	C53H94O6	TG	Triacylglycerol	Triacylglycerols [GL0301]	Triradylglycerols [GL03]	Glycerolipids [GL]	LMGL03010046;LMGL03010047;LMGL03010064;LMGL03010065;LMGL03012780;LMGL03012793;LMGL03012837;LMGL03012889;LMGL03012942;LMGL03012982;LMGL03013344;LMGL03013368;LMGL03013452;LMGL03013471;LMGL03013489;LMGL03013506;LMGL03013523;LMGL03013538;LMGL03013756;LMGL03013782;LMGL03013851;LMGL03013873;LMGL03013894;LMGL03013969;LMGL03013986;LMGL03014001;LMGL03014162;LMGL03014237;LMGL03014261;LMGL03014345;LMGL03014…	C00422	map00561(Glycerolipid metabolism);map01100(Metabolic pathways);map04714(Thermogenesis);map04923(Regulation of lipolysis in adipocytes);map04931(Insulin resistance);map04975(Fat digestion and absorption);map04977(Vitamin digestion and absorption);map04979(Cholesterol metabolism);map05417(Lipid and atherosclerosis)
POS	POS_992.9494_9.1756	992.949	9.17561	TG 16:0_18:0_26:0	70.6	C63H122O6	TG	Triacylglycerol	Triacylglycerols [GL0301]	Triradylglycerols [GL03]	Glycerolipids [GL]	LMGL03010003;LMGL03011114;LMGL03011258;LMGL03011332;LMGL03011334;LMGL03011341;LMGL03011478	C00422	map00561(Glycerolipid metabolism);map01100(Metabolic pathways);map04714(Thermogenesis);map04923(Regulation of lipolysis in adipocytes);map04931(Insulin resistance);map04975(Fat digestion and absorption);map04977(Vitamin digestion and absorption);map04979(Cholesterol metabolism);map05417(Lipid and atherosclerosis)
POS	POS_1012.9223_8.8163	1012.92	8.81632	TG 16:0_22:4_24:0	70.6	C65H118O6	TG	Triacylglycerol	Triacylglycerols [GL0301]	Triradylglycerols [GL03]	Glycerolipids [GL]	LMGL03011728;LMGL03011780;LMGL03011781;LMGL03011782;LMGL03011788;LMGL03011789;LMGL03011819;LMGL03011860;LMGL03011861;LMGL03011875;LMGL03011876;LMGL03011919;LMGL03011920;LMGL03011946;LMGL03011998;LMGL03011999;LMGL03012057;LMGL03012098;LMGL03012127;LMGL03013044;LMGL03013112;LMGL03016212;LMGL03016282;LMGL03016487;LMGL03016547;LMGL03016768;LMGL03016795;LMGL03016806	C00422	map00561(Glycerolipid metabolism);map01100(Metabolic pathways);map04714(Thermogenesis);map04923(Regulation of lipolysis in adipocytes);map04931(Insulin resistance);map04975(Fat digestion and absorption);map04977(Vitamin digestion and absorption);map04979(Cholesterol metabolism);map05417(Lipid and atherosclerosis)
POS	POS_839.5117_5.6149	839.512	5.61491	DGDG O-20:3_8:0	70.6	C43H76O14	EtherDGDG	Ether-linked digalactosyldiacylglycerol	Glycosyldiacylglycerols [GL0501]	Glycosyldiradylglycerols [GL05]	Glycerolipids [GL]	NA	NA	NA
POS	POS_768.5539_6.041	768.554	6.04105	PE 19:2_19:2	70.5	C43H78NO8P	PE	Phosphatidylethanolamine	Diacylglycerophosphoethanolamines [GP0201]	Glycerophosphoethanolamines [GP02]	Glycerophospholipids [GP]	LMGP02010114;LMGP02010115;LMGP02010116;LMGP02010118;LMGP02010129;LMGP02010648;LMGP02010671;LMGP02010699;LMGP02010727;LMGP02010757;LMGP02010855;LMGP02010856;LMGP02010884;LMGP02010914;LMGP02010943;LMGP02011108	C00350	map00563(Glycosylphosphatidylinositol (GPI)-anchor biosynthesis);map00564(Glycerophospholipid metabolism);map01100(Metabolic pathways);map01110(Biosynthesis of secondary metabolites);map04136(Autophagy - other);map04138(Autophagy - yeast);map04140(Autophagy - animal);map04723(Retrograde endocannabinoid signaling);map05130(Pathogenic Escherichia coli infection);map05167(Kaposi sarcoma-associated h…
POS	POS_922.7854_7.857	922.785	7.85705	TG 18:1_18:2_20:4	70.5	C59H100O6	TG	Triacylglycerol	Triacylglycerols [GL0301]	Triradylglycerols [GL03]	Glycerolipids [GL]	LMGL03010722;LMGL03010727;LMGL03010728;LMGL03010733;LMGL03010734;LMGL03010735;LMGL03010736;LMGL03010740;LMGL03010741;LMGL03010742;LMGL03010743;LMGL03010747;LMGL03010748;LMGL03010770;LMGL03010813;LMGL03010836;LMGL03010848;LMGL03010851;LMGL03010852;LMGL03010855;LMGL03010916;LMGL03010917;LMGL03010921;LMGL03010922;LMGL03010925;LMGL03010926;LMGL03013050;LMGL03013661;LMGL03013664;LMGL03013666;LMGL03014…	C00422	map00561(Glycerolipid metabolism);map01100(Metabolic pathways);map04714(Thermogenesis);map04923(Regulation of lipolysis in adipocytes);map04931(Insulin resistance);map04975(Fat digestion and absorption);map04977(Vitamin digestion and absorption);map04979(Cholesterol metabolism);map05417(Lipid and atherosclerosis)
POS	POS_414.3707_5.9756	414.371	5.97562	CAR 17:0	70.5	C24H48NO4	CAR	Acylcarnitine	Fatty acyl carnitines [FA0707]	Fatty esters [FA07]	Fatty acyls [FA]	LMFA07070067	C02301	map04714(Thermogenesis)
POS	POS_832.5826_5.4028	832.583	5.40275	PC 18:1_22:6	70.4	C48H82NO8P	PC	Phosphatidylcholine	Diacylglycerophosphocholines [GP0101]	Glycerophosphocholines [GP01]	Glycerophospholipids [GP]	LMGP01010847;LMGP01010913;LMGP01010946;LMGP01011669;LMGP01011698;LMGP01011859;LMGP01011889;LMGP01011918;LMGP01011946;LMGP01012080;LMGP01012081;LMGP01012108	C00157	map00564(Glycerophospholipid metabolism);map00590(Arachidonic acid metabolism);map00591(Linoleic acid metabolism);map00592(alpha-Linolenic acid metabolism);map01100(Metabolic pathways);map01110(Biosynthesis of secondary metabolites);map04723(Retrograde endocannabinoid signaling);map05231(Choline metabolism in cancer)
POS	POS_962.8994_8.2567	962.899	8.25672	TG 10:0_24:0_24:1	70.4	C61H116O6	TG	Triacylglycerol	Triacylglycerols [GL0301]	Triradylglycerols [GL03]	Glycerolipids [GL]	LMGL03010651;LMGL03010655;LMGL03010823;LMGL03010824;LMGL03010828;LMGL03010829;LMGL03010834;LMGL03010859;LMGL03010887;LMGL03010888;LMGL03010895;LMGL03010901;LMGL03011033;LMGL03011175;LMGL03012864;LMGL03013024;LMGL03014551;LMGL03015329;LMGL03015679;LMGL03015788;LMGL03015951;LMGL03015959;LMGL03016195;LMGL03016674	C00422	map00561(Glycerolipid metabolism);map01100(Metabolic pathways);map04714(Thermogenesis);map04923(Regulation of lipolysis in adipocytes);map04931(Insulin resistance);map04975(Fat digestion and absorption);map04977(Vitamin digestion and absorption);map04979(Cholesterol metabolism);map05417(Lipid and atherosclerosis)
POS	POS_845.6578_7.455	845.658	7.45496	TG 14:0_18:3_18:3	70.4	C53H90O6	TG	Triacylglycerol	Triacylglycerols [GL0301]	Triradylglycerols [GL03]	Glycerolipids [GL]	LMGL03012782;LMGL03012794;LMGL03012795;LMGL03012839;LMGL03012944;LMGL03012990;LMGL03013346;LMGL03013370;LMGL03013473;LMGL03013491;LMGL03013508;LMGL03013525;LMGL03013540;LMGL03013758;LMGL03013784;LMGL03013875;LMGL03013896;LMGL03014164;LMGL03014263;LMGL03014384;LMGL03014401;LMGL03014644;LMGL03014668;LMGL03014771;LMGL03014788;LMGL03014789;LMGL03014996;LMGL03015108;LMGL03015437;LMGL03015457;LMGL03015…	C00422	map00561(Glycerolipid metabolism);map01100(Metabolic pathways);map04714(Thermogenesis);map04923(Regulation of lipolysis in adipocytes);map04931(Insulin resistance);map04975(Fat digestion and absorption);map04977(Vitamin digestion and absorption);map04979(Cholesterol metabolism);map05417(Lipid and atherosclerosis)
POS	POS_698.6252_7.308	698.625	7.30803	TG 9:0_14:0_16:0	70.4	C42H80O6	TG	Triacylglycerol	Triacylglycerols [GL0301]	Triradylglycerols [GL03]	Glycerolipids [GL]	LMGL03012619;LMGL03012630;LMGL03013177	C00422	map00561(Glycerolipid metabolism);map01100(Metabolic pathways);map04714(Thermogenesis);map04923(Regulation of lipolysis in adipocytes);map04931(Insulin resistance);map04975(Fat digestion and absorption);map04977(Vitamin digestion and absorption);map04979(Cholesterol metabolism);map05417(Lipid and atherosclerosis)
POS	POS_741.5583_5.2618	741.558	5.26182	SM 36:4;3O	70.4	C41H77N2O7P	SM	Sphingomyelin	Ceramide phosphocholines (sphingomyelins) [SP0301]	Phosphosphingolipids [SP03]	Sphingolipids [SP]	NA	C00550	map00600(Sphingolipid metabolism);map01100(Metabolic pathways);map04071(Sphingolipid signaling pathway);map04217(Necroptosis)
POS	POS_446.3594_3.6394	446.359	3.63944	Cer 8:0;2O/20:5	70.4	C28H47NO3	Cer_NDS	Ceramide non-hydroxyfatty acid-dihydrosphingosine	N-acylsphinganines (dihydroceramides) [SP0202]	Ceramides [SP02]	Sphingolipids [SP]	NA	C12126	map00600(Sphingolipid metabolism);map01100(Metabolic pathways);map04071(Sphingolipid signaling pathway)
NEG	NEG_796.529_0.9054	796.529	0.905408	LNAPS 22:4/N-15:0	70.4	C43H76NO10P	LNAPS	N-acyl-lysophosphatidylserine	NA	Glycerophosphoserines [GP03]	Glycerophospholipids [GP]	NA	NA	NA
POS	POS_866.7215_7.5314	866.721	7.53135	TG 16:0_16:3_20:4	70.3	C55H92O6	TG	Triacylglycerol	Triacylglycerols [GL0301]	Triradylglycerols [GL03]	Glycerolipids [GL]	LMGL03010196;LMGL03010221;LMGL03010247;LMGL03012952;LMGL03012993;LMGL03013013;LMGL03013481;LMGL03013499;LMGL03013516;LMGL03013533;LMGL03013548;LMGL03013608;LMGL03013617;LMGL03013883;LMGL03013904;LMGL03014271;LMGL03014392;LMGL03014409;LMGL03014426;LMGL03014441;LMGL03014652;LMGL03014676;LMGL03014779;LMGL03014797;LMGL03014814;LMGL03014831;LMGL03014846;LMGL03015004;LMGL03015116;LMGL03015445;LMGL03015…	C00422	map00561(Glycerolipid metabolism);map01100(Metabolic pathways);map04714(Thermogenesis);map04923(Regulation of lipolysis in adipocytes);map04931(Insulin resistance);map04975(Fat digestion and absorption);map04977(Vitamin digestion and absorption);map04979(Cholesterol metabolism);map05417(Lipid and atherosclerosis)
POS	POS_766.5808_5.9037	766.581	5.90372	PE O-28:5_11:0	70.3	C44H80NO7P	EtherPE	Ether-linked phosphatidylethanolamine	1-alkyl,2-acylglycerophosphoethanolamines [GP0202]	Glycerophosphoethanolamines [GP02]	Glycerophospholipids [GP]	NA	C04475	map00565(Ether lipid metabolism);map01100(Metabolic pathways)
POS	POS_812.5415_5.6844	812.541	5.68442	PE 40:7	70.2	C45H76NO8P	PE	Phosphatidylethanolamine	Diacylglycerophosphoethanolamines [GP0201]	Glycerophosphoethanolamines [GP02]	Glycerophospholipids [GP]	LMGP02010708;LMGP02010736;LMGP02010895;LMGP02010925;LMGP02010954;LMGP02010982;LMGP02011116;LMGP02011117;LMGP02011143;LMGP02011264	C00350	map00563(Glycosylphosphatidylinositol (GPI)-anchor biosynthesis);map00564(Glycerophospholipid metabolism);map01100(Metabolic pathways);map01110(Biosynthesis of secondary metabolites);map04136(Autophagy - other);map04138(Autophagy - yeast);map04140(Autophagy - animal);map04723(Retrograde endocannabinoid signaling);map05130(Pathogenic Escherichia coli infection);map05167(Kaposi sarcoma-associated h…
POS	POS_682.6691_8.011	682.669	8.01099	SE 29:2/17:0	70.2	C46H80O2	STSE	Stigmasterol ester	Stigmasterols and C24-ethyl derivatives [ST0104]	Sterols [ST01]	Sterol Lipids [ST]	NA	NA	NA
POS	POS_544.5066_6.332	544.507	6.332	SE 28:1/8:0	70.1	C36H62O2	CASE	Campesterol ester	Ergosterols and C24-methyl derivatives [ST0103]	Sterols [ST01]	Sterol Lipids [ST]	NA	NA	NA
POS	POS_617.501_6.2853	617.501	6.28527	TG O-14:1_10:0_10:0	70	C37H70O5	EtherTG	Ether-linked triacylglycerol	Alkyldiacylglycerols [GL0302]	Triradylglycerols [GL03]	Glycerolipids [GL]	NA	NA	NA
NEG	NEG_860.5352_0.9056	860.535	0.9056	LNAPS 22:4/N-20:3	69.7	C48H80NO10P	LNAPS	N-acyl-lysophosphatidylserine	NA	Glycerophosphoserines [GP03]	Glycerophospholipids [GP]	NA	NA	NA
NEG	NEG_995.6677_6.988	995.668	6.98802	SMGDG O-19:0_28:5	69.7	C56H100O12S	EtherSMGDG	Semino lipid	Glycosyldiacylglycerols [GL0501]	Glycosyldiradylglycerols [GL05]	Glycerolipids [GL]	NA	NA	NA
NEG	NEG_802.5145_6.4073	802.514	6.4073	SHexCer 36:3;2O	69.6	C42H77NO11S	SHexCer	Sulfatide	Sulfoglycosphingolipids (sulfatides) [SP0602]	Acidic glycosphingolipids [SP06]	Sphingolipids [SP]	NA	C06125	map00600(Sphingolipid metabolism);map01100(Metabolic pathways)
NEG	NEG_818.5345_6.2012	818.534	6.20118	SHexCer 37:2;2O	69.5	C43H81NO11S	SHexCer	Sulfatide	Sulfoglycosphingolipids (sulfatides) [SP0602]	Acidic glycosphingolipids [SP06]	Sphingolipids [SP]	NA	C06125	map00600(Sphingolipid metabolism);map01100(Metabolic pathways)
NEG	NEG_794.5145_0.9166	794.515	0.91665	LNAPS 22:4/N-15:1	69.4	C43H74NO10P	LNAPS	N-acyl-lysophosphatidylserine	NA	Glycerophosphoserines [GP03]	Glycerophospholipids [GP]	NA	NA	NA
NEG	NEG_818.5216_5.5246	818.522	5.52462	SHexCer 36:3;3O	69.3	C42H77NO12S	SHexCer	Sulfatide	Sulfoglycosphingolipids (sulfatides) [SP0602]	Acidic glycosphingolipids [SP06]	Sphingolipids [SP]	NA	C06125	map00600(Sphingolipid metabolism);map01100(Metabolic pathways)
NEG	NEG_846.5645_6.4499	846.565	6.44992	ST 24:1;O3;T/26:7	68.5	C52H81NO6S	TLCAE	Esterified taurolithocholic acid	C26 bile acids, alcohols, and derivatives [ST0402]	Bile acids and derivatives [ST04]	Sterol Lipids [ST]	NA	NA	NA
NEG	NEG_812.5444_6.4029	812.544	6.40293	ST 24:1;O4;T/22:4	68.5	C48H79NO7S	TDCAE	Esterified taurodeoxycholic acid	C26 bile acids, alcohols, and derivatives [ST0402]	Bile acids and derivatives [ST04]	Sterol Lipids [ST]	NA	NA	NA
NEG	NEG_860.5431_5.9666	860.543	5.96657	SHexCer 39:3;3O	68.4	C45H83NO12S	SHexCer	Sulfatide	Sulfoglycosphingolipids (sulfatides) [SP0602]	Acidic glycosphingolipids [SP06]	Sphingolipids [SP]	NA	C06125	map00600(Sphingolipid metabolism);map01100(Metabolic pathways)
NEG	NEG_621.307_5.2586	621.307	5.25857	SMGDG O-16:3_4:0	67.8	C29H50O12S	EtherSMGDG	Semino lipid	Glycosyldiacylglycerols [GL0501]	Glycosyldiradylglycerols [GL05]	Glycerolipids [GL]	NA	NA	NA
NEG	NEG_803.6304_6.3667	803.63	6.36673	PG O-21:0_18:1	67.5	C45H89O9P	EtherPG	Ether-linked phosphatidylglycerol	1-alkyl,2-acylglycerophosphoglycerols [GP0402]	Glycerophosphoglycerols [GP04]	Glycerophospholipids [GP]	LMGP04020058	NA	NA
NEG	NEG_808.5096_5.7552	808.51	5.7552	SHexCer 35:1;3O	67.3	C41H79NO12S	SHexCer	Sulfatide	Sulfoglycosphingolipids (sulfatides) [SP0602]	Acidic glycosphingolipids [SP06]	Sphingolipids [SP]	NA	C06125	map00600(Sphingolipid metabolism);map01100(Metabolic pathways)
NEG	NEG_794.5509_5.954	794.551	5.95399	SHexCer 35:0;2O	67.2	C41H81NO11S	SHexCer	Sulfatide	Sulfoglycosphingolipids (sulfatides) [SP0602]	Acidic glycosphingolipids [SP06]	Sphingolipids [SP]	NA	C06125	map00600(Sphingolipid metabolism);map01100(Metabolic pathways)
NEG	NEG_819.5503_5.6225	819.55	5.62252	SMGDG O-8:0_26:2	66.6	C43H80O12S	EtherSMGDG	Semino lipid	Glycosyldiacylglycerols [GL0501]	Glycosyldiradylglycerols [GL05]	Glycerolipids [GL]	NA	NA	NA
NEG	NEG_829.6462_6.3505	829.646	6.35048	ST 29:1;O;Hex;FA 13:1	66.5	C48H82O7	AHexSIS	Acylhexosyl sitosterol	NA	Other Sterol lipids [ST00]	Sterol Lipids [ST]	NA	NA	NA
NEG	NEG_657.5061_4.1753	657.506	4.17527	PE-Cer 17:0;2O/17:2	66.3	C36H71N2O6P	PE_Cer	Ceramide phosphoethanolamine	Ceramide phosphoethanolamines [SP0302]	Phosphosphingolipids [SP03]	Sphingolipids [SP]	LMSP03020006;LMSP03020032;LMSP03020048	C06062	map00600(Sphingolipid metabolism)
NEG	NEG_527.3694_0.8858	527.369	0.8858	NAGlySer 10:0/13:0	66	C28H52N2O7	NAGlySer	N-acyl glycyl serine	N-acyl amines [FA0802]	Fatty amides [FA08]	Fatty acyls [FA]	NA	NA	NA
NEG	NEG_674.497_3.2233	674.497	3.22334	SL 20:3;O/20:3	65.8	C40H69NO5S	SL	Sulfonolipid	NA	Sphingoid bases [SP01]	Sphingolipids [SP]	NA	NA	NA
NEG	NEG_1002.7785_9.6223	1002.78	9.62228	SHexCer 50:1;2O	65.5	C56H109NO11S	SHexCer	Sulfatide	Sulfoglycosphingolipids (sulfatides) [SP0602]	Acidic glycosphingolipids [SP06]	Sphingolipids [SP]	NA	C06125	map00600(Sphingolipid metabolism);map01100(Metabolic pathways)
NEG	NEG_808.5746_3.4535	808.575	3.45347	SHexCer 36:0;2O	65.3	C42H83NO11S	SHexCer	Sulfatide	Sulfoglycosphingolipids (sulfatides) [SP0602]	Acidic glycosphingolipids [SP06]	Sphingolipids [SP]	NA	C06125	map00600(Sphingolipid metabolism);map01100(Metabolic pathways)
NEG	NEG_782.4958_5.7291	782.496	5.72907	SHexCer 33:0;3O	64.8	C39H77NO12S	SHexCer	Sulfatide	Sulfoglycosphingolipids (sulfatides) [SP0602]	Acidic glycosphingolipids [SP06]	Sphingolipids [SP]	NA	C06125	map00600(Sphingolipid metabolism);map01100(Metabolic pathways)
NEG	NEG_597.3106_0.9582	597.311	0.958158	SMGDG O-13:1_5:0	64.8	C27H50O12S	EtherSMGDG	Semino lipid	Glycosyldiacylglycerols [GL0501]	Glycosyldiradylglycerols [GL05]	Glycerolipids [GL]	NA	NA	NA
NEG	NEG_514.3258_0.809	514.326	0.808967	SL 11:1;O/16:2;O	64.4	C27H49NO6S	SL	Sulfonolipid	NA	Sphingoid bases [SP01]	Sphingolipids [SP]	NA	NA	NA
NEG	NEG_939.6042_6.3668	939.604	6.36682	SMGDG O-15:0_28:5	64	C52H92O12S	EtherSMGDG	Semino lipid	Glycosyldiacylglycerols [GL0501]	Glycosyldiradylglycerols [GL05]	Glycerolipids [GL]	NA	NA	NA
NEG	NEG_670.5026_3.4029	670.503	3.4029	SL 12:2;O/26:0;O	63.9	C38H73NO6S	SL	Sulfonolipid	NA	Sphingoid bases [SP01]	Sphingolipids [SP]	NA	NA	NA
NEG	NEG_855.6613_6.3504	855.661	6.35043	MGDG O-20:1_18:1	63.1	C47H88O9	EtherMGDG	Ether-linked monogalactosyldiacylglycerol	Glycosyldiacylglycerols [GL0501]	Glycosyldiradylglycerols [GL05]	Glycerolipids [GL]	NA	NA	NA
NEG	NEG_768.5476_6.0371	768.548	6.03708	PE O-18:1_20:3;O	62.6	C43H80NO8P	EtherOxPE	Ether-linked oxidized phosphatidylethanolamine	Oxidized glycerophosphoethanolamines [GP2002]	Oxidized glycerophospholipids [GP20]	Glycerophospholipids [GP]	NA	NA	NA
NEG	NEG_685.4995_0.9162	685.499	0.916183	PE-Cer 22:3;2O/13:0;O	61.8	C37H71N2O7P	PE_Cer	Ceramide phosphoethanolamine	Ceramide phosphoethanolamines [SP0302]	Phosphosphingolipids [SP03]	Sphingolipids [SP]	NA	C06062	map00600(Sphingolipid metabolism)
NEG	NEG_967.6358_6.6987	967.636	6.69872	SMGDG O-17:0_28:5	61.4	C54H96O12S	EtherSMGDG	Semino lipid	Glycosyldiacylglycerols [GL0501]	Glycosyldiradylglycerols [GL05]	Glycerolipids [GL]	NA	NA	NA
NEG	NEG_856.535_6.0581	856.535	6.0581	SHexCer 39:5;3O	61.2	C45H79NO12S	SHexCer	Sulfatide	Sulfoglycosphingolipids (sulfatides) [SP0602]	Acidic glycosphingolipids [SP06]	Sphingolipids [SP]	NA	C06125	map00600(Sphingolipid metabolism);map01100(Metabolic pathways)
NEG	NEG_858.6237_6.3062	858.624	6.30617	HexCer 24:2;2O/18:5	60.4	C48H81NO8	HexCer_NS	Hexosylceramide non-hydroxyfatty acid-sphingosine	Simple Glc series [SP0501]	Neutral glycosphingolipids [SP05]	Sphingolipids [SP]	NA	NA	NA
NEG	NEG_227.2025_2.6863	227.202	2.68633	FA 14:0	59.7	C14H28O2	FA	Free fatty acid	Straight chain fatty acids [FA0101]	Fatty Acids and Conjugates [FA01]	Fatty acyls [FA]	LMFA01010014;LMFA01010053	C00162	map00062(Fatty acid elongation);map00071(Fatty acid degradation);map00561(Glycerolipid metabolism);map04148(Efferocytosis);map04152(AMPK signaling pathway);map04714(Thermogenesis);map04911(Insulin secretion);map04920(Adipocytokine signaling pathway);map04923(Regulation of lipolysis in adipocytes);map04930(Type II diabetes mellitus);map04931(Insulin resistance);map04932(Non-alcoholic fatty liver d…
NEG	NEG_255.2343_3.4027	255.234	3.40267	FA 16:0	59.7	C16H32O2	FA	Free fatty acid	Straight chain fatty acids [FA0101]	Fatty Acids and Conjugates [FA01]	Fatty acyls [FA]	LMFA01010001	C00162	map00062(Fatty acid elongation);map00071(Fatty acid degradation);map00561(Glycerolipid metabolism);map04148(Efferocytosis);map04152(AMPK signaling pathway);map04714(Thermogenesis);map04911(Insulin secretion);map04920(Adipocytokine signaling pathway);map04923(Regulation of lipolysis in adipocytes);map04930(Type II diabetes mellitus);map04931(Insulin resistance);map04932(Non-alcoholic fatty liver d…
NEG	NEG_281.2495_3.4568	281.249	3.45675	FA 18:1	59.7	C18H34O2	FA	Free fatty acid	Straight chain fatty acids [FA0101]	Fatty Acids and Conjugates [FA01]	Fatty acyls [FA]	NA	C00162	map00062(Fatty acid elongation);map00071(Fatty acid degradation);map00561(Glycerolipid metabolism);map04148(Efferocytosis);map04152(AMPK signaling pathway);map04714(Thermogenesis);map04911(Insulin secretion);map04920(Adipocytokine signaling pathway);map04923(Regulation of lipolysis in adipocytes);map04930(Type II diabetes mellitus);map04931(Insulin resistance);map04932(Non-alcoholic fatty liver d…
NEG	NEG_283.2655_4.1659	283.266	4.16593	FA 18:0	59.6	C18H36O2	FA	Free fatty acid	Straight chain fatty acids [FA0101]	Fatty Acids and Conjugates [FA01]	Fatty acyls [FA]	LMFA01010018	C00162	map00062(Fatty acid elongation);map00071(Fatty acid degradation);map00561(Glycerolipid metabolism);map04148(Efferocytosis);map04152(AMPK signaling pathway);map04714(Thermogenesis);map04911(Insulin secretion);map04920(Adipocytokine signaling pathway);map04923(Regulation of lipolysis in adipocytes);map04930(Type II diabetes mellitus);map04931(Insulin resistance);map04932(Non-alcoholic fatty liver d…
NEG	NEG_581.5275_6.1278	581.528	6.12777	FA 40:5	59.6	C40H70O2	FA	Free fatty acid	Straight chain fatty acids [FA0101]	Fatty Acids and Conjugates [FA01]	Fatty acyls [FA]	NA	C00162	map00062(Fatty acid elongation);map00071(Fatty acid degradation);map00561(Glycerolipid metabolism);map04148(Efferocytosis);map04152(AMPK signaling pathway);map04714(Thermogenesis);map04911(Insulin secretion);map04920(Adipocytokine signaling pathway);map04923(Regulation of lipolysis in adipocytes);map04930(Type II diabetes mellitus);map04931(Insulin resistance);map04932(Non-alcoholic fatty liver d…
NEG	NEG_409.3112_4.3408	409.311	4.34077	FA 28:7	59.5	C28H42O2	FA	Free fatty acid	Straight chain fatty acids [FA0101]	Fatty Acids and Conjugates [FA01]	Fatty acyls [FA]	NA	C00162	map00062(Fatty acid elongation);map00071(Fatty acid degradation);map00561(Glycerolipid metabolism);map04148(Efferocytosis);map04152(AMPK signaling pathway);map04714(Thermogenesis);map04911(Insulin secretion);map04920(Adipocytokine signaling pathway);map04923(Regulation of lipolysis in adipocytes);map04930(Type II diabetes mellitus);map04931(Insulin resistance);map04932(Non-alcoholic fatty liver d…
NEG	NEG_451.4517_6.2692	451.452	6.26915	FA 30:0	59.3	C30H60O2	FA	Free fatty acid	Straight chain fatty acids [FA0101]	Fatty Acids and Conjugates [FA01]	Fatty acyls [FA]	LMFA01010030	C00162	map00062(Fatty acid elongation);map00071(Fatty acid degradation);map00561(Glycerolipid metabolism);map04148(Efferocytosis);map04152(AMPK signaling pathway);map04714(Thermogenesis);map04911(Insulin secretion);map04920(Adipocytokine signaling pathway);map04923(Regulation of lipolysis in adipocytes);map04930(Type II diabetes mellitus);map04931(Insulin resistance);map04932(Non-alcoholic fatty liver d…
NEG	NEG_835.5355_5.5889	835.536	5.58892	SMGDG O-9:0_26:1	59.2	C44H84O12S	EtherSMGDG	Semino lipid	Glycosyldiacylglycerols [GL0501]	Glycosyldiradylglycerols [GL05]	Glycerolipids [GL]	NA	NA	NA
NEG	NEG_305.2488_3.2613	305.249	3.26127	FA 20:3	59	C20H34O2	FA	Free fatty acid	Straight chain fatty acids [FA0101]	Fatty Acids and Conjugates [FA01]	Fatty acyls [FA]	NA	C00162	map00062(Fatty acid elongation);map00071(Fatty acid degradation);map00561(Glycerolipid metabolism);map04148(Efferocytosis);map04152(AMPK signaling pathway);map04714(Thermogenesis);map04911(Insulin secretion);map04920(Adipocytokine signaling pathway);map04923(Regulation of lipolysis in adipocytes);map04930(Type II diabetes mellitus);map04931(Insulin resistance);map04932(Non-alcoholic fatty liver d…
NEG	NEG_303.2334_2.7625	303.233	2.76252	FA 20:4	58.7	C20H32O2	FA	Free fatty acid	Straight chain fatty acids [FA0101]	Fatty Acids and Conjugates [FA01]	Fatty acyls [FA]	NA	C00162	map00062(Fatty acid elongation);map00071(Fatty acid degradation);map00561(Glycerolipid metabolism);map04148(Efferocytosis);map04152(AMPK signaling pathway);map04714(Thermogenesis);map04911(Insulin secretion);map04920(Adipocytokine signaling pathway);map04923(Regulation of lipolysis in adipocytes);map04930(Type II diabetes mellitus);map04931(Insulin resistance);map04932(Non-alcoholic fatty liver d…
NEG	NEG_331.2642_3.2839	331.264	3.28387	FA 22:4	58.7	C22H36O2	FA	Free fatty acid	Straight chain fatty acids [FA0101]	Fatty Acids and Conjugates [FA01]	Fatty acyls [FA]	NA	C00162	map00062(Fatty acid elongation);map00071(Fatty acid degradation);map00561(Glycerolipid metabolism);map04148(Efferocytosis);map04152(AMPK signaling pathway);map04714(Thermogenesis);map04911(Insulin secretion);map04920(Adipocytokine signaling pathway);map04923(Regulation of lipolysis in adipocytes);map04930(Type II diabetes mellitus);map04931(Insulin resistance);map04932(Non-alcoholic fatty liver d…
NEG	NEG_784.5134_6.0591	784.513	6.05914	ST 24:1;O4;T/20:4	58.6	C46H75NO7S	TDCAE	Esterified taurodeoxycholic acid	C26 bile acids, alcohols, and derivatives [ST0402]	Bile acids and derivatives [ST04]	Sterol Lipids [ST]	NA	NA	NA
NEG	NEG_609.559_6.5065	609.559	6.50648	FA 42:5	57.7	C42H74O2	FA	Free fatty acid	Straight chain fatty acids [FA0101]	Fatty Acids and Conjugates [FA01]	Fatty acyls [FA]	NA	C00162	map00062(Fatty acid elongation);map00071(Fatty acid degradation);map00561(Glycerolipid metabolism);map04148(Efferocytosis);map04152(AMPK signaling pathway);map04714(Thermogenesis);map04911(Insulin secretion);map04920(Adipocytokine signaling pathway);map04923(Regulation of lipolysis in adipocytes);map04930(Type II diabetes mellitus);map04931(Insulin resistance);map04932(Non-alcoholic fatty liver d…
NEG	NEG_599.4928_4.2226	599.493	4.22262	FAHFA 17:2/22:2	57.6	C39H68O4	FAHFA	Fatty acid ester of hydroxyl fatty acid	NA	Fatty esters [FA07]	Fatty acyls [FA]	NA	NA	NA
NEG	NEG_465.4674_6.324	465.467	6.32402	FA 31:0	57	C31H62O2	FA	Free fatty acid	Straight chain fatty acids [FA0101]	Fatty Acids and Conjugates [FA01]	Fatty acyls [FA]	LMFA01010031	C00162	map00062(Fatty acid elongation);map00071(Fatty acid degradation);map00561(Glycerolipid metabolism);map04148(Efferocytosis);map04152(AMPK signaling pathway);map04714(Thermogenesis);map04911(Insulin secretion);map04920(Adipocytokine signaling pathway);map04923(Regulation of lipolysis in adipocytes);map04930(Type II diabetes mellitus);map04931(Insulin resistance);map04932(Non-alcoholic fatty liver d…
NEG	NEG_830.5349_0.897	830.535	0.897	SHexCer 37:4;3O	56.8	C43H77NO12S	SHexCer	Sulfatide	Sulfoglycosphingolipids (sulfatides) [SP0602]	Acidic glycosphingolipids [SP06]	Sphingolipids [SP]	NA	C06125	map00600(Sphingolipid metabolism);map01100(Metabolic pathways)
NEG	NEG_637.5905_6.8552	637.59	6.85522	FA 44:5	56.7	C44H78O2	FA	Free fatty acid	Straight chain fatty acids [FA0101]	Fatty Acids and Conjugates [FA01]	Fatty acyls [FA]	NA	C00162	map00062(Fatty acid elongation);map00071(Fatty acid degradation);map00561(Glycerolipid metabolism);map04148(Efferocytosis);map04152(AMPK signaling pathway);map04714(Thermogenesis);map04911(Insulin secretion);map04920(Adipocytokine signaling pathway);map04923(Regulation of lipolysis in adipocytes);map04930(Type II diabetes mellitus);map04931(Insulin resistance);map04932(Non-alcoholic fatty liver d…
NEG	NEG_798.5452_0.9186	798.545	0.918567	PE O-20:4_22:5	56.1	C47H78NO7P	EtherPE	Ether-linked phosphatidylethanolamine	1-alkyl,2-acylglycerophosphoethanolamines [GP0202]	Glycerophosphoethanolamines [GP02]	Glycerophospholipids [GP]	NA	C04475	map00565(Ether lipid metabolism);map01100(Metabolic pathways)
NEG	NEG_824.4993_6.0442	824.499	6.04417	PS 18:0_20:5;O	55.5	C44H76NO11P	OxPS	Oxidized phosphatidylserine	Oxidized glycerophosphoserines [GP2004]	Oxidized glycerophospholipids [GP20]	Glycerophospholipids [GP]	NA	NA	NA
NEG	NEG_487.2266_4.1696	487.227	4.16959	ST 24:1;O5;S	54.3	C24H40O8S	BASulfate	Bile acid sulfate	C24 bile acids, alcohols, and derivatives [ST0401]	Bile acids and derivatives [ST04]	Sterol Lipids [ST]	NA	NA	NA
NEG	NEG_323.2207_3.395	323.221	3.395	FAHFA 2:0/17:2	53.4	C19H32O4	FAHFA	Fatty acid ester of hydroxyl fatty acid	NA	Fatty esters [FA07]	Fatty acyls [FA]	NA	NA	NA
NEG	NEG_1030.8159_9.5935	1030.82	9.59347	SHexCer 52:1;2O	53.2	C58H113NO11S	SHexCer	Sulfatide	Sulfoglycosphingolipids (sulfatides) [SP0602]	Acidic glycosphingolipids [SP06]	Sphingolipids [SP]	NA	C06125	map00600(Sphingolipid metabolism);map01100(Metabolic pathways)
NEG	NEG_611.3266_1.7843	611.327	1.78427	SMGDG O-13:1_6:0	52.2	C28H52O12S	EtherSMGDG	Semino lipid	Glycosyldiacylglycerols [GL0501]	Glycosyldiradylglycerols [GL05]	Glycerolipids [GL]	NA	NA	NA
NEG	NEG_535.5455_7.079	535.545	7.07903	FA 36:0	51	C36H72O2	FA	Free fatty acid	Straight chain fatty acids [FA0101]	Fatty Acids and Conjugates [FA01]	Fatty acyls [FA]	LMFA01010036	C00162	map00062(Fatty acid elongation);map00071(Fatty acid degradation);map00561(Glycerolipid metabolism);map04148(Efferocytosis);map04152(AMPK signaling pathway);map04714(Thermogenesis);map04911(Insulin secretion);map04920(Adipocytokine signaling pathway);map04923(Regulation of lipolysis in adipocytes);map04930(Type II diabetes mellitus);map04931(Insulin resistance);map04932(Non-alcoholic fatty liver d…
