# Supplementary material for: Effect of Vitrification on Lipidomics in Porcine Cumulus–Oocyte Complexes After In Vitro Maturation
Source: Cells. 2026 Apr 18;15(8):716. doi: 10.3390/cells15080716 (PMC13114417; doi:10.3390/cells15080716)
Supplement: Supplementary file 1 [file cells-15-00716-s001.zip › Supplemental Table S3 VOvsFO_Differential lipid metabolites.xlsx]

## Sheet: Sheet1
Type	ID	MZ	RT	MS2.name	MS2_score	Formula	class	classname	level3	level2	level1	lipidmaps	kegg	kegg_pathway	MS1.name	VO_1	VO_2	VO_3	VO_4	VO_5	VO_6	FO_1	FO_2	FO_3	FO_4	FO_5	FO_6	mean	mean_VO	mean_FO	FC	regulation	p_value	q_value	VIP	Significant
POS	POS_901.7238_7.5589	901.724	7.55892	TG 16:0_18:2_20:4	93.9	C57H98O6	TG	Triacylglycerol	Triacylglycerols [GL0301]	Triradylglycerols [GL03]	Glycerolipids [GL]	LMGL03010350;LMGL03010354;LMGL03010357;LMGL03010358;LMGL03010361;LMGL03010371;LMGL03010372;LMGL03010373;LMGL03010390;LMGL03010394;LMGL03010395;LMGL03010399;LMGL03010400;LMGL03010403;LMGL03010404;LMGL03010524;LMGL03010525;LMGL03010526;LMGL03012802;LMGL03013025;LMGL03013030;LMGL03013593;LMGL03013604;LMGL03013614;LMGL03013623;LMGL03013631;LMGL03013638;LMGL03014031;LMGL03014044;LMGL03014361;LMGL03014…	C00422	map00561(Glycerolipid metabolism);map01100(Metabolic pathways);map04714(Thermogenesis);map04923(Regulation of lipolysis in adipocytes);map04931(Insulin resistance);map04975(Fat digestion and absorption);map04977(Vitamin digestion and absorption);map04979(Cholesterol metabolism);map05417(Lipid and atherosclerosis)	TG(18:3(6Z,9Z,12Z)/20:3(5Z,8Z,11Z)/18:3(6Z,9Z,12Z));TG(18:3(6Z,9Z,12Z)/20:3n6/18:3(6Z,9Z,12Z));TG(20:4(5Z,8Z,11Z,14Z)/16:1(9Z)/20:4(5Z,8Z,11Z,14Z));TG(18:3(9Z,12Z,15Z)/20:3(5Z,8Z,11Z)/18:3(9Z,12Z,15Z));TG(18:3(9Z,12Z,15Z)/20:3n6/18:3(9Z,12Z,15Z));TG(18:4(6Z,9Z,12Z,15Z)/20:1(11Z)/18:4(6Z,9Z,12Z,15Z));TG(20:4(8Z,11Z,14Z,17Z)/16:1(9Z)/20:4(8Z,11Z,14Z,17Z));TG(16:1(9Z)/20:4(5Z,8Z,11Z,14Z)/20:4(5Z,8Z,…	69121.5	78808.1	79755.7	71980.1	63340.3	71913.6	68224.7	87534.2	100014	103984	93766.3	81488.8	80827.6	72486.6	89168.7	0.8129	down	0.024272	0.614758	1.30823	yes
POS	POS_905.7558_7.9275	905.756	7.92754	TG 16:0_18:1_20:3	92.4	C57H102O6	TG	Triacylglycerol	Triacylglycerols [GL0301]	Triradylglycerols [GL03]	Glycerolipids [GL]	LMGL03010266;LMGL03010270;LMGL03010273;LMGL03010274;LMGL03010277;LMGL03010280;LMGL03010287;LMGL03010288;LMGL03010291;LMGL03010298;LMGL03010302;LMGL03010303;LMGL03010307;LMGL03010308;LMGL03010311;LMGL03010312;LMGL03010315;LMGL03010332;LMGL03010333;LMGL03010369;LMGL03010418;LMGL03010468;LMGL03012801;LMGL03013022;LMGL03013591;LMGL03013602;LMGL03013612;LMGL03013621;LMGL03013629;LMGL03014029;LMGL03014…	C00422	map00561(Glycerolipid metabolism);map01100(Metabolic pathways);map04714(Thermogenesis);map04923(Regulation of lipolysis in adipocytes);map04931(Insulin resistance);map04975(Fat digestion and absorption);map04977(Vitamin digestion and absorption);map04979(Cholesterol metabolism);map05417(Lipid and atherosclerosis)	TG(18:1(11Z)/20:5(5Z,8Z,11Z,14Z,17Z)/18:1(11Z));TG(18:1(9Z)/20:5(5Z,8Z,11Z,14Z,17Z)/18:1(9Z));TG(20:3(5Z,8Z,11Z)/16:1(9Z)/20:3(5Z,8Z,11Z));TG(18:3(6Z,9Z,12Z)/20:1(11Z)/18:3(6Z,9Z,12Z));TG(20:3n6/16:1(9Z)/20:3n6);TG(18:3(9Z,12Z,15Z)/20:1(11Z)/18:3(9Z,12Z,15Z));TG(18:1(9Z)/18:2(9Z,12Z)/20:4(5Z,8Z,11Z,14Z));TG(18:1(9Z)/16:0/22:6(4Z,7Z,10Z,13Z,16Z,19Z));TG(18:1(9Z)/18:1(9Z)/20:5(5Z,8Z,11Z,14Z,17Z));T…	121038	128237	125586	119325	117838	124813	141456	156325	155929	156481	150939	143279	136771	122806	150735	0.8147	down	8.98442e-06	0.00782468	1.55514	yes
POS	POS_885.7847_8.4111	885.785	8.4111	TG 16:0_18:0_18:0	91.9	C55H106O6	TG	Triacylglycerol	Triacylglycerols [GL0301]	Triradylglycerols [GL03]	Glycerolipids [GL]	LMGL03010060;LMGL03010069;LMGL03010080;LMGL03010093;LMGL03012677;LMGL03012797;LMGL03012892;LMGL03013455;LMGL03013559;LMGL03013854;LMGL03013919;LMGL03014018;LMGL03014240;LMGL03014288;LMGL03014348;LMGL03015023;LMGL03015066;LMGL03015130	C00422	map00561(Glycerolipid metabolism);map01100(Metabolic pathways);map04714(Thermogenesis);map04923(Regulation of lipolysis in adipocytes);map04931(Insulin resistance);map04975(Fat digestion and absorption);map04977(Vitamin digestion and absorption);map04979(Cholesterol metabolism);map05417(Lipid and atherosclerosis)	TG(18:1(9Z)/18:1(9Z)/18:1(9Z));TG(18:1(9Z)/18:1(11Z)/18:1(9Z));Tripetroselinin;TG(18:0/18:3(6Z,9Z,12Z)/18:0);TG(18:0/18:3(9Z,12Z,15Z)/18:0);TG(20:0/18:2(9Z,12Z)/16:1(9Z));TG(16:1(9Z)/22:1(13Z)/16:1(9Z));TG(18:1(11Z)/18:1(11Z)/18:1(11Z));TG(18:1(11Z)/18:1(9Z)/18:1(11Z));TG(20:1(11Z)/14:1(9Z)/20:1(11Z));TG(16:0/18:2(9Z,12Z)/20:1(11Z));TG(18:0/18:1(9Z)/18:2(9Z,12Z));TG(16:1(9Z)/18:1(9Z)/20:1(11Z));T…	56065	57014	59138.8	55665.2	52465.6	52064.4	53094	79232.4	77102.2	95170	93526.9	53273.5	65317.7	55402.1	75233.2	0.7364	down	0.0467787	0.614758	1.49494	yes
POS	POS_780.5497_5.3158	780.55	5.31583	PC 34:2	91.1	C42H80NO8P	PC	Phosphatidylcholine	Diacylglycerophosphocholines [GP0101]	Glycerophosphocholines [GP01]	Glycerophospholipids [GP]	LMGP01010585;LMGP01010586;LMGP01010587;LMGP01010588;LMGP01010589;LMGP01010590;LMGP01010591;LMGP01010592;LMGP01010594;LMGP01010678;LMGP01010687;LMGP01010688;LMGP01010727;LMGP01010728;LMGP01010745;LMGP01010887;LMGP01010920;LMGP01010926;LMGP01010932;LMGP01011336;LMGP01011373;LMGP01011398;LMGP01011449;LMGP01011504;LMGP01011559;LMGP01011761;LMGP01011808;LMGP01011837;LMGP01012035;LMGP01012147	C00157	map00564(Glycerophospholipid metabolism);map00590(Arachidonic acid metabolism);map00591(Linoleic acid metabolism);map00592(alpha-Linolenic acid metabolism);map01100(Metabolic pathways);map01110(Biosynthesis of secondary metabolites);map04723(Retrograde endocannabinoid signaling);map05231(Choline metabolism in cancer)	PC(14:0/22:5(4Z,7Z,10Z,13Z,16Z));PC(14:0/22:5(7Z,10Z,13Z,16Z,19Z));PC(14:1(9Z)/22:4(7Z,10Z,13Z,16Z));PC(16:0/20:5(5Z,8Z,11Z,14Z,17Z));PC(16:1(9Z)/20:4(5Z,8Z,11Z,14Z));PC(16:1(9Z)/20:4(8Z,11Z,14Z,17Z));PC(18:1(11Z)/18:4(6Z,9Z,12Z,15Z));PC(18:1(9Z)/18:4(6Z,9Z,12Z,15Z));PC(18:2(9Z,12Z)/18:3(6Z,9Z,12Z));PC(18:2(9Z,12Z)/18:3(9Z,12Z,15Z));PC(18:3(6Z,9Z,12Z)/18:2(9Z,12Z));PC(18:3(9Z,12Z,15Z)/18:2(9Z,12Z…	24111.8	24677.4	23926.1	24947.2	20332.5	21693.2	21700.4	34884.2	35336	48266.5	30946.8	24276.8	27924.9	23281.4	32568.5	0.7148	down	0.0483816	0.614758	1.58681	yes
POS	POS_953.753_7.6176	953.753	7.61763	TG 16:0_20:4_22:4	88.8	C61H102O6	TG	Triacylglycerol	Triacylglycerols [GL0301]	Triradylglycerols [GL03]	Glycerolipids [GL]	LMGL03011159;LMGL03011160;LMGL03011163;LMGL03011164;LMGL03011165;LMGL03011166;LMGL03011170;LMGL03011171;LMGL03011172;LMGL03011173;LMGL03011276;LMGL03011277;LMGL03011283;LMGL03011368;LMGL03011369;LMGL03011374;LMGL03011375;LMGL03011376;LMGL03011377;LMGL03011381;LMGL03011382;LMGL03011383;LMGL03011384;LMGL03011388;LMGL03011389;LMGL03011437;LMGL03011444;LMGL03011465;LMGL03012810;LMGL03013058;LMGL03013…	C00422	map00561(Glycerolipid metabolism);map01100(Metabolic pathways);map04714(Thermogenesis);map04923(Regulation of lipolysis in adipocytes);map04931(Insulin resistance);map04975(Fat digestion and absorption);map04977(Vitamin digestion and absorption);map04979(Cholesterol metabolism);map05417(Lipid and atherosclerosis)	TG(20:3(5Z,8Z,11Z)/20:5(5Z,8Z,11Z,14Z,17Z)/20:3(5Z,8Z,11Z));TG(20:3n6/20:5(5Z,8Z,11Z,14Z,17Z)/20:3n6);TG(20:4(5Z,8Z,11Z,14Z)/20:3(5Z,8Z,11Z)/20:4(5Z,8Z,11Z,14Z));TG(20:4(5Z,8Z,11Z,14Z)/20:3n6/20:4(5Z,8Z,11Z,14Z));TG(22:5(4Z,7Z,10Z,13Z,16Z)/16:1(9Z)/22:5(4Z,7Z,10Z,13Z,16Z));TG(20:4(8Z,11Z,14Z,17Z)/20:3(5Z,8Z,11Z)/20:4(8Z,11Z,14Z,17Z));TG(20:4(8Z,11Z,14Z,17Z)/20:3n6/20:4(8Z,11Z,14Z,17Z));TG(20:5(5Z…	23760.9	25595.1	31357.2	24809.8	24268.5	29945.9	27517.7	30726.5	34071	44322.5	35189.1	27906.9	29955.9	26622.9	33288.9	0.7998	down	0.0359696	0.614758	1.30459	yes
POS	POS_875.7077_7.5546	875.708	7.55458	TG 16:0_16:1_20:4	88.7	C55H96O6	TG	Triacylglycerol	Triacylglycerols [GL0301]	Triradylglycerols [GL03]	Glycerolipids [GL]	LMGL03010140;LMGL03010144;LMGL03010147;LMGL03010148;LMGL03010163;LMGL03010167;LMGL03010168;LMGL03010184;LMGL03010185;LMGL03010186;LMGL03012897;LMGL03012950;LMGL03013005;LMGL03013460;LMGL03013479;LMGL03013497;LMGL03013514;LMGL03013531;LMGL03013546;LMGL03013585;LMGL03013596;LMGL03013606;LMGL03013859;LMGL03013881;LMGL03013902;LMGL03014023;LMGL03014036;LMGL03014245;LMGL03014269;LMGL03014353;LMGL03014…	C00422	map00561(Glycerolipid metabolism);map01100(Metabolic pathways);map04714(Thermogenesis);map04923(Regulation of lipolysis in adipocytes);map04931(Insulin resistance);map04975(Fat digestion and absorption);map04977(Vitamin digestion and absorption);map04979(Cholesterol metabolism);map05417(Lipid and atherosclerosis)	TG(18:3(9Z,12Z,15Z)/18:2(9Z,12Z)/18:3(9Z,12Z,15Z));TG(20:4(5Z,8Z,11Z,14Z)/14:0/20:4(5Z,8Z,11Z,14Z));TG(16:1(9Z)/22:6(4Z,7Z,10Z,13Z,16Z,19Z)/16:1(9Z));TG(18:4(6Z,9Z,12Z,15Z)/18:0/18:4(6Z,9Z,12Z,15Z));TG(20:4(8Z,11Z,14Z,17Z)/14:0/20:4(8Z,11Z,14Z,17Z));TG(14:0/20:3(5Z,8Z,11Z)/20:5(5Z,8Z,11Z,14Z,17Z));TG(14:0/18:2(9Z,12Z)/22:6(4Z,7Z,10Z,13Z,16Z,19Z));TG(14:0/18:3(6Z,9Z,12Z)/22:5(4Z,7Z,10Z,13Z,16Z));T…	41629.5	42125.3	44953.5	40755.7	36981.7	41640.4	39532.8	49062.8	55826.2	56501.3	56787.9	45829.3	45968.9	41347.7	50590.1	0.8173	down	0.0205383	0.614758	1.301	yes
POS	POS_933.7838_8.1028	933.784	8.10283	TG 16:0_18:4_22:0	88.4	C59H106O6	TG	Triacylglycerol	Triacylglycerols [GL0301]	Triradylglycerols [GL03]	Glycerolipids [GL]	LMGL03010532;LMGL03010533;LMGL03010537;LMGL03010538;LMGL03010539;LMGL03010540;LMGL03010544;LMGL03010545;LMGL03010546;LMGL03010547;LMGL03010551;LMGL03010552;LMGL03010557;LMGL03010578;LMGL03010600;LMGL03010606;LMGL03010612;LMGL03010631;LMGL03010635;LMGL03010636;LMGL03010637;LMGL03010645;LMGL03010691;LMGL03010695;LMGL03010696;LMGL03010706;LMGL03010707;LMGL03010708;LMGL03010752;LMGL03010753;LMGL03010…	C00422	map00561(Glycerolipid metabolism);map01100(Metabolic pathways);map04714(Thermogenesis);map04923(Regulation of lipolysis in adipocytes);map04931(Insulin resistance);map04975(Fat digestion and absorption);map04977(Vitamin digestion and absorption);map04979(Cholesterol metabolism);map05417(Lipid and atherosclerosis)	Triricinolein;TG(18:1(11Z)/22:5(4Z,7Z,10Z,13Z,16Z)/18:1(11Z));TG(18:1(11Z)/22:5(7Z,10Z,13Z,16Z,19Z)/18:1(11Z));TG(18:1(9Z)/22:2(13Z,16Z)/18:4(6Z,9Z,12Z,15Z));TG(18:1(9Z)/22:5(4Z,7Z,10Z,13Z,16Z)/18:1(9Z));TG(18:1(9Z)/22:5(7Z,10Z,13Z,16Z,19Z)/18:1(9Z));TG(20:3(5Z,8Z,11Z)/18:1(11Z)/20:3(5Z,8Z,11Z));TG(20:3(5Z,8Z,11Z)/18:1(9Z)/20:3(5Z,8Z,11Z));TG(18:3(6Z,9Z,12Z)/22:1(13Z)/18:3(6Z,9Z,12Z));TG(20:3n6/1…	34900.4	37746.7	37221.6	35943.8	32122	47787.1	33479.8	52948	47169.2	45158.3	51705	49543.3	42143.8	37620.3	46667.2	0.8061	down	0.0370192	0.614758	1.26827	yes
POS	POS_925.7232_7.4684	925.723	7.46845	TG 18:1_18:3_20:4	88.2	C59H98O6	TG	Triacylglycerol	Triacylglycerols [GL0301]	Triradylglycerols [GL03]	Glycerolipids [GL]	LMGL03010794;LMGL03010800;LMGL03010801;LMGL03010802;LMGL03010807;LMGL03010808;LMGL03010809;LMGL03010810;LMGL03010814;LMGL03010815;LMGL03010920;LMGL03010924;LMGL03010927;LMGL03010928;LMGL03010990;LMGL03010994;LMGL03010995;LMGL03010999;LMGL03011000;LMGL03012688;LMGL03013051;LMGL03013089;LMGL03013665;LMGL03013667;LMGL03014516;LMGL03014525;LMGL03014533;LMGL03014540;LMGL03014911;LMGL03014921;LMGL03014…	C00422	map00561(Glycerolipid metabolism);map01100(Metabolic pathways);map04714(Thermogenesis);map04923(Regulation of lipolysis in adipocytes);map04931(Insulin resistance);map04975(Fat digestion and absorption);map04977(Vitamin digestion and absorption);map04979(Cholesterol metabolism);map05417(Lipid and atherosclerosis)	TG(20:5(5Z,8Z,11Z,14Z,17Z)/18:1(9Z)/20:5(5Z,8Z,11Z,14Z,17Z));TG(18:3(6Z,9Z,12Z)/22:5(4Z,7Z,10Z,13Z,16Z)/18:3(6Z,9Z,12Z));TG(18:3(6Z,9Z,12Z)/22:5(7Z,10Z,13Z,16Z,19Z)/18:3(6Z,9Z,12Z));TG(20:4(5Z,8Z,11Z,14Z)/18:3(6Z,9Z,12Z)/20:4(5Z,8Z,11Z,14Z));TG(20:4(5Z,8Z,11Z,14Z)/18:3(9Z,12Z,15Z)/20:4(5Z,8Z,11Z,14Z));TG(22:5(4Z,7Z,10Z,13Z,16Z)/14:1(9Z)/22:5(4Z,7Z,10Z,13Z,16Z));TG(18:3(9Z,12Z,15Z)/22:5(4Z,7Z,10Z,…	27755.1	28304	28010.5	32298.7	27148.2	32051.7	32108.6	41462.9	40185.2	50701.1	45508.6	34890.9	35035.5	29261.4	40809.6	0.717	down	0.00358232	0.46588	1.79888	yes
NEG	NEG_480.308_2.6396	480.308	2.63964	LPE 18:0	86.7	C23H48NO7P	LPE	Lysophosphatidylethanolamine	Monoacylglycerophosphoethanolamines [GP0205]	Glycerophosphoethanolamines [GP02]	Glycerophospholipids [GP]	LMGP02050001;LMGP02050038	C04438	map00564(Glycerophospholipid metabolism)	LysoPC(15:0);LysoPE(0:0/18:0);LysoPE(18:0/0:0);1-(11Z-eicosenoyl)-glycero-3-phosphate	1589.48	1427.06	1634.13	1778.6	1417.25	1497.8	1717.77	2422.99	2089.61	2590.29	2639.08	2427.14	1935.93	1557.39	2314.48	0.6729	down	0.00100437	0.223335	2.05202	yes
POS	POS_666.6149_7.962	666.615	7.96199	CE 18:2	85.9	C45H76O2	CE	Cholesteryl ester	Sterol esters [ST0102]	Sterols [ST01]	Sterol Lipids [ST]	NA	C02530	map00100(Steroid biosynthesis);map04913(Ovarian steroidogenesis);map04975(Fat digestion and absorption);map04976(Bile secretion);map04977(Vitamin digestion and absorption);map04979(Cholesterol metabolism);map05417(Lipid and atherosclerosis)	CE(18:2(9Z,12Z))	10550.8	9541.99	10307.1	10497.8	9296.63	11174.1	9369.69	12280.4	12969.9	13611.6	15188.7	12835.4	11468.7	10228.1	12709.3	0.8048	down	0.0234708	0.614758	1.32657	yes
POS	POS_951.7375_7.4498	951.738	7.44981	MGDG O-26:3_22:3	85.8	C57H100O9	EtherMGDG	Ether-linked monogalactosyldiacylglycerol	Glycosyldiacylglycerols [GL0501]	Glycosyldiradylglycerols [GL05]	Glycerolipids [GL]	NA	NA	NA	TG(20:4(5Z,8Z,11Z,14Z)/20:4(8Z,11Z,14Z,17Z)/20:4(5Z,8Z,11Z,14Z));TG(20:4(8Z,11Z,14Z,17Z)/20:4(5Z,8Z,11Z,14Z)/20:4(8Z,11Z,14Z,17Z));TG(20:4(8Z,11Z,14Z,17Z)/20:4(8Z,11Z,14Z,17Z)/20:4(8Z,11Z,14Z,17Z));TG(22:6(4Z,7Z,10Z,13Z,16Z,19Z)/16:0/22:6(4Z,7Z,10Z,13Z,16Z,19Z));TG(20:4(5Z,8Z,11Z,14Z)/20:4(5Z,8Z,11Z,14Z)/20:4(5Z,8Z,11Z,14Z));TG(18:3(9Z,12Z,15Z)/20:4(5Z,8Z,11Z,14Z)/22:5(7Z,10Z,13Z,16Z,19Z));TG(20:…	18577	18766	19766	17836	16153.5	18242.4	17825.7	23003.6	24735.5	28394.3	24473.7	19977.1	20645.9	18223.5	23068.3	0.79	down	0.0188442	0.61334	1.42098	yes
POS	POS_690.6142_7.8342	690.614	7.83421	CE 20:4	85.6	C47H76O2	CE	Cholesteryl ester	Sterol esters [ST0102]	Sterols [ST01]	Sterol Lipids [ST]	NA	C02530	map00100(Steroid biosynthesis);map04913(Ovarian steroidogenesis);map04975(Fat digestion and absorption);map04976(Bile secretion);map04977(Vitamin digestion and absorption);map04979(Cholesterol metabolism);map05417(Lipid and atherosclerosis)	Cer(d18:0/24:0);CE(20:4(5Z,8Z,11Z,14Z);CE(20:4(8Z,11Z,14Z,17Z))	3854.43	3668.09	4126.22	3584.11	3797.28	4247.95	3718.65	4836.97	4746.53	6243.23	5222.84	4171.56	4351.49	3879.68	4823.3	0.8044	down	0.0365925	0.614758	1.28873	yes
NEG	NEG_564.3293_0.8898	564.329	0.889825	LPC 18:2	85	C26H50NO7P	LPC	Lysophophatidylcholine	Monoacylglycerophosphocholines [GP0105]	Glycerophosphocholines [GP01]	Glycerophospholipids [GP]	LMGP01050034;LMGP01050035	C04230	map00564(Glycerophospholipid metabolism);map04148(Efferocytosis);map05231(Choline metabolism in cancer)	NA	953.677	1016.92	973.847	900.772	935.572	1047.61	1337.45	1818.68	2168.81	1886.88	1687.38	1385.14	1342.73	971.401	1714.06	0.5667	down	0.000471991	0.1627	2.51094	yes
NEG	NEG_436.2814_2.2662	436.281	2.2662	LPE O-16:1	84.8	C21H44NO6P	EtherLPE	Ether-linked lysophosphatidylethanolamine	Monoalkylglycerophosphoethanolamines [GP0206]	Glycerophosphoethanolamines [GP02]	Glycerophospholipids [GP]	NA	C05209	NA	PE(P-16:0e/0:0);CPA(18:0/0:0)	846.258	1211.11	1078.45	1021.12	716.056	1114.14	1112.3	1321.68	1267.78	2190.34	1603.68	1185.81	1222.39	997.855	1446.93	0.6896	down	0.0208158	0.614758	1.7248	yes
POS	POS_717.5967_7.1935	717.597	7.19348	TG 10:0_14:0_16:0	84.4	C43H82O6	TG	Triacylglycerol	Triacylglycerols [GL0301]	Triradylglycerols [GL03]	Glycerolipids [GL]	LMGL03012632;LMGL03012660;LMGL03012691;LMGL03013179	C00422	map00561(Glycerolipid metabolism);map01100(Metabolic pathways);map04714(Thermogenesis);map04923(Regulation of lipolysis in adipocytes);map04931(Insulin resistance);map04975(Fat digestion and absorption);map04977(Vitamin digestion and absorption);map04979(Cholesterol metabolism);map05417(Lipid and atherosclerosis)	TG(14:1(9Z)/14:1(9Z)/14:1(9Z));TG(i-20:0/10:0/10:0);TG(i-20:0/i-12:0/8:0);TG(i-20:0/8:0/12:0);TG(20:0/i-12:0/8:0);TG(20:0/12:0/8:0);TG(20:0/8:0/i-12:0);TG(20:0/8:0/12:0);TG(i-20:0/12:0/8:0);TG(20:0/10:0/10:0);TG(i-20:0/8:0/i-12:0);TG(i-22:0/10:0/8:0);TG(22:0/8:0/10:0);TG(22:0/10:0/8:0);TG(i-22:0/8:0/10:0);TG(i-24:0/8:0/8:0);TG(10:0/i-12:0/i-18:0);TG(8:0/i-16:0/16:0);TG(8:0/17:0/a-15:0)[rac];TG(8:…	2897.81	2826.88	2744.48	3016.83	3160.99	2922.62	2061.22	1826.04	2162.23	2291.05	2135.8	1711.7	2479.8	2928.27	2031.34	1.4415	up	0.000151938	0.0661628	2.14984	yes
POS	POS_899.7058_7.4075	899.706	7.40747	MGDG O-24:0_20:4	83.9	C53H96O9	EtherMGDG	Ether-linked monogalactosyldiacylglycerol	Glycosyldiacylglycerols [GL0501]	Glycosyldiradylglycerols [GL05]	Glycerolipids [GL]	NA	NA	NA	TG(18:3(9Z,12Z,15Z)/20:4(5Z,8Z,11Z,14Z)/18:3(9Z,12Z,15Z));TG(18:3(6Z,9Z,12Z)/20:4(5Z,8Z,11Z,14Z)/18:3(6Z,9Z,12Z));TG(18:3(6Z,9Z,12Z)/20:4(8Z,11Z,14Z,17Z)/18:3(6Z,9Z,12Z));TG(18:3(9Z,12Z,15Z)/20:4(8Z,11Z,14Z,17Z)/18:3(9Z,12Z,15Z));TG(20:5(5Z,8Z,11Z,14Z,17Z)/16:0/20:5(5Z,8Z,11Z,14Z,17Z));TG(18:3(9Z,12Z,15Z)/18:2(9Z,12Z)/20:5(5Z,8Z,11Z,14Z,17Z));TG(14:0/20:4(5Z,8Z,11Z,14Z)/22:6(4Z,7Z,10Z,13Z,16Z,19Z…	15629.3	15509	15984.7	16223.6	13698.8	16214.1	15075.2	18711	20006.2	24819.4	19540.6	15928.7	17278.4	15543.2	19013.5	0.8175	down	0.0477126	0.614758	1.24957	yes
NEG	NEG_464.3128_2.8626	464.313	2.86264	LPE O-18:1	82.2	C23H48NO6P	EtherLPE	Ether-linked lysophosphatidylethanolamine	Monoalkylglycerophosphoethanolamines [GP0206]	Glycerophosphoethanolamines [GP02]	Glycerophospholipids [GP]	LMGP02060004	C05209	NA	TetraHCA;5,8-Epoxy-5,8-dihydro-3-hydroxy-8'-apo-b,y-carotenal;beta-Citraurin epoxide	971.795	960.49	1034.88	973.166	949.395	936.548	1142.78	1243.82	1437.22	1605.82	1108.28	918.138	1106.86	971.046	1242.68	0.7814	down	0.0353634	0.614758	1.40877	yes
POS	POS_756.5507_5.0342	756.551	5.0342	PC 16:0_18:3	82.1	C42H78NO8P	PC	Phosphatidylcholine	Diacylglycerophosphocholines [GP0101]	Glycerophosphocholines [GP01]	Glycerophospholipids [GP]	LMGP01010598;LMGP01010601;LMGP01010690;LMGP01011374;LMGP01011399;LMGP01011530;LMGP01011560;LMGP01011620;LMGP01011646;LMGP01011677;LMGP01011838;LMGP01011868;LMGP01012127;LMGP01012192	C00157	map00564(Glycerophospholipid metabolism);map00590(Arachidonic acid metabolism);map00591(Linoleic acid metabolism);map00592(alpha-Linolenic acid metabolism);map01100(Metabolic pathways);map01110(Biosynthesis of secondary metabolites);map04723(Retrograde endocannabinoid signaling);map05231(Choline metabolism in cancer)	PC(14:0/20:3(5Z,8Z,11Z));PC(14:0/20:3(8Z,11Z,14Z));PC(14:1(9Z)/20:2(11Z,14Z));PC(16:0/18:3(6Z,9Z,12Z));PC(16:0/18:3(9Z,12Z,15Z));PC(16:1(9Z)/18:2(9Z,12Z));PC(18:2(9Z,12Z)/16:1(9Z));PC(18:3(6Z,9Z,12Z)/16:0);PC(18:3(9Z,12Z,15Z)/16:0);PC(20:2(11Z,14Z)/14:1(9Z));PC(20:3(5Z,8Z,11Z)/14:0);PC(20:3(8Z,11Z,14Z)/14:0);PC(16:0/16:0);PC(14:0/18:0);PC(18:0/14:0);PE(15:0/20:0);PE(20:0/15:0)	9328.08	10919.4	10725.2	11593.7	8768.21	9411.78	12280.7	15947.5	12722.1	20322.5	15834.4	11968.2	12485.1	10124.4	14845.9	0.682	down	0.00513759	0.510061	1.886	yes
POS	POS_595.3883_4.2381	595.388	4.23813	MGDG O-16:2_6:0	82	C31H56O9	EtherMGDG	Ether-linked monogalactosyldiacylglycerol	Glycosyldiacylglycerols [GL0501]	Glycosyldiradylglycerols [GL05]	Glycerolipids [GL]	NA	NA	NA	Germanicol cinnamate	12035.5	13051.9	12187.4	12128.9	13896	13255.2	6472.35	6981.07	4180.05	6327.47	11661.5	13633.3	10484.2	12759.2	8209.3	1.5542	up	0.0326979	0.614758	2.09773	yes
POS	POS_821.6593_7.3348	821.659	7.33477	TG 9:0_19:0_20:4	81.9	C51H90O6	TG	Triacylglycerol	Triacylglycerols [GL0301]	Triradylglycerols [GL03]	Glycerolipids [GL]	LMGL03012671;LMGL03012719;LMGL03012773;LMGL03012790;LMGL03012830;LMGL03012882;LMGL03012934;LMGL03013235;LMGL03013263;LMGL03013337;LMGL03013361;LMGL03013445;LMGL03013463;LMGL03013464;LMGL03013749;LMGL03013775;LMGL03013844;LMGL03013865;LMGL03013866;LMGL03013886;LMGL03014155;LMGL03014230;LMGL03014253;LMGL03014254;LMGL03014634;LMGL03014635;LMGL03014658;LMGL03014702;LMGL03014986;LMGL03014987;LMGL03015…	C00422	map00561(Glycerolipid metabolism);map01100(Metabolic pathways);map04714(Thermogenesis);map04923(Regulation of lipolysis in adipocytes);map04931(Insulin resistance);map04975(Fat digestion and absorption);map04977(Vitamin digestion and absorption);map04979(Cholesterol metabolism);map05417(Lipid and atherosclerosis)	TG(14:1(9Z)/22:5(4Z,7Z,10Z,13Z,16Z)/14:1(9Z));TG(14:1(9Z)/22:5(7Z,10Z,13Z,16Z,19Z)/14:1(9Z));TG(18:3(6Z,9Z,12Z)/14:1(9Z)/18:3(6Z,9Z,12Z));TG(18:3(9Z,12Z,15Z)/14:1(9Z)/18:3(9Z,12Z,15Z));TG(14:0/14:1(9Z)/22:6(4Z,7Z,10Z,13Z,16Z,19Z));TG(14:0/18:3(6Z,9Z,12Z)/18:4(6Z,9Z,12Z,15Z));TG(14:0/18:3(9Z,12Z,15Z)/18:4(6Z,9Z,12Z,15Z));TG(14:0/18:4(6Z,9Z,12Z,15Z)/18:3(6Z,9Z,12Z));TG(14:0/18:4(6Z,9Z,12Z,15Z)/18:3…	4444.93	4280.59	5009.87	5163.7	4482.67	4607.57	4432.76	7060.01	6067.6	7079.65	6826.17	4974.65	5369.18	4664.89	6073.47	0.7681	down	0.0258331	0.614758	1.45225	yes
POS	POS_897.6899_7.2246	897.69	7.22463	TG 16:3_18:5_20:0	81.5	C57H94O6	TG	Triacylglycerol	Triacylglycerols [GL0301]	Triradylglycerols [GL03]	Glycerolipids [GL]	LMGL03010450;LMGL03010454;LMGL03010471;LMGL03010498;LMGL03010502;LMGL03010503;LMGL03010649;LMGL03012803;LMGL03013026;LMGL03013038;LMGL03013041;LMGL03013616;LMGL03013625;LMGL03013633;LMGL03013640;LMGL03014400;LMGL03014417;LMGL03014434;LMGL03014449;LMGL03014518;LMGL03014787;LMGL03014805;LMGL03014822;LMGL03014839;LMGL03014854;LMGL03014914;LMGL03014923;LMGL03015124;LMGL03015453;LMGL03015474;LMGL03015…	C00422	map00561(Glycerolipid metabolism);map01100(Metabolic pathways);map04714(Thermogenesis);map04923(Regulation of lipolysis in adipocytes);map04931(Insulin resistance);map04975(Fat digestion and absorption);map04977(Vitamin digestion and absorption);map04979(Cholesterol metabolism);map05417(Lipid and atherosclerosis)	TG(18:3(6Z,9Z,12Z)/20:5(5Z,8Z,11Z,14Z,17Z)/18:3(6Z,9Z,12Z));TG(18:3(9Z,12Z,15Z)/20:5(5Z,8Z,11Z,14Z,17Z)/18:3(9Z,12Z,15Z));TG(18:4(6Z,9Z,12Z,15Z)/20:3(5Z,8Z,11Z)/18:4(6Z,9Z,12Z,15Z));TG(18:4(6Z,9Z,12Z,15Z)/20:3n6/18:4(6Z,9Z,12Z,15Z));TG(20:5(5Z,8Z,11Z,14Z,17Z)/16:1(9Z)/20:5(5Z,8Z,11Z,14Z,17Z));TG(14:0/20:5(5Z,8Z,11Z,14Z,17Z)/22:6(4Z,7Z,10Z,13Z,16Z,19Z));TG(14:0/22:6(4Z,7Z,10Z,13Z,16Z,19Z)/20:5(5Z,…	2955.24	3879.52	3012.05	3613.88	2982.81	3215	3168.02	3910.73	4267.94	5216.81	4094.69	4320.62	3719.78	3276.42	4163.13	0.787	down	0.0176678	0.610389	1.40339	yes
POS	POS_668.6291_8.1862	668.629	8.18623	CE 18:1	80.9	C45H78O2	CE	Cholesteryl ester	Sterol esters [ST0102]	Sterols [ST01]	Sterol Lipids [ST]	NA	C02530	map00100(Steroid biosynthesis);map04913(Ovarian steroidogenesis);map04975(Fat digestion and absorption);map04976(Bile secretion);map04977(Vitamin digestion and absorption);map04979(Cholesterol metabolism);map05417(Lipid and atherosclerosis)	CE(18:1(9Z));CE(18:1(11Z));Palmitoylstigmasterol	1608.98	1900.55	1993.57	1749.11	1743.53	1788.5	3142.42	2258.63	2301.64	2735.08	2610.99	1867.48	2141.71	1797.37	2486.04	0.723	down	0.00621915	0.532757	1.77247	yes
POS	POS_687.4926_5.3907	687.493	5.39066	TG O-8:0_16:4_16:4	80.5	C43H68O5	EtherTG	Ether-linked triacylglycerol	Alkyldiacylglycerols [GL0302]	Triradylglycerols [GL03]	Glycerolipids [GL]	NA	NA	NA	DG(20:5(5Z,8Z,11Z,14Z,17Z)/22:6(4Z,7Z,10Z,13Z,16Z,19Z)/0:0);DG(22:6(4Z,7Z,10Z,13Z,16Z,19Z)/20:5(5Z,8Z,11Z,14Z,17Z)/0:0);DG(20:5n3/0:0/22:6n3);DG(18:2(9Z,12Z)/22:6(4Z,7Z,10Z,13Z,16Z,19Z)/0:0);DG(18:3(6Z,9Z,12Z)/22:5(4Z,7Z,10Z,13Z,16Z)/0:0);DG(18:3(6Z,9Z,12Z)/22:5(7Z,10Z,13Z,16Z,19Z)/0:0);DG(18:3(9Z,12Z,15Z)/22:5(4Z,7Z,10Z,13Z,16Z)/0:0);DG(18:3(9Z,12Z,15Z)/22:5(7Z,10Z,13Z,16Z,19Z)/0:0);DG(18:4(6Z,9…	2726.44	2544.59	2860.35	2785.23	2737.14	2754.46	2601.91	3151.38	3550.3	4248.89	3303.47	2969.37	3019.46	2734.7	3304.22	0.8276	down	0.0463974	0.614758	1.1989	yes
NEG	NEG_870.5473_5.2922	870.547	5.29219	SHexCer 40:5;3O	80.3	C46H81NO12S	SHexCer	Sulfatide	Sulfoglycosphingolipids (sulfatides) [SP0602]	Acidic glycosphingolipids [SP06]	Sphingolipids [SP]	NA	C06125	map00600(Sphingolipid metabolism);map01100(Metabolic pathways)	NA	5441.95	5501.18	5966.28	6114.28	5571.68	5173.9	5536.73	7095.14	7830.59	8808.82	6482.26	5678.05	6266.74	5628.21	6905.27	0.8151	down	0.0489994	0.614758	1.25048	yes
POS	POS_782.5665_4.8886	782.567	4.88863	PC 18:2_18:2	80.1	C44H80NO8P	PC	Phosphatidylcholine	Diacylglycerophosphocholines [GP0101]	Glycerophosphocholines [GP01]	Glycerophospholipids [GP]	LMGP01010007;LMGP01010629;LMGP01010773;LMGP01010774;LMGP01010898;LMGP01010921;LMGP01010924;LMGP01010927;LMGP01010930;LMGP01010937;LMGP01010955;LMGP01011049;LMGP01011056;LMGP01011378;LMGP01011491;LMGP01011603;LMGP01011652;LMGP01011711;LMGP01011873;LMGP01012068;LMGP01012136;LMGP01012138;LMGP01012150;LMGP01012151;LMGP01012174;LMGP01012178;LMGP01012195	C00157	map00564(Glycerophospholipid metabolism);map00590(Arachidonic acid metabolism);map00591(Linoleic acid metabolism);map00592(alpha-Linolenic acid metabolism);map01100(Metabolic pathways);map01110(Biosynthesis of secondary metabolites);map04723(Retrograde endocannabinoid signaling);map05231(Choline metabolism in cancer)	PC(14:0/22:4(7Z,10Z,13Z,16Z));PC(16:0/20:4(5Z,8Z,11Z,14Z));PC(16:1(9Z)/20:3(5Z,8Z,11Z));PC(16:1(9Z)/20:3(8Z,11Z,14Z));PC(18:0/18:4(6Z,9Z,12Z,15Z));PC(18:1(11Z)/18:3(6Z,9Z,12Z));PC(18:1(11Z)/18:3(9Z,12Z,15Z));PC(18:1(9Z)/18:3(6Z,9Z,12Z));PC(18:1(9Z)/18:3(9Z,12Z,15Z));PC(18:2(9Z,12Z)/18:2(9Z,12Z));PC(18:3(6Z,9Z,12Z)/18:1(11Z));PC(18:3(6Z,9Z,12Z)/18:1(9Z));PC(18:3(9Z,12Z,15Z)/18:1(11Z));PC(18:3(9Z,1…	6492.41	2280.41	6820.8	7298.02	6447.27	6778.34	7832.47	9626.1	12433.3	11206.1	9159.18	7303.2	7806.46	6019.54	9593.39	0.6275	down	0.0371501	0.614758	2.01242	yes
POS	POS_874.7845_7.8316	874.785	7.83162	TG 16:0_18:1_18:2	80.1	C55H100O6	TG	Triacylglycerol	Triacylglycerols [GL0301]	Triradylglycerols [GL03]	Glycerolipids [GL]	LMGL03010099;LMGL03010102;LMGL03010103;LMGL03010106;LMGL03010109;LMGL03010118;LMGL03010121;LMGL03010122;LMGL03010125;LMGL03010134;LMGL03010135;LMGL03010136;LMGL03010150;LMGL03012856;LMGL03012895;LMGL03012948;LMGL03012997;LMGL03013458;LMGL03013477;LMGL03013495;LMGL03013512;LMGL03013529;LMGL03013583;LMGL03013594;LMGL03013857;LMGL03013879;LMGL03013900;LMGL03013976;LMGL03013993;LMGL03014021;LMGL03014…	C00422	map00561(Glycerolipid metabolism);map01100(Metabolic pathways);map04714(Thermogenesis);map04923(Regulation of lipolysis in adipocytes);map04931(Insulin resistance);map04975(Fat digestion and absorption);map04977(Vitamin digestion and absorption);map04979(Cholesterol metabolism);map05417(Lipid and atherosclerosis)	TG(18:1(11Z)/16:1(9Z)/18:1(11Z));TG(16:0/20:3(5Z,8Z,11Z)/16:0);TG(16:0/20:3n6/16:0);TG(14:1(9Z)/24:1(15Z)/14:1(9Z));TG(16:1(9Z)/20:1(11Z)/16:1(9Z));TG(18:1(9Z)/16:1(9Z)/18:1(9Z));TG(16:0/18:1(9Z)/18:2(9Z,12Z));TG(16:1(9Z)/18:0/18:2(9Z,12Z));TG(16:1(9Z)/16:1(9Z)/20:1(11Z));TG(16:1(9Z)/18:1(9Z)/18:1(9Z));TG(18:0/16:0/18:3(9Z,12Z,15Z));TG(18:1(11Z)/16:0/18:2(9Z,12Z));TG(18:1(11Z)/16:1(9Z)/18:1(9Z));…	2.36961e+06	2.12708e+06	2.04746e+06	2.08625e+06	1.86966e+06	2.2e+06	2.08588e+06	2.94081e+06	2.64942e+06	3.57308e+06	2.54272e+06	2.52544e+06	2.41812e+06	2.11668e+06	2.71956e+06	0.7783	down	0.0204663	0.614758	1.44185	yes
POS	POS_712.6413_7.1947	712.641	7.19473	TG 8:0_16:0_16:0	79.3	C43H82O6	TG	Triacylglycerol	Triacylglycerols [GL0301]	Triradylglycerols [GL03]	Glycerolipids [GL]	LMGL03012632;LMGL03012660;LMGL03012691;LMGL03013179	C00422	map00561(Glycerolipid metabolism);map01100(Metabolic pathways);map04714(Thermogenesis);map04923(Regulation of lipolysis in adipocytes);map04931(Insulin resistance);map04975(Fat digestion and absorption);map04977(Vitamin digestion and absorption);map04979(Cholesterol metabolism);map05417(Lipid and atherosclerosis)	TG(i-20:0/10:0/10:0);TG(i-20:0/i-12:0/8:0);TG(i-20:0/8:0/12:0);TG(20:0/i-12:0/8:0);TG(20:0/12:0/8:0);TG(20:0/8:0/i-12:0);TG(20:0/8:0/12:0);TG(i-20:0/12:0/8:0);TG(20:0/10:0/10:0);TG(i-20:0/8:0/i-12:0);TG(i-22:0/10:0/8:0);TG(22:0/8:0/10:0);TG(22:0/10:0/8:0);TG(i-22:0/8:0/10:0);TG(i-24:0/8:0/8:0);TG(10:0/i-12:0/i-18:0);TG(8:0/i-16:0/16:0);TG(8:0/17:0/a-15:0)[rac];TG(8:0/i-13:0/19:0);TG(8:0/16:0/i-16…	5721.94	5885.61	5951.47	7279.72	5892.89	6784.08	4016.6	3938.9	4013.19	4905.84	4535.44	3867.27	5232.75	6252.62	4212.87	1.4842	up	3.22807e-05	0.0192121	2.21907	yes
NEG	NEG_898.5788_5.7201	898.579	5.72006	SHexCer 42:5;3O	77.1	C48H85NO12S	SHexCer	Sulfatide	Sulfoglycosphingolipids (sulfatides) [SP0602]	Acidic glycosphingolipids [SP06]	Sphingolipids [SP]	NA	C06125	map00600(Sphingolipid metabolism);map01100(Metabolic pathways)	NA	2669.52	3149.7	3130.15	2987.54	3049.79	2914.68	3151.95	3617.36	4336.36	4556.44	3381.81	3087.04	3336.03	2983.56	3688.49	0.8089	down	0.0280583	0.614758	1.31499	yes
POS	POS_792.7037_7.429	792.704	7.42898	TG 12:0_16:0_18:2	76.5	C49H90O6	TG	Triacylglycerol	Triacylglycerols [GL0301]	Triradylglycerols [GL03]	Glycerolipids [GL]	LMGL03012654;LMGL03012667;LMGL03012710;LMGL03012763;LMGL03012787;LMGL03012820;LMGL03012927;LMGL03013226;LMGL03013254;LMGL03013307;LMGL03013327;LMGL03013351;LMGL03013373;LMGL03013716;LMGL03013739;LMGL03013765;LMGL03013789;LMGL03013813;LMGL03014145;LMGL03014171;LMGL03014197;LMGL03014576;LMGL03014602;LMGL03014627;LMGL03014979	C00422	map00561(Glycerolipid metabolism);map01100(Metabolic pathways);map04714(Thermogenesis);map04923(Regulation of lipolysis in adipocytes);map04931(Insulin resistance);map04975(Fat digestion and absorption);map04977(Vitamin digestion and absorption);map04979(Cholesterol metabolism);map05417(Lipid and atherosclerosis)	TG(16:1(9Z)/14:0/16:1(9Z));TG(14:1(9Z)/18:0/14:1(9Z));TG(14:0/14:0/18:2(9Z,12Z));TG(14:0/14:1(9Z)/18:1(11Z));TG(14:0/14:1(9Z)/18:1(9Z));TG(14:0/16:1(9Z)/16:1(9Z));TG(14:0/18:1(11Z)/14:1(9Z));TG(14:0/18:1(9Z)/14:1(9Z));TG(14:0/18:2(9Z,12Z)/14:0);TG(16:0/14:1(9Z)/16:1(9Z));TG(16:0/16:1(9Z)/14:1(9Z));TG(18:0/14:1(9Z)/14:1(9Z));TG(14:1(9Z)/14:0/18:1(11Z));TG(14:1(9Z)/14:0/18:1(9Z));TG(14:1(9Z)/16:0/1…	19614.7	16511	17201.6	17987.8	17275.2	20333.2	23034.6	38077.2	34576.4	28711.5	25059	19254.2	23136.4	18153.9	28118.8	0.6456	down	0.00926795	0.578693	1.98309	yes
NEG	NEG_566.345_1.9759	566.345	1.97589	LPC 18:1	76.5	C26H52NO7P	LPC	Lysophophatidylcholine	Monoacylglycerophosphocholines [GP0105]	Glycerophosphocholines [GP01]	Glycerophospholipids [GP]	LMGP01050029;LMGP01050030;LMGP01050032;LMGP01050079;LMGP01050080;LMGP01050082;LMGP01050114;LMGP01050138	C04230	map00564(Glycerophospholipid metabolism);map04148(Efferocytosis);map05231(Choline metabolism in cancer)	NA	1112.06	1248.49	1141.35	1244.23	1115.19	1360.36	1621.08	1789.08	1639.18	2424.33	2072.44	1797.77	1547.13	1203.61	1890.65	0.6366	down	0.000317309	0.118436	2.24335	yes
POS	POS_705.5861_5.5032	705.586	5.5032	SM 8:0;2O/26:0	75.7	C39H81N2O6P	SM	Sphingomyelin	Ceramide phosphocholines (sphingomyelins) [SP0301]	Phosphosphingolipids [SP03]	Sphingolipids [SP]	LMSP03010004	C00550	map00600(Sphingolipid metabolism);map01100(Metabolic pathways);map04071(Sphingolipid signaling pathway);map04217(Necroptosis)	N-hexadecanoylsphinganine-1-phosphocholine	3005.17	2635.61	2417.31	2884.53	2453.25	2776.02	3105.51	3456.59	2760.85	4095.94	3568.95	3183.43	3028.6	2695.32	3361.88	0.8017	down	0.00991198	0.581435	1.40475	yes
NEG	NEG_540.3291_2.0085	540.329	2.00849	LPC 16:0	75.5	C24H50NO7P	LPC	Lysophophatidylcholine	Monoacylglycerophosphocholines [GP0105]	Glycerophosphocholines [GP01]	Glycerophospholipids [GP]	LMGP01050018;LMGP01050074;LMGP01050113	C04230	map00564(Glycerophospholipid metabolism);map04148(Efferocytosis);map05231(Choline metabolism in cancer)	VPGPR Enterostatin	1545.81	1458.79	1238.11	1380.93	1245.47	1454.24	1550.38	1959.62	1916.87	2705.91	1419.62	2055.63	1660.95	1387.22	1934.67	0.717	down	0.0177748	0.610389	1.65917	yes
POS	POS_868.7355_7.3502	868.735	7.35022	TG 16:0_16:2_20:4	73.9	C55H94O6	TG	Triacylglycerol	Triacylglycerols [GL0301]	Triradylglycerols [GL03]	Glycerolipids [GL]	LMGL03010166;LMGL03010170;LMGL03010192;LMGL03010193;LMGL03010214;LMGL03010215;LMGL03012680;LMGL03012898;LMGL03012951;LMGL03012985;LMGL03013006;LMGL03013461;LMGL03013480;LMGL03013498;LMGL03013515;LMGL03013532;LMGL03013547;LMGL03013597;LMGL03013607;LMGL03013860;LMGL03013882;LMGL03013903;LMGL03014037;LMGL03014246;LMGL03014270;LMGL03014373;LMGL03014391;LMGL03014408;LMGL03014425;LMGL03014440;LMGL03014…	C00422	map00561(Glycerolipid metabolism);map01100(Metabolic pathways);map04714(Thermogenesis);map04923(Regulation of lipolysis in adipocytes);map04931(Insulin resistance);map04975(Fat digestion and absorption);map04977(Vitamin digestion and absorption);map04979(Cholesterol metabolism);map05417(Lipid and atherosclerosis)	TG(18:3(9Z,12Z,15Z)/16:0/18:3(9Z,12Z,15Z));TG(15:0/22:6(4Z,7Z,10Z,13Z,16Z,19Z)/15:0);TG(16:1(9Z)/20:4(5Z,8Z,11Z,14Z)/16:1(9Z));TG(16:1(9Z)/20:4(8Z,11Z,14Z,17Z)/16:1(9Z));TG(18:3(6Z,9Z,12Z)/16:0/18:3(6Z,9Z,12Z));TG(16:1(9Z)/16:1(9Z)/20:4(5Z,8Z,11Z,14Z));TG(18:2(9Z,12Z)/14:0/20:4(5Z,8Z,11Z,14Z));TG(14:0/16:0/22:6(4Z,7Z,10Z,13Z,16Z,19Z));TG(14:0/16:1(9Z)/22:5(4Z,7Z,10Z,13Z,16Z));TG(14:0/16:1(9Z)/22:…	22584.2	22148.5	23580.2	24187	19589.6	25854.3	31921.2	26930.3	53023.4	39231	30355.4	29075.5	29040.1	22990.6	35089.5	0.6552	down	0.00961739	0.578693	1.93628	yes
POS	POS_1012.9223_8.5858	1012.92	8.58585	TG 16:0_22:4_24:0	72.2	C65H118O6	TG	Triacylglycerol	Triacylglycerols [GL0301]	Triradylglycerols [GL03]	Glycerolipids [GL]	LMGL03011728;LMGL03011780;LMGL03011781;LMGL03011782;LMGL03011788;LMGL03011789;LMGL03011819;LMGL03011860;LMGL03011861;LMGL03011875;LMGL03011876;LMGL03011919;LMGL03011920;LMGL03011946;LMGL03011998;LMGL03011999;LMGL03012057;LMGL03012098;LMGL03012127;LMGL03013044;LMGL03013112;LMGL03016212;LMGL03016282;LMGL03016487;LMGL03016547;LMGL03016768;LMGL03016795;LMGL03016806	C00422	map00561(Glycerolipid metabolism);map01100(Metabolic pathways);map04714(Thermogenesis);map04923(Regulation of lipolysis in adipocytes);map04931(Insulin resistance);map04975(Fat digestion and absorption);map04977(Vitamin digestion and absorption);map04979(Cholesterol metabolism);map05417(Lipid and atherosclerosis)	TG(20:0/22:4(7Z,10Z,13Z,16Z)/20:0);TG(22:0/18:3(9Z,12Z,15Z)/22:1(13Z));TG(22:0/18:4(6Z,9Z,12Z,15Z)/22:0);TG(20:1(11Z)/22:2(13Z,16Z)/20:1(11Z));TG(22:2(13Z,16Z)/18:0/22:2(13Z,16Z));TG(16:0/24:0/22:4(7Z,10Z,13Z,16Z));TG(16:0/22:4(7Z,10Z,13Z,16Z)/24:0);TG(18:0/22:0/22:4(7Z,10Z,13Z,16Z));TG(18:0/24:0/20:4(5Z,8Z,11Z,14Z));TG(18:0/24:0/20:4(8Z,11Z,14Z,17Z));TG(18:0/20:3(5Z,8Z,11Z)/24:1(15Z));TG(18:0/24…	10119.2	10834.2	11559.5	10915.7	9423.24	11078.9	12461.1	11966.2	13041.3	16274.8	12545.3	11036.9	11771.4	10655.1	12887.6	0.8268	down	0.0168834	0.610389	1.27275	yes
POS	POS_866.7192_7.2582	866.719	7.25822	TG 16:0_16:3_20:4	71.1	C55H92O6	TG	Triacylglycerol	Triacylglycerols [GL0301]	Triradylglycerols [GL03]	Glycerolipids [GL]	LMGL03010196;LMGL03010221;LMGL03010247;LMGL03012952;LMGL03012993;LMGL03013013;LMGL03013481;LMGL03013499;LMGL03013516;LMGL03013533;LMGL03013548;LMGL03013608;LMGL03013617;LMGL03013883;LMGL03013904;LMGL03014271;LMGL03014392;LMGL03014409;LMGL03014426;LMGL03014441;LMGL03014652;LMGL03014676;LMGL03014779;LMGL03014797;LMGL03014814;LMGL03014831;LMGL03014846;LMGL03015004;LMGL03015116;LMGL03015445;LMGL03015…	C00422	map00561(Glycerolipid metabolism);map01100(Metabolic pathways);map04714(Thermogenesis);map04923(Regulation of lipolysis in adipocytes);map04931(Insulin resistance);map04975(Fat digestion and absorption);map04977(Vitamin digestion and absorption);map04979(Cholesterol metabolism);map05417(Lipid and atherosclerosis)	SM(d18:1/26:0);TG(16:1(9Z)/20:5(5Z,8Z,11Z,14Z,17Z)/16:1(9Z));TG(18:3(6Z,9Z,12Z)/16:1(9Z)/18:3(6Z,9Z,12Z));TG(18:3(9Z,12Z,15Z)/16:1(9Z)/18:3(9Z,12Z,15Z));TG(20:4(5Z,8Z,11Z,14Z)/14:0/18:3(9Z,12Z,15Z));TG(14:0/16:1(9Z)/22:6(4Z,7Z,10Z,13Z,16Z,19Z));TG(14:0/20:3(5Z,8Z,11Z)/18:4(6Z,9Z,12Z,15Z));TG(14:0/18:2(9Z,12Z)/20:5(5Z,8Z,11Z,14Z,17Z));TG(14:0/18:3(6Z,9Z,12Z)/20:4(5Z,8Z,11Z,14Z));TG(14:0/18:3(6Z,9Z…	5054.69	4939.78	5023.47	5384.65	4589.61	5529.26	5298	7301.03	6577.33	8642.52	7046.48	5202.69	5882.46	5086.91	6678.01	0.7617	down	0.0217564	0.614758	1.50455	yes
POS	POS_956.8617_7.7721	956.862	7.77206	TG 10:0_22:0_26:4	70.9	C61H110O6	TG	Triacylglycerol	Triacylglycerols [GL0301]	Triradylglycerols [GL03]	Glycerolipids [GL]	LMGL03010857;LMGL03010858;LMGL03010860;LMGL03010861;LMGL03010862;LMGL03010866;LMGL03010867;LMGL03010874;LMGL03010977;LMGL03010978;LMGL03010982;LMGL03011035;LMGL03011036;LMGL03011041;LMGL03011042;LMGL03011043;LMGL03011044;LMGL03011048;LMGL03011049;LMGL03011053;LMGL03011063;LMGL03011068;LMGL03011092;LMGL03011102;LMGL03011103;LMGL03011104;LMGL03011132;LMGL03011133;LMGL03011137;LMGL03011138;LMGL03011…	C00422	map00561(Glycerolipid metabolism);map01100(Metabolic pathways);map04714(Thermogenesis);map04923(Regulation of lipolysis in adipocytes);map04931(Insulin resistance);map04975(Fat digestion and absorption);map04977(Vitamin digestion and absorption);map04979(Cholesterol metabolism);map05417(Lipid and atherosclerosis)	TG(18:0/22:4(7Z,10Z,13Z,16Z)/18:0);TG(20:0/18:4(6Z,9Z,12Z,15Z)/20:0);TG(18:1(11Z)/22:2(13Z,16Z)/18:1(11Z));TG(18:1(9Z)/22:2(13Z,16Z)/18:1(9Z));TG(20:1(11Z)/20:1(11Z)/18:2(9Z,12Z));TG(22:2(13Z,16Z)/14:0/22:2(13Z,16Z));TG(18:0/20:0/20:4(5Z,8Z,11Z,14Z));TG(18:2(9Z,12Z)/20:1(11Z)/20:1(11Z));TG(14:0/22:0/22:4(7Z,10Z,13Z,16Z));TG(14:0/24:0/20:4(5Z,8Z,11Z,14Z));TG(14:0/24:0/20:4(8Z,11Z,14Z,17Z));TG(14:0…	65519.5	67736.1	64972.5	69064.2	57939.2	72777.4	60294.1	81387.5	90376.6	108909	96723	86956.6	76888	66334.8	87441.2	0.7586	down	0.0221893	0.614758	1.50105	yes
POS	POS_900.8005_7.92	900.8	7.91999	TG 16:0_16:0_22:4	70.9	C57H102O6	TG	Triacylglycerol	Triacylglycerols [GL0301]	Triradylglycerols [GL03]	Glycerolipids [GL]	LMGL03010266;LMGL03010270;LMGL03010273;LMGL03010274;LMGL03010277;LMGL03010280;LMGL03010287;LMGL03010288;LMGL03010291;LMGL03010298;LMGL03010302;LMGL03010303;LMGL03010307;LMGL03010308;LMGL03010311;LMGL03010312;LMGL03010315;LMGL03010332;LMGL03010333;LMGL03010369;LMGL03010418;LMGL03010468;LMGL03012801;LMGL03013022;LMGL03013591;LMGL03013602;LMGL03013612;LMGL03013621;LMGL03013629;LMGL03014029;LMGL03014…	C00422	map00561(Glycerolipid metabolism);map01100(Metabolic pathways);map04714(Thermogenesis);map04923(Regulation of lipolysis in adipocytes);map04931(Insulin resistance);map04975(Fat digestion and absorption);map04977(Vitamin digestion and absorption);map04979(Cholesterol metabolism);map05417(Lipid and atherosclerosis)	Glycerol 1,2-di-(9Z,12Z-octadecadienoate) 3-octadecanoate;Glycerol 1,3-di-(9Z-octadecenoate) 2-(9Z,12Z-octadecadienoate);Glycerol 1,3-di-(9Z,12Z-octadecadienoate) 2-octadecanoate;TG(16:0/22:4(7Z,10Z,13Z,16Z)/16:0);TG(18:0/18:4(6Z,9Z,12Z,15Z)/18:0);TG(16:1(9Z)/22:2(13Z,16Z)/16:1(9Z));TG(16:0/18:0/20:4(5Z,8Z,11Z,14Z));TG(18:0/18:2(9Z,12Z)/18:2(9Z,12Z));TG(16:1(9Z)/18:2(9Z,12Z)/20:1(11Z));TG(18:1(9Z…	2.28265e+06	2.10279e+06	2.42326e+06	2.0807e+06	1.89781e+06	2.21784e+06	2.16404e+06	2.71204e+06	3.36931e+06	3.91875e+06	2.89806e+06	2.32737e+06	2.53289e+06	2.16751e+06	2.89826e+06	0.7479	down	0.0291584	0.614758	1.5374	yes
POS	POS_927.6585_6.4127	927.658	6.41272	DGDG O-20:1_14:0	70.9	C49H92O14	EtherDGDG	Ether-linked digalactosyldiacylglycerol	Glycosyldiacylglycerols [GL0501]	Glycosyldiradylglycerols [GL05]	Glycerolipids [GL]	NA	NA	NA	NA	2079.47	2600.02	1754.4	2344.77	1942.22	2132.17	1630.57	1541.07	618.442	1227.95	1590.6	1848.24	1775.83	2142.17	1409.48	1.5198	up	0.0342968	0.614758	1.94769	yes
POS	POS_872.77_7.773	872.77	7.77298	TG 16:0_18:2_18:2	70.2	C55H98O6	TG	Triacylglycerol	Triacylglycerols [GL0301]	Triradylglycerols [GL03]	Glycerolipids [GL]	LMGL03010117;LMGL03010120;LMGL03010123;LMGL03010124;LMGL03010127;LMGL03010141;LMGL03010142;LMGL03010145;LMGL03010146;LMGL03010158;LMGL03010159;LMGL03010160;LMGL03012679;LMGL03012896;LMGL03012949;LMGL03012998;LMGL03013459;LMGL03013478;LMGL03013496;LMGL03013513;LMGL03013530;LMGL03013545;LMGL03013584;LMGL03013595;LMGL03013858;LMGL03013880;LMGL03013901;LMGL03014009;LMGL03014022;LMGL03014035;LMGL03014…	C00422	map00561(Glycerolipid metabolism);map01100(Metabolic pathways);map04714(Thermogenesis);map04923(Regulation of lipolysis in adipocytes);map04931(Insulin resistance);map04975(Fat digestion and absorption);map04977(Vitamin digestion and absorption);map04979(Cholesterol metabolism);map05417(Lipid and atherosclerosis)	Glycerol 1,2-di-(9Z,12Z-octadecadienoate) 3-hexadecanoate;Glycerol 1,3-di-(9Z,12Z-octadecadienoate) 2-hexadecanoate;TG(15:0/22:4(7Z,10Z,13Z,16Z)/15:0);TG(16:0/20:4(5Z,8Z,11Z,14Z)/16:0);TG(16:0/20:4(8Z,11Z,14Z,17Z)/16:0);TG(16:0/16:0/20:4(5Z,8Z,11Z,14Z));TG(16:0/18:2(9Z,12Z)/18:2(9Z,12Z));TG(16:1(9Z)/18:1(9Z)/18:2(9Z,12Z));TG(18:1(11Z)/16:0/18:3(9Z,12Z,15Z));TG(18:1(11Z)/16:1(9Z)/18:2(9Z,12Z));TG(…	1.73054e+06	1.816e+06	1.8027e+06	1.68908e+06	1.82691e+06	1.94633e+06	1.69522e+06	2.54812e+06	2.63781e+06	3.12241e+06	2.5953e+06	2.15354e+06	2.13033e+06	1.80193e+06	2.45873e+06	0.7329	down	0.0174941	0.610389	1.63169	yes
NEG	NEG_700.4362_0.8935	700.436	0.893517	LNAPS 10:0/N-20:3	64	C36H64NO10P	LNAPS	N-acyl-lysophosphatidylserine	NA	Glycerophosphoserines [GP03]	Glycerophospholipids [GP]	NA	NA	NA	NA	3791.89	3950.42	3430.95	3576.1	4022.57	4801.28	4237.46	3087.19	2591.42	2794.37	3239.37	3260.8	3565.32	3928.87	3201.77	1.2271	up	0.0334202	0.614758	1.28993	yes
NEG	NEG_780.5203_4.439	780.52	4.43902	SHexCer 34:0;2O	61.2	C40H79NO11S	SHexCer	Sulfatide	Sulfoglycosphingolipids (sulfatides) [SP0602]	Acidic glycosphingolipids [SP06]	Sphingolipids [SP]	NA	C06125	map00600(Sphingolipid metabolism);map01100(Metabolic pathways)	Narasin	2322.1	3180.46	1900.88	4271.46	2700.33	3211.26	1751.82	1358.96	1224.66	1139.51	2010.4	2955.95	2335.65	2931.08	1740.21	1.6843	up	0.0161293	0.610389	2.14888	yes
NEG	NEG_255.2331_3.0633	255.233	3.06327	FA 16:0	59.7	C16H32O2	FA	Free fatty acid	Straight chain fatty acids [FA0101]	Fatty Acids and Conjugates [FA01]	Fatty acyls [FA]	LMFA01010001	C00162	map00062(Fatty acid elongation);map00071(Fatty acid degradation);map00561(Glycerolipid metabolism);map04148(Efferocytosis);map04152(AMPK signaling pathway);map04714(Thermogenesis);map04911(Insulin secretion);map04920(Adipocytokine signaling pathway);map04923(Regulation of lipolysis in adipocytes);map04930(Type II diabetes mellitus);map04931(Insulin resistance);map04932(Non-alcoholic fatty liver d…	Palmitic acid;Trimethyltridecanoic acid;Isopalmitic acid;Butyl dodecanoate;Dodecyl butyrate;Hexyl decanoate;Octyl octanoate;Ethyl tetradecanoate;Dodecyl 2-methylpropanoate	57925.6	58335.5	36131.3	61624.1	82294.3	63183.1	43189.4	33127.6	32066	56119.1	42537.5	43956.9	50874.2	59915.7	41832.8	1.4323	up	0.0311206	0.614758	1.6485	yes
NEG	NEG_279.2321_2.6248	279.232	2.62483	FA 18:2	58.8	C18H32O2	FA	Free fatty acid	Straight chain fatty acids [FA0101]	Fatty Acids and Conjugates [FA01]	Fatty acyls [FA]	NA	C00162	map00062(Fatty acid elongation);map00071(Fatty acid degradation);map00561(Glycerolipid metabolism);map04148(Efferocytosis);map04152(AMPK signaling pathway);map04714(Thermogenesis);map04911(Insulin secretion);map04920(Adipocytokine signaling pathway);map04923(Regulation of lipolysis in adipocytes);map04930(Type II diabetes mellitus);map04931(Insulin resistance);map04932(Non-alcoholic fatty liver d…	Linoleic acid;Bovinic acid;9E,11E-Octadecadienoic acid;10E,12Z-Octadecadienoic acid;Linoelaidic acid;Mangiferic acid;Linalyl caprylate;Ethyl 2E,4Z-hexadecadienoate;5-Octadecynoic acid;Octadecadienoate;6Z,9Z-octadecadienoic acid	3011.34	1393	2180.14	3400.84	3195.66	3023.78	8378.18	3373.3	3403.05	3687.65	3331.15	5693.2	3672.61	2700.8	4644.42	0.5815	down	0.0325958	0.614758	2.30572	yes
NEG	NEG_835.5878_4.6364	835.588	4.63642	MGDG O-24:4_14:1	57.9	C47H82O9	EtherMGDG	Ether-linked monogalactosyldiacylglycerol	Glycosyldiacylglycerols [GL0501]	Glycosyldiradylglycerols [GL05]	Glycerolipids [GL]	NA	NA	NA	NA	4473.03	2751.47	2794.83	5516.12	4446.74	2764.52	2576.98	1695.01	2248.01	1435.82	2787.61	3704.08	3099.52	3791.12	2407.92	1.5744	up	0.0347426	0.614758	1.89474	yes
NEG	NEG_609.5565_6.2377	609.557	6.23771	FA 42:5	57.5	C42H74O2	FA	Free fatty acid	Straight chain fatty acids [FA0101]	Fatty Acids and Conjugates [FA01]	Fatty acyls [FA]	NA	C00162	map00062(Fatty acid elongation);map00071(Fatty acid degradation);map00561(Glycerolipid metabolism);map04148(Efferocytosis);map04152(AMPK signaling pathway);map04714(Thermogenesis);map04911(Insulin secretion);map04920(Adipocytokine signaling pathway);map04923(Regulation of lipolysis in adipocytes);map04930(Type II diabetes mellitus);map04931(Insulin resistance);map04932(Non-alcoholic fatty liver d…	CE(15:0);Lactariamide B	17298.1	16016	14915	15920.4	18011.8	14759.3	24095.2	22052.7	19657	18439	16124.9	18866.7	18013	16153.4	19872.6	0.8128	down	0.0161528	0.610389	1.40937	yes
POS	POS_883.7707_8.2079	883.771	8.20792	TG 16:0_18:0_18:1	94.3	C55H104O6	TG	Triacylglycerol	Triacylglycerols [GL0301]	Triradylglycerols [GL03]	Glycerolipids [GL]	LMGL03010071;LMGL03010074;LMGL03010082;LMGL03010085;LMGL03010095;LMGL03010096;LMGL03010110;LMGL03010111;LMGL03012855;LMGL03012893;LMGL03013456;LMGL03013475;LMGL03013573;LMGL03013581;LMGL03013855;LMGL03013877;LMGL03013939;LMGL03014019;LMGL03014032;LMGL03014241;LMGL03014265;LMGL03014311;LMGL03014349;LMGL03014368;LMGL03014452;LMGL03014646;LMGL03014694;LMGL03014754;LMGL03014998;LMGL03015048;LMGL03015…	C00422	map00561(Glycerolipid metabolism);map01100(Metabolic pathways);map04714(Thermogenesis);map04923(Regulation of lipolysis in adipocytes);map04931(Insulin resistance);map04975(Fat digestion and absorption);map04977(Vitamin digestion and absorption);map04979(Cholesterol metabolism);map05417(Lipid and atherosclerosis)	Glycerol 1,2-di-(9Z,12Z-octadecadienoate) 3-octadecanoate;Glycerol 1,3-di-(9Z-octadecenoate) 2-(9Z,12Z-octadecadienoate);Glycerol 1,3-di-(9Z,12Z-octadecadienoate) 2-octadecanoate;TG(16:0/22:4(7Z,10Z,13Z,16Z)/16:0);TG(18:0/18:4(6Z,9Z,12Z,15Z)/18:0);TG(16:1(9Z)/22:2(13Z,16Z)/16:1(9Z));TG(16:0/18:0/20:4(5Z,8Z,11Z,14Z));TG(18:0/18:2(9Z,12Z)/18:2(9Z,12Z));TG(16:1(9Z)/18:2(9Z,12Z)/20:1(11Z));TG(18:1(9Z…	119014	124226	122566	124908	109389	129469	104424	121292	139975	128135	130141	110008	121962	121595	122329	0.994	down	0.963337	0.986656	0.527982	no
NEG	NEG_742.5395_5.7907	742.539	5.79068	PE 18:1_18:1	94	C41H78NO8P	PE	Phosphatidylethanolamine	Diacylglycerophosphoethanolamines [GP0201]	Glycerophosphoethanolamines [GP02]	Glycerophospholipids [GP]	LMGP02010039;LMGP02010044;LMGP02010052;LMGP02010109;LMGP02010420;LMGP02010448;LMGP02010510;LMGP02010530;LMGP02010578;LMGP02010607;LMGP02010774;LMGP02010802;LMGP02010848;LMGP02010877;LMGP02011043;LMGP02011073;LMGP02011193	C00350	map00563(Glycosylphosphatidylinositol (GPI)-anchor biosynthesis);map00564(Glycerophospholipid metabolism);map01100(Metabolic pathways);map01110(Biosynthesis of secondary metabolites);map04136(Autophagy - other);map04138(Autophagy - yeast);map04140(Autophagy - animal);map04723(Retrograde endocannabinoid signaling);map05130(Pathogenic Escherichia coli infection);map05167(Kaposi sarcoma-associated h…	PC(15:0/18:2(9Z,12Z));PC(18:2(9Z,12Z)/15:0);PE(14:0/22:2(13Z,16Z));PE(14:1(9Z)/22:1(13Z));PE(16:0/20:2(11Z,14Z));PE(16:1(9Z)/20:1(11Z));PE(18:0/18:2(9Z,12Z));PE(18:1(11Z)/18:1(9Z));PE(18:1(9Z)/18:1(11Z));PE(18:2(9Z,12Z)/18:0);PE(20:1(11Z)/16:1(9Z));PE(20:2(11Z,14Z)/16:0);PE(22:1(13Z)/14:1(9Z));PE(22:2(13Z,16Z)/14:0);PE(18:1(11Z)/18:1(11Z));PE(18:1(9Z)/18:1(9Z))	15819.5	17313.4	16073.7	17324.7	16218.2	16442.7	12235.3	17342	20283.6	23253.3	19177.5	14393.6	17156.5	16532	17780.9	0.9298	down	0.621553	0.87826	0.691852	no
POS	POS_903.7399_7.747	903.74	7.74703	TG 16:0_18:1_20:4	94	C57H100O6	TG	Triacylglycerol	Triacylglycerols [GL0301]	Triradylglycerols [GL03]	Glycerolipids [GL]	LMGL03010306;LMGL03010310;LMGL03010313;LMGL03010314;LMGL03010317;LMGL03010320;LMGL03010327;LMGL03010329;LMGL03010330;LMGL03010342;LMGL03010346;LMGL03010347;LMGL03010351;LMGL03010352;LMGL03010355;LMGL03010356;LMGL03010359;LMGL03010375;LMGL03010416;LMGL03010469;LMGL03010470;LMGL03012859;LMGL03013029;LMGL03013592;LMGL03013603;LMGL03013613;LMGL03013622;LMGL03013630;LMGL03013637;LMGL03014030;LMGL03014…	C00422	map00561(Glycerolipid metabolism);map01100(Metabolic pathways);map04714(Thermogenesis);map04923(Regulation of lipolysis in adipocytes);map04931(Insulin resistance);map04975(Fat digestion and absorption);map04977(Vitamin digestion and absorption);map04979(Cholesterol metabolism);map05417(Lipid and atherosclerosis)	TG(18:1(9Z)/18:3(6Z,9Z,12Z)/20:4(8Z,11Z,14Z,17Z));TG(20:4(5Z,8Z,11Z,14Z)/16:0/20:4(5Z,8Z,11Z,14Z));TG(18:4(6Z,9Z,12Z,15Z)/20:0/18:4(6Z,9Z,12Z,15Z));TG(20:4(8Z,11Z,14Z,17Z)/16:0/20:4(8Z,11Z,14Z,17Z));TG(16:0/20:4(5Z,8Z,11Z,14Z)/20:4(5Z,8Z,11Z,14Z));TG(18:2(9Z,12Z)/18:2(9Z,12Z)/20:4(5Z,8Z,11Z,14Z));TG(18:2(9Z,12Z)/16:0/22:6(4Z,7Z,10Z,13Z,16Z,19Z));TG(18:2(9Z,12Z)/18:1(9Z)/20:5(5Z,8Z,11Z,14Z,17Z));T…	136233	134797	141689	127082	119242	137738	136618	154870	161389	151482	165083	140901	142260	132797	151724	0.8753	down	0.00798033	0.578693	1.09318	no
POS	POS_881.7545_8.0034	881.754	8.00343	TG 16:0_18:0_18:2	93	C55H102O6	TG	Triacylglycerol	Triacylglycerols [GL0301]	Triradylglycerols [GL03]	Glycerolipids [GL]	LMGL03010083;LMGL03010084;LMGL03010087;LMGL03010090;LMGL03010100;LMGL03010101;LMGL03010104;LMGL03010113;LMGL03010114;LMGL03010115;LMGL03010128;LMGL03010129;LMGL03012678;LMGL03012798;LMGL03012894;LMGL03012947;LMGL03013457;LMGL03013476;LMGL03013494;LMGL03013582;LMGL03013856;LMGL03013878;LMGL03013899;LMGL03013958;LMGL03014020;LMGL03014033;LMGL03014242;LMGL03014266;LMGL03014333;LMGL03014350;LMGL03014…	C00422	map00561(Glycerolipid metabolism);map01100(Metabolic pathways);map04714(Thermogenesis);map04923(Regulation of lipolysis in adipocytes);map04931(Insulin resistance);map04975(Fat digestion and absorption);map04977(Vitamin digestion and absorption);map04979(Cholesterol metabolism);map05417(Lipid and atherosclerosis)	TG(18:2(9Z,12Z)/18:1(11Z)/18:2(9Z,12Z));Glycerol 1,2-di-(9Z,12Z-octadecadienoate) 3-(9Z-octadecenoate);Glycerol 1,3-di-(9Z,12Z-octadecadienoate) 2-(9Z-octadecenoate);TG(16:0/22:5(4Z,7Z,10Z,13Z,16Z)/16:0);TG(16:0/22:5(7Z,10Z,13Z,16Z,19Z)/16:0);TG(20:0/14:1(9Z)/20:4(5Z,8Z,11Z,14Z));TG(18:1(11Z)/18:3(6Z,9Z,12Z)/18:1(11Z));TG(18:1(11Z)/18:3(9Z,12Z,15Z)/18:1(11Z));TG(18:1(9Z)/18:3(6Z,9Z,12Z)/18:1(9Z))…	103848	115729	112644	106434	105062	99046.8	96156.2	101813	108267	93777.5	95934.2	106618	103778	107127	100428	1.0667	up	0.0838093	0.614758	0.677117	no
POS	POS_911.8003_8.3786	911.8	8.37857	TG 16:0_18:1_20:0	92.5	C57H108O6	TG	Triacylglycerol	Triacylglycerols [GL0301]	Triradylglycerols [GL03]	Glycerolipids [GL]	LMGL03010177;LMGL03010180;LMGL03010188;LMGL03010201;LMGL03010202;LMGL03010205;LMGL03010227;LMGL03010228;LMGL03010285;LMGL03010286;LMGL03010292;LMGL03010321;LMGL03010322;LMGL03012857;LMGL03012984;LMGL03013588;LMGL03013599;LMGL03014026;LMGL03014039;LMGL03014063;LMGL03014356;LMGL03014375;LMGL03014473;LMGL03014481;LMGL03014761;LMGL03014865;LMGL03015074;LMGL03015096;LMGL03015158;LMGL03015238;LMGL03015…	C00422	map00561(Glycerolipid metabolism);map01100(Metabolic pathways);map04714(Thermogenesis);map04923(Regulation of lipolysis in adipocytes);map04931(Insulin resistance);map04975(Fat digestion and absorption);map04977(Vitamin digestion and absorption);map04979(Cholesterol metabolism);map05417(Lipid and atherosclerosis)	TG(18:0/20:4(5Z,8Z,11Z,14Z)/18:0);TG(18:0/20:4(8Z,11Z,14Z,17Z)/18:0);TG(20:0/18:1(11Z)/18:3(6Z,9Z,12Z));TG(20:0/18:2(9Z,12Z)/18:2(9Z,12Z));TG(20:1(11Z)/16:0/20:3(5Z,8Z,11Z));TG(16:0/20:0/20:4(5Z,8Z,11Z,14Z));TG(18:0/18:0/20:4(5Z,8Z,11Z,14Z));TG(18:1(9Z)/18:2(9Z,12Z)/20:1(11Z));TG(18:2(9Z,12Z)/18:2(9Z,12Z)/20:0);TG(18:1(9Z)/18:1(9Z)/20:2(11Z,14Z));TG(14:0/20:0/22:4(7Z,10Z,13Z,16Z));TG(14:0/22:0/20…	17393.1	17338.5	16962.9	24329.4	15811.2	23022	14237	20397.5	20223.8	26393.6	20502.1	17589.2	19516.7	19142.8	19890.5	0.9624	down	0.758277	0.923954	0.610531	no
POS	POS_853.7229_7.8523	853.723	7.85226	TG 16:0_16:0_18:2	92.4	C53H98O6	TG	Triacylglycerol	Triacylglycerols [GL0301]	Triradylglycerols [GL03]	Glycerolipids [GL]	LMGL03010032;LMGL03010033;LMGL03010034;LMGL03010042;LMGL03010043;LMGL03010044;LMGL03012676;LMGL03012778;LMGL03012792;LMGL03012835;LMGL03012887;LMGL03012940;LMGL03013342;LMGL03013366;LMGL03013433;LMGL03013450;LMGL03013469;LMGL03013487;LMGL03013754;LMGL03013780;LMGL03013849;LMGL03013871;LMGL03013892;LMGL03013932;LMGL03013950;LMGL03014160;LMGL03014235;LMGL03014259;LMGL03014304;LMGL03014325;LMGL03014…	C00422	map00561(Glycerolipid metabolism);map01100(Metabolic pathways);map04714(Thermogenesis);map04923(Regulation of lipolysis in adipocytes);map04931(Insulin resistance);map04975(Fat digestion and absorption);map04977(Vitamin digestion and absorption);map04979(Cholesterol metabolism);map05417(Lipid and atherosclerosis)	TG(15:0/22:5(4Z,7Z,10Z,13Z,16Z)/15:0);TG(15:0/22:5(7Z,10Z,13Z,16Z,19Z)/15:0);TG(16:0/20:5(5Z,8Z,11Z,14Z,17Z)/16:0);TG(16:1(9Z)/20:3(5Z,8Z,11Z)/16:1(9Z));TG(16:1(9Z)/20:3n6/16:1(9Z));TG(16:0/16:1(9Z)/20:4(5Z,8Z,11Z,14Z));TG(16:1(9Z)/18:2(9Z,12Z)/18:2(9Z,12Z));TG(18:1(9Z)/14:0/20:4(5Z,8Z,11Z,14Z));TG(18:2(9Z,12Z)/16:0/18:3(9Z,12Z,15Z));TG(14:0/16:0/22:5(4Z,7Z,10Z,13Z,16Z));TG(14:0/16:0/22:5(7Z,10Z,…	129318	147273	140184	141259	141530	142834	145427	142896	141925	132731	141873	145284	141044	140400	141689	0.9909	down	0.682802	0.900817	0.251088	no
POS	POS_857.7549_8.2452	857.755	8.24518	TG 16:0_16:0_18:0	92.3	C53H102O6	TG	Triacylglycerol	Triacylglycerols [GL0301]	Triradylglycerols [GL03]	Glycerolipids [GL]	LMGL03010004;LMGL03010023;LMGL03012675;LMGL03012776;LMGL03012791;LMGL03012885;LMGL03013340;LMGL03013388;LMGL03013448;LMGL03013752;LMGL03013804;LMGL03013847;LMGL03013911;LMGL03014186;LMGL03014233;LMGL03014280;LMGL03015015;LMGL03015058	C00422	map00561(Glycerolipid metabolism);map01100(Metabolic pathways);map04714(Thermogenesis);map04923(Regulation of lipolysis in adipocytes);map04931(Insulin resistance);map04975(Fat digestion and absorption);map04977(Vitamin digestion and absorption);map04979(Cholesterol metabolism);map05417(Lipid and atherosclerosis)	TG(18:1(11Z)/16:1(9Z)/18:1(11Z));TG(16:0/20:3(5Z,8Z,11Z)/16:0);TG(16:0/20:3n6/16:0);TG(14:1(9Z)/24:1(15Z)/14:1(9Z));TG(16:1(9Z)/20:1(11Z)/16:1(9Z));TG(18:1(9Z)/16:1(9Z)/18:1(9Z));TG(16:0/18:1(9Z)/18:2(9Z,12Z));TG(16:1(9Z)/18:0/18:2(9Z,12Z));TG(16:1(9Z)/16:1(9Z)/20:1(11Z));TG(16:1(9Z)/18:1(9Z)/18:1(9Z));TG(18:0/16:0/18:3(9Z,12Z,15Z));TG(18:1(11Z)/16:0/18:2(9Z,12Z));TG(18:1(11Z)/16:1(9Z)/18:1(9Z));…	209001	212775	242270	214861	199616	213778	215855	218158	259948	223988	210044	206337	218886	215383	222388	0.9685	down	0.490208	0.828991	0.466178	no
POS	POS_877.724_7.7626	877.724	7.76258	TG 16:0_16:0_20:4	92.3	C55H98O6	TG	Triacylglycerol	Triacylglycerols [GL0301]	Triradylglycerols [GL03]	Glycerolipids [GL]	LMGL03010117;LMGL03010120;LMGL03010123;LMGL03010124;LMGL03010127;LMGL03010141;LMGL03010142;LMGL03010145;LMGL03010146;LMGL03010158;LMGL03010159;LMGL03010160;LMGL03012679;LMGL03012896;LMGL03012949;LMGL03012998;LMGL03013459;LMGL03013478;LMGL03013496;LMGL03013513;LMGL03013530;LMGL03013545;LMGL03013584;LMGL03013595;LMGL03013858;LMGL03013880;LMGL03013901;LMGL03014009;LMGL03014022;LMGL03014035;LMGL03014…	C00422	map00561(Glycerolipid metabolism);map01100(Metabolic pathways);map04714(Thermogenesis);map04923(Regulation of lipolysis in adipocytes);map04931(Insulin resistance);map04975(Fat digestion and absorption);map04977(Vitamin digestion and absorption);map04979(Cholesterol metabolism);map05417(Lipid and atherosclerosis)	TG(18:3(9Z,12Z,15Z)/18:1(11Z)/18:3(9Z,12Z,15Z));TG(18:3(9Z,12Z,15Z)/18:1(9Z)/18:3(9Z,12Z,15Z));TG(16:1(9Z)/22:5(4Z,7Z,10Z,13Z,16Z)/16:1(9Z));TG(16:1(9Z)/22:5(7Z,10Z,13Z,16Z,19Z)/16:1(9Z));TG(20:3(5Z,8Z,11Z)/14:1(9Z)/20:3(5Z,8Z,11Z));TG(18:3(6Z,9Z,12Z)/18:1(11Z)/18:3(6Z,9Z,12Z));TG(18:3(6Z,9Z,12Z)/18:1(9Z)/18:3(6Z,9Z,12Z));TG(20:3n6/14:1(9Z)/20:3n6);TG(16:1(9Z)/18:2(9Z,12Z)/20:4(5Z,8Z,11Z,14Z));TG…	150508	150875	123203	100436	106721	111154	128746	133840	200212	176542	139641	145508	138949	123816	154082	0.8036	down	0.0552847	0.614758	1.26206	no
POS	POS_855.7284_7.8348	855.728	7.83482	TG 16:0_16:0_18:1	92	C53H100O6	TG	Triacylglycerol	Triacylglycerols [GL0301]	Triradylglycerols [GL03]	Glycerolipids [GL]	LMGL03010005;LMGL03010006;LMGL03010027;LMGL03010028;LMGL03010036;LMGL03012777;LMGL03012849;LMGL03012886;LMGL03013341;LMGL03013365;LMGL03013411;LMGL03013449;LMGL03013468;LMGL03013552;LMGL03013753;LMGL03013779;LMGL03013829;LMGL03013848;LMGL03013870;LMGL03013912;LMGL03013931;LMGL03014159;LMGL03014213;LMGL03014234;LMGL03014258;LMGL03014281;LMGL03014303;LMGL03014341;LMGL03014592;LMGL03014639;LMGL03014…	C00422	map00561(Glycerolipid metabolism);map01100(Metabolic pathways);map04714(Thermogenesis);map04923(Regulation of lipolysis in adipocytes);map04931(Insulin resistance);map04975(Fat digestion and absorption);map04977(Vitamin digestion and absorption);map04979(Cholesterol metabolism);map05417(Lipid and atherosclerosis)	NA	20487.8	22361.3	21986.8	22027.6	21133.9	22834.1	22701.6	22382.4	21977.8	22989.4	23058.6	22545.2	22207.2	21805.2	22609.2	0.9644	down	0.0767489	0.614758	0.508556	no
POS	POS_703.5726_5.2835	703.573	5.28354	SM 8:0;2O/26:1	91.9	C39H79N2O6P	SM	Sphingomyelin	Ceramide phosphocholines (sphingomyelins) [SP0301]	Phosphosphingolipids [SP03]	Sphingolipids [SP]	LMSP03010003;LMSP03010042;LMSP03010043	C00550	map00600(Sphingolipid metabolism);map01100(Metabolic pathways);map04071(Sphingolipid signaling pathway);map04217(Necroptosis)	SM(d18:0/16:1(9Z));Palmitoyl sphingomyelin;Campesteryl elaidate;alpha-Amyrin palmitate	59357.6	64647	60959.2	63127.4	51053	57526.1	48551.5	69696.4	77210.4	89582.8	63133.7	52384.2	63102.4	59445	66759.8	0.8904	down	0.373801	0.79015	0.925419	no
NEG	NEG_700.5284_5.9777	700.528	5.97766	PE O-16:1_18:1	91.9	C39H76NO7P	EtherPE	Ether-linked phosphatidylethanolamine	1-alkyl,2-acylglycerophosphoethanolamines [GP0202]	Glycerophosphoethanolamines [GP02]	Glycerophospholipids [GP]	LMGP02020100	C04475	map00565(Ether lipid metabolism);map01100(Metabolic pathways)	PE(16:0/P-18:1(11Z));PE(16:0/P-18:1(9Z));PE(16:1(9Z)/P-18:0);PE(18:1(11Z)/P-16:0);PE(18:1(9Z)/P-16:0);PEP-16:0/18:1(11Z));PE(P-16:0/18:1(9Z));PE(P-18:0/16:1(9Z));PE(P-18:1(11Z)/16:0);PE(P-18:1(9Z)/16:0)	11277.7	11900.3	11565	12122.6	9558.6	10656.8	7107	11431.1	13931	15764.2	12448.7	8023.46	11315.5	11180.2	11450.9	0.9764	down	0.930392	0.976931	0.945317	no
NEG	NEG_722.5127_5.5277	722.513	5.52768	PE O-16:1_20:4	91.1	C41H74NO7P	EtherPE	Ether-linked phosphatidylethanolamine	1-alkyl,2-acylglycerophosphoethanolamines [GP0202]	Glycerophosphoethanolamines [GP02]	Glycerophospholipids [GP]	LMGP02020095	C04475	map00565(Ether lipid metabolism);map01100(Metabolic pathways)	PE(18:3(6Z,9Z,12Z)/P-18:1(11Z));PE(18:3(6Z,9Z,12Z)/P-18:1(9Z));PE(18:3(9Z,12Z,15Z)/P-18:1(11Z));PE(18:3(9Z,12Z,15Z)/P-18:1(9Z));PE(18:4(6Z,9Z,12Z,15Z)/P-18:0);PE(20:4(5Z,8Z,11Z,14Z)/P-16:0);PE(20:4(8Z,11Z,14Z,17Z)/P-16:0);PE(P-16:0/20:4(5Z,8Z,11Z,14Z));PE(P-16:0/20:4(8Z,11Z,14Z,17Z));PE(P-18:0/18:4(6Z,9Z,12Z,15Z));PE(P-18:1(11Z)/18:3(6Z,9Z,12Z));PE(P-18:1(11Z)/18:3(9Z,12Z,15Z));PE(P-18:1(9Z)/18:3…	9973.94	10789.6	9261.84	10077.1	9356.55	9309.63	6631.42	10563.3	9962.93	13928.1	10416.6	8137.26	9867.35	9794.76	9939.93	0.9854	down	0.928195	0.976338	0.697154	no
POS	POS_612.5552_6.2963	612.555	6.29631	DG 16:0_18:1	91	C37H70O5	DG	Diacylglycerol	Diacylglycerols [GL0201]	Diradylglycerols [GL02]	Glycerolipids [GL]	LMGL02010004;LMGL02010005;LMGL02010006;LMGL02010018;LMGL02010023;LMGL02010307;LMGL02010348;LMGL02010389;LMGL02010412;LMGL02010459	C00641	map00552(Teichoic acid biosynthesis);map00561(Glycerolipid metabolism);map00562(Inositol phosphate metabolism);map00564(Glycerophospholipid metabolism);map01100(Metabolic pathways);map01110(Biosynthesis of secondary metabolites);map04070(Phosphatidylinositol signaling system);map04730(Long-term depression)	DG(14:0/20:1(11Z)/0:0);DG(14:1(9Z)/20:0/0:0);DG(16:0/18:1(11Z)/0:0);DG(16:0/18:1(9Z)/0:0);DG(16:1(9Z)/18:0/0:0);DG(18:0/16:1(9Z)/0:0);DG(18:1(11Z)/16:0/0:0);DG(18:1(9Z)/16:0/0:0);DG(20:0/14:1(9Z)/0:0);DG(20:1(11Z)/14:0/0:0);DG(14:0/0:0/20:1n9);DG(16:0/0:0/18:1n7);DG(16:0/0:0/18:1n9);DG(18:0/0:0/16:1n7);DG(20:0/0:0/14:1n5)	103859	109344	104548	105796	80081.3	94982.9	66989.4	103918	111558	144365	96909.3	87336.8	100807	99768.4	101846	0.9796	down	0.992329	0.996724	0.875583	no
POS	POS_756.5481_5.6829	756.548	5.68292	PC 32:0	90.9	C40H80NO8P	PC	Phosphatidylcholine	Diacylglycerophosphocholines [GP0101]	Glycerophosphocholines [GP01]	Glycerophospholipids [GP]	LMGP01010397;LMGP01010418;LMGP01010444;LMGP01010463;LMGP01010488;LMGP01010537;LMGP01010564;LMGP01010704;LMGP01010739;LMGP01010970;LMGP01010997;LMGP01011062;LMGP01011080;LMGP01011267	C00157	map00564(Glycerophospholipid metabolism);map00590(Arachidonic acid metabolism);map00591(Linoleic acid metabolism);map00592(alpha-Linolenic acid metabolism);map01100(Metabolic pathways);map01110(Biosynthesis of secondary metabolites);map04723(Retrograde endocannabinoid signaling);map05231(Choline metabolism in cancer)	PC(14:0/20:3(5Z,8Z,11Z));PC(14:0/20:3(8Z,11Z,14Z));PC(14:1(9Z)/20:2(11Z,14Z));PC(16:0/18:3(6Z,9Z,12Z));PC(16:0/18:3(9Z,12Z,15Z));PC(16:1(9Z)/18:2(9Z,12Z));PC(18:2(9Z,12Z)/16:1(9Z));PC(18:3(6Z,9Z,12Z)/16:0);PC(18:3(9Z,12Z,15Z)/16:0);PC(20:2(11Z,14Z)/14:1(9Z));PC(20:3(5Z,8Z,11Z)/14:0);PC(20:3(8Z,11Z,14Z)/14:0);PC(16:0/16:0);PC(14:0/18:0);PC(18:0/14:0);PE(15:0/20:0);PE(20:0/15:0)	6440.05	6745.98	6778.44	7060.79	6006.42	6302.65	4585.49	6552.66	7310.03	10153	6814.46	5690.68	6703.39	6555.72	6851.05	0.9569	down	0.892513	0.965896	0.76828	no
POS	POS_827.7073_7.8519	827.707	7.8519	TG 14:0_16:0_18:1	90.8	C51H96O6	TG	Triacylglycerol	Triacylglycerols [GL0301]	Triradylglycerols [GL03]	Glycerolipids [GL]	LMGL03010017;LMGL03012716;LMGL03012770;LMGL03012846;LMGL03012878;LMGL03013232;LMGL03013260;LMGL03013314;LMGL03013334;LMGL03013358;LMGL03013381;LMGL03013403;LMGL03013441;LMGL03013723;LMGL03013746;LMGL03013772;LMGL03013797;LMGL03013821;LMGL03013840;LMGL03013862;LMGL03014152;LMGL03014179;LMGL03014205;LMGL03014226;LMGL03014250;LMGL03014272;LMGL03014584;LMGL03014631;LMGL03014983;LMGL03015007;LMGL03015…	C00422	map00561(Glycerolipid metabolism);map01100(Metabolic pathways);map04714(Thermogenesis);map04923(Regulation of lipolysis in adipocytes);map04931(Insulin resistance);map04975(Fat digestion and absorption);map04977(Vitamin digestion and absorption);map04979(Cholesterol metabolism);map05417(Lipid and atherosclerosis)	TG(18:2(9Z,12Z)/14:0/18:2(9Z,12Z));TG(14:0/22:4(7Z,10Z,13Z,16Z)/14:0);TG(15:0/20:4(5Z,8Z,11Z,14Z)/15:0);TG(15:0/20:4(8Z,11Z,14Z,17Z)/15:0);TG(16:0/18:4(6Z,9Z,12Z,15Z)/16:0);TG(14:1(9Z)/22:2(13Z,16Z)/14:1(9Z));TG(16:1(9Z)/16:1(9Z)/18:2(9Z,12Z));TG(16:1(9Z)/16:0/18:3(9Z,12Z,15Z));TG(14:0/14:0/22:4(7Z,10Z,13Z,16Z));TG(14:0/16:0/20:4(5Z,8Z,11Z,14Z));TG(14:0/16:0/20:4(8Z,11Z,14Z,17Z));TG(14:0/18:0/18:…	62555.4	66582.1	64285.4	63583.6	64675.8	64843	67298.3	67760.1	66249.4	58187.1	63031.7	65695.4	64562.3	64420.9	64703.7	0.9956	down	0.901063	0.967932	0.197503	no
NEG	NEG_728.5592_6.3248	728.559	6.32478	PE O-18:1_18:1	90.6	C41H80NO7P	EtherPE	Ether-linked phosphatidylethanolamine	1-alkyl,2-acylglycerophosphoethanolamines [GP0202]	Glycerophosphoethanolamines [GP02]	Glycerophospholipids [GP]	LMGP02020033;LMGP02020048	C04475	map00565(Ether lipid metabolism);map01100(Metabolic pathways)	PC(15:0/P-18:1(11Z));PC(15:0/P-18:1(9Z));PE(18:0/P-18:1(11Z));PE(18:0/P-18:1(9Z));PE(18:1(11Z)/P-18:0);PE(18:1(9Z)/P-18:0);PE(20:1(11Z)/P-16:0);PC(P-18:1(11Z)/15:0);PC(P-18:1(9Z)/15:0);PE(P-16:0/20:1(11Z));PE(dm18:0/18:1(11Z));PE(P-18:0/18:1(9Z));PE(P-18:1(11Z)/18:0);PE(P-18:1(9Z)/18:0)	7745.99	8072.85	6648.38	7537.33	5962.1	8009.37	5599.52	7593.04	8604.95	8969.12	8625.27	5828.75	7433.06	7329.34	7536.77	0.9725	down	0.87306	0.960391	0.713074	no
POS	POS_843.738_8.1518	843.738	8.15181	TG 15:0_16:0_18:0	90.3	C52H100O6	TG	Triacylglycerol	Triacylglycerols [GL0301]	Triradylglycerols [GL03]	Glycerolipids [GL]	LMGL03010019;LMGL03012731;LMGL03012775;LMGL03012883;LMGL03012902;LMGL03013288;LMGL03013339;LMGL03013382;LMGL03013446;LMGL03013695;LMGL03013751;LMGL03013798;LMGL03013845;LMGL03014180;LMGL03014231;LMGL03014274;LMGL03015009	C00422	map00561(Glycerolipid metabolism);map01100(Metabolic pathways);map04714(Thermogenesis);map04923(Regulation of lipolysis in adipocytes);map04931(Insulin resistance);map04975(Fat digestion and absorption);map04977(Vitamin digestion and absorption);map04979(Cholesterol metabolism);map05417(Lipid and atherosclerosis)	TG(15:0/16:0/20:3(8Z,11Z,14Z));TG(15:0/18:0/18:3(9Z,12Z,15Z));TG(15:0/18:1(9Z)/18:2(9Z,12Z));TG(15:0/16:0/20:3(5Z,8Z,11Z));TG(15:0/16:0/20:3n6);TG(15:0/18:0/18:3(6Z,9Z,12Z));TG(15:0/14:1(9Z)/22:2(13Z,16Z));TG(15:0/16:1(9Z)/20:2n6);TG(15:0/18:1(11Z)/18:2(9Z,12Z));TG(15:0/20:3(5Z,8Z,11Z)/16:0);TG(15:0/18:2(9Z,12Z)/18:1(11Z));TG(15:0/18:2(9Z,12Z)/18:1(9Z));TG(15:0/18:3(6Z,9Z,12Z)/18:0);TG(15:0/20:2n…	20685.3	21470.1	22990.6	22235.2	18936.4	23513.5	20430.4	26604.3	26597.5	29765.7	25646.9	21421.9	23358.2	21638.5	25077.8	0.8629	down	0.0683131	0.614758	1.05395	no
NEG	NEG_778.5754_6.1647	778.575	6.1647	PE O-18:1_22:4	90.3	C45H82NO7P	EtherPE	Ether-linked phosphatidylethanolamine	1-alkyl,2-acylglycerophosphoethanolamines [GP0202]	Glycerophosphoethanolamines [GP02]	Glycerophospholipids [GP]	LMGP02020084	C04475	map00565(Ether lipid metabolism);map01100(Metabolic pathways)	NA	5297.61	5290.47	9174	5744.61	4639.73	5470.18	3963.72	5876	7204.16	8124.86	6355.37	4660.11	5983.4	5936.1	6030.7	0.9843	down	0.934288	0.978361	0.853657	no
NEG	NEG_766.5399_5.7396	766.54	5.73965	LNAPE 20:4/N-18:0	90.2	C43H78NO8P	LNAPE	N-acyl-lysophosphatidylethanolamine	NA	Glycerophosphoethanolamines [GP02]	Glycerophospholipids [GP]	NA	NA	NA	PC(15:0/20:4(5Z,8Z,11Z,14Z));PC(15:0/20:4(8Z,11Z,14Z,17Z));PC(20:4(5Z,8Z,11Z,14Z)/15:0);PC(20:4(8Z,11Z,14Z,17Z)/15:0);PE(16:0/22:4(7Z,10Z,13Z,16Z));PE(16:1(9Z)/20:3(8Z,11Z,14Z));PE(18:0/20:4(5Z,8Z,11Z,14Z));PE(18:0/20:4(8Z,11Z,14Z,17Z));PE(18:1(11Z)/20:3(5Z,8Z,11Z));PE(18:1(11Z)/20:3(8Z,11Z,14Z));PE(18:1(9Z)/20:3(5Z,8Z,11Z));PE(18:1(9Z)/20:3(8Z,11Z,14Z));PE(18:2(9Z,12Z)/20:2(11Z,14Z));PE(18:3(6Z,…	15850.3	18471	16326.4	16389	15669.9	16379.8	12131.8	17739.2	20997.5	26250.1	18987.9	13813	17417.2	16514.4	18319.9	0.9014	down	0.559266	0.856107	0.822422	no
POS	POS_879.7381_7.8245	879.738	7.82448	MGDG O-26:0_16:0	90	C51H100O9	EtherMGDG	Ether-linked monogalactosyldiacylglycerol	Glycosyldiacylglycerols [GL0501]	Glycosyldiradylglycerols [GL05]	Glycerolipids [GL]	NA	NA	NA	TG(18:2(9Z,12Z)/18:2(9Z,12Z)/18:2(9Z,12Z));TG(18:3(9Z,12Z,15Z)/18:0/18:3(9Z,12Z,15Z));TG(16:0/22:6(4Z,7Z,10Z,13Z,16Z,19Z)/16:0);TG(16:1(9Z)/22:4(7Z,10Z,13Z,16Z)/16:1(9Z));TG(18:1(11Z)/18:4(6Z,9Z,12Z,15Z)/18:1(11Z));TG(18:1(9Z)/18:4(6Z,9Z,12Z,15Z)/18:1(9Z));TG(20:3(5Z,8Z,11Z)/14:0/20:3(5Z,8Z,11Z));TG(18:3(6Z,9Z,12Z)/18:0/18:3(6Z,9Z,12Z));TG(20:3n6/14:0/20:3n6);TG(16:0/18:2(9Z,12Z)/20:4(5Z,8Z,11Z,1…	90214.3	133307	96798.1	90375.5	89789.2	97203.8	91989.1	135966	92078.6	87471.2	137172	95348	103143	99614.6	106671	0.9339	down	0.580657	0.865717	0.388611	no
POS	POS_825.6913_7.6481	825.691	7.64811	TG 14:0_16:1_18:1	89.8	C51H94O6	TG	Triacylglycerol	Triacylglycerols [GL0301]	Triradylglycerols [GL03]	Glycerolipids [GL]	LMGL03010018;LMGL03012670;LMGL03012717;LMGL03012771;LMGL03012789;LMGL03012828;LMGL03012879;LMGL03012932;LMGL03013233;LMGL03013261;LMGL03013335;LMGL03013359;LMGL03013404;LMGL03013425;LMGL03013442;LMGL03013747;LMGL03013773;LMGL03013822;LMGL03013841;LMGL03013863;LMGL03013884;LMGL03014153;LMGL03014206;LMGL03014227;LMGL03014251;LMGL03014273;LMGL03014585;LMGL03014611;LMGL03014632;LMGL03014656;LMGL03014…	C00422	map00561(Glycerolipid metabolism);map01100(Metabolic pathways);map04714(Thermogenesis);map04923(Regulation of lipolysis in adipocytes);map04931(Insulin resistance);map04975(Fat digestion and absorption);map04977(Vitamin digestion and absorption);map04979(Cholesterol metabolism);map05417(Lipid and atherosclerosis)	TG(14:0/22:5(4Z,7Z,10Z,13Z,16Z)/14:0);TG(14:0/22:5(7Z,10Z,13Z,16Z,19Z)/14:0);TG(15:0/20:5(5Z,8Z,11Z,14Z,17Z)/15:0);TG(16:1(9Z)/18:3(6Z,9Z,12Z)/16:1(9Z));TG(16:1(9Z)/18:3(9Z,12Z,15Z)/16:1(9Z));TG(18:2(9Z,12Z)/14:0/18:3(9Z,12Z,15Z));TG(14:0/14:0/22:5(4Z,7Z,10Z,13Z,16Z));TG(14:0/14:0/22:5(7Z,10Z,13Z,16Z,19Z));TG(14:0/16:0/20:5(5Z,8Z,11Z,14Z,17Z));TG(14:0/14:1(9Z)/22:4(7Z,10Z,13Z,16Z));TG(14:0/16:1(9…	38322.5	38887.2	39423.3	38925.4	35368	36617.2	37001.9	46128.9	49703	46101.1	43328.4	41328.1	40927.9	37923.9	43931.9	0.8632	down	0.0173059	0.610389	1.13477	no
NEG	NEG_750.5442_5.922	750.544	5.92198	PE O-16:1_22:4	89.5	C43H78NO7P	EtherPE	Ether-linked phosphatidylethanolamine	1-alkyl,2-acylglycerophosphoethanolamines [GP0202]	Glycerophosphoethanolamines [GP02]	Glycerophospholipids [GP]	LMGP02020006;LMGP02020007;LMGP02020008	C04475	map00565(Ether lipid metabolism);map01100(Metabolic pathways)	PE(O-18:1(1Z)/20:4(5Z,8Z,11Z,14Z));PE(20:3(5Z,8Z,11Z)/P-18:1(11Z));PE(20:3(5Z,8Z,11Z)/P-18:1(9Z));PE(20:3(8Z,11Z,14Z)/P-18:1(11Z));PE(20:3(8Z,11Z,14Z)/P-18:1(9Z));PE(20:4(5Z,8Z,11Z,14Z)/P-18:0);PE(20:4(8Z,11Z,14Z,17Z)/P-18:0);PE(22:4(7Z,10Z,13Z,16Z)/P-16:0);PE(P-16:0/22:4(7Z,10Z,13Z,16Z));PE(P-18:0/20:4(8Z,11Z,14Z,17Z));PE(P-18:1(11Z)/20:3(5Z,8Z,11Z));PE(P-18:1(11Z)/20:3(8Z,11Z,14Z));PE(P-18:1(9Z…	17550.4	21473.1	16517.5	20558.6	16018.2	17559.2	14589.3	17398.9	21511.4	23884.3	19746	14204.3	18417.6	18279.5	18555.7	0.9851	down	0.978935	0.993852	0.73485	no
POS	POS_782.5662_5.6818	782.566	5.68177	PC 34:1	89.3	C42H82NO8P	PC	Phosphatidylcholine	Diacylglycerophosphocholines [GP0101]	Glycerophosphocholines [GP01]	Glycerophospholipids [GP]	LMGP01010005;LMGP01010575;LMGP01010576;LMGP01010578;LMGP01010579;LMGP01010581;LMGP01010744;LMGP01010884;LMGP01011335;LMGP01011372;LMGP01011397;LMGP01011419;LMGP01011448;LMGP01011483;LMGP01011503;LMGP01011529;LMGP01011732;LMGP01011760;LMGP01011787;LMGP01011807;LMGP01012004;LMGP01012146	C00157	map00564(Glycerophospholipid metabolism);map00590(Arachidonic acid metabolism);map00591(Linoleic acid metabolism);map00592(alpha-Linolenic acid metabolism);map01100(Metabolic pathways);map01110(Biosynthesis of secondary metabolites);map04723(Retrograde endocannabinoid signaling);map05231(Choline metabolism in cancer)	PC(14:0/22:4(7Z,10Z,13Z,16Z));PC(16:0/20:4(5Z,8Z,11Z,14Z));PC(16:1(9Z)/20:3(5Z,8Z,11Z));PC(16:1(9Z)/20:3(8Z,11Z,14Z));PC(18:0/18:4(6Z,9Z,12Z,15Z));PC(18:1(11Z)/18:3(6Z,9Z,12Z));PC(18:1(11Z)/18:3(9Z,12Z,15Z));PC(18:1(9Z)/18:3(6Z,9Z,12Z));PC(18:1(9Z)/18:3(9Z,12Z,15Z));PC(18:2(9Z,12Z)/18:2(9Z,12Z));PC(18:3(6Z,9Z,12Z)/18:1(11Z));PC(18:3(6Z,9Z,12Z)/18:1(9Z));PC(18:3(9Z,12Z,15Z)/18:1(11Z));PC(18:3(9Z,1…	65063.5	71808.4	68847.3	76116.4	54622.7	60855.4	44308.8	69186.8	81232.2	101650	68779.4	56607.5	68256.6	66218.9	70294.2	0.942	down	0.80893	0.940563	0.885137	no
POS	POS_586.5391_6.3134	586.539	6.31339	DG 16:0_16:0	89	C35H68O5	DG	Diacylglycerol	Diacylglycerols [GL0201]	Diradylglycerols [GL02]	Glycerolipids [GL]	LMGL02010001;LMGL02010009;LMGL02010340;LMGL02010363;LMGL02010383;LMGL02010428	C00641	map00552(Teichoic acid biosynthesis);map00561(Glycerolipid metabolism);map00562(Inositol phosphate metabolism);map00564(Glycerophospholipid metabolism);map01100(Metabolic pathways);map01110(Biosynthesis of secondary metabolites);map04070(Phosphatidylinositol signaling system);map04730(Long-term depression)	DG(14:0/18:0/0:0);DG(16:0/16:0/0:0);DG(18:0/14:0/0:0);Glycerol 1,3-dihexadecanoate;DG(14:0/0:0/18:0);DG(16:0/0:0/16:0);DG(8:0/i-24:0/0:0);DG(8:0/0:0/i-24:0);DG(10:0/22:0/0:0);DG(10:0/0:0/22:0);DG(10:0/i-22:0/0:0);DG(10:0/0:0/i-22:0);DG(12:0/20:0/0:0);DG(12:0/0:0/20:0);DG(i-12:0/20:0/0:0);DG(i-12:0/0:0/20:0);DG(i-12:0/i-20:0/0:0);DG(i-12:0/0:0/i-20:0);DG(12:0/i-20:0/0:0);DG(12:0/0:0/i-20:0);DG(13:…	70049.3	69912.4	66678	65028.6	53860.6	62126.4	46764.8	69685	76527.2	92148.9	65060.4	58834.2	66389.6	64609.2	68170.1	0.9478	down	0.739402	0.917319	0.811616	no
POS	POS_734.5683_5.6829	734.568	5.68292	PC 16:0_16:0	88.9	C40H80NO8P	PC	Phosphatidylcholine	Diacylglycerophosphocholines [GP0101]	Glycerophosphocholines [GP01]	Glycerophospholipids [GP]	LMGP01010397;LMGP01010418;LMGP01010444;LMGP01010463;LMGP01010488;LMGP01010537;LMGP01010564;LMGP01010704;LMGP01010739;LMGP01010970;LMGP01010997;LMGP01011062;LMGP01011080;LMGP01011267	C00157	map00564(Glycerophospholipid metabolism);map00590(Arachidonic acid metabolism);map00591(Linoleic acid metabolism);map00592(alpha-Linolenic acid metabolism);map01100(Metabolic pathways);map01110(Biosynthesis of secondary metabolites);map04723(Retrograde endocannabinoid signaling);map05231(Choline metabolism in cancer)	PC(16:0/16:0);PC(14:0/18:0);PC(18:0/14:0);PE(15:0/20:0);PE(20:0/15:0);DG(22:4(7Z,10Z,13Z,16Z)/22:6(4Z,7Z,10Z,13Z,16Z,19Z)/0:0);DG(22:5(4Z,7Z,10Z,13Z,16Z)/22:5(4Z,7Z,10Z,13Z,16Z)/0:0);DG(22:5(4Z,7Z,10Z,13Z,16Z)/22:5(7Z,10Z,13Z,16Z,19Z)/0:0);DG(22:5(7Z,10Z,13Z,16Z,19Z)/22:5(4Z,7Z,10Z,13Z,16Z)/0:0);DG(22:5(7Z,10Z,13Z,16Z,19Z)/22:5(7Z,10Z,13Z,16Z,19Z)/0:0);DG(22:6(4Z,7Z,10Z,13Z,16Z,19Z)/22:4(7Z,10Z,1…	96759.7	107218	97068.8	108826	82322.5	92506	66603.1	99785.6	116215	136123	98837	81207.9	98622.7	97450.2	99795.3	0.9765	down	0.987298	0.995501	0.862191	no
POS	POS_829.7226_8.0732	829.723	8.0732	TG 14:0_16:0_18:0	88.9	C51H98O6	TG	Triacylglycerol	Triacylglycerols [GL0301]	Triradylglycerols [GL03]	Glycerolipids [GL]	LMGL03010001;LMGL03012669;LMGL03012715;LMGL03012769;LMGL03012788;LMGL03012877;LMGL03013231;LMGL03013287;LMGL03013333;LMGL03013380;LMGL03013694;LMGL03013745;LMGL03013796;LMGL03013839;LMGL03014178;LMGL03014225;LMGL03015006	C00422	map00561(Glycerolipid metabolism);map01100(Metabolic pathways);map04714(Thermogenesis);map04923(Regulation of lipolysis in adipocytes);map04931(Insulin resistance);map04975(Fat digestion and absorption);map04977(Vitamin digestion and absorption);map04979(Cholesterol metabolism);map05417(Lipid and atherosclerosis)	15-Oleoylsolamin;TG(15:0/20:3(5Z,8Z,11Z)/15:0);TG(15:0/20:3n6/15:0);TG(16:0/18:3(6Z,9Z,12Z)/16:0);TG(16:0/18:3(9Z,12Z,15Z)/16:0);TG(14:1(9Z)/22:1(13Z)/14:1(9Z));TG(16:1(9Z)/18:1(11Z)/16:1(9Z));TG(16:1(9Z)/18:1(9Z)/16:1(9Z));TG(18:1(11Z)/14:1(9Z)/18:1(11Z));TG(18:1(9Z)/14:1(9Z)/18:1(9Z));TG(16:0/16:1(9Z)/18:2(9Z,12Z));TG(16:1(9Z)/16:1(9Z)/18:1(9Z));TG(16:0/16:0/18:3(9Z,12Z,15Z));TG(18:1(11Z)/14:0/…	150208	155085	150505	154589	150676	151042	168840	157665	186501	140023	154504	161072	156726	152018	161434	0.9417	down	0.209235	0.706201	0.559547	no
POS	POS_929.7546_7.7117	929.755	7.71167	MGDG O-28:0_18:3	88.8	C55H102O9	EtherMGDG	Ether-linked monogalactosyldiacylglycerol	Glycosyldiacylglycerols [GL0501]	Glycosyldiradylglycerols [GL05]	Glycerolipids [GL]	NA	NA	NA	TG(20:4(5Z,8Z,11Z,14Z)/18:1(11Z)/20:4(5Z,8Z,11Z,14Z));TG(20:0/18:4(6Z,9Z,12Z,15Z)/20:5(5Z,8Z,11Z,14Z,17Z));TG(20:3(5Z,8Z,11Z)/18:3(6Z,9Z,12Z)/20:3(5Z,8Z,11Z));TG(20:3(5Z,8Z,11Z)/18:3(9Z,12Z,15Z)/20:3(5Z,8Z,11Z));TG(20:3n6/18:3(6Z,9Z,12Z)/20:3n6);TG(20:3n6/18:3(9Z,12Z,15Z)/20:3n6);TG(20:4(5Z,8Z,11Z,14Z)/18:1(9Z)/20:4(5Z,8Z,11Z,14Z));TG(22:4(7Z,10Z,13Z,16Z)/14:1(9Z)/22:4(7Z,10Z,13Z,16Z));TG(18:4(6Z…	69663.9	70942.4	74181.1	66860.4	62850.2	71826.1	63702.1	71679.7	77644.4	76276.4	73089.9	67317	70502.8	69387.3	71618.2	0.9688	down	0.450687	0.815807	0.518769	no
POS	POS_740.5164_5.799	740.516	5.79898	PE 34:1	88.5	C39H76NO8P	PE	Phosphatidylethanolamine	Diacylglycerophosphoethanolamines [GP0201]	Glycerophosphoethanolamines [GP02]	Glycerophospholipids [GP]	LMGP02010009;LMGP02010010;LMGP02010099;LMGP02010311;LMGP02010378;LMGP02010415;LMGP02010440;LMGP02010462;LMGP02010491;LMGP02010524;LMGP02010544;LMGP02010569;LMGP02010770;LMGP02010797;LMGP02010824;LMGP02010843;LMGP02011040;LMGP02011204	C00350	map00563(Glycosylphosphatidylinositol (GPI)-anchor biosynthesis);map00564(Glycerophospholipid metabolism);map01100(Metabolic pathways);map01110(Biosynthesis of secondary metabolites);map04136(Autophagy - other);map04138(Autophagy - yeast);map04140(Autophagy - animal);map04723(Retrograde endocannabinoid signaling);map05130(Pathogenic Escherichia coli infection);map05167(Kaposi sarcoma-associated h…	PC(15:0/18:4(6Z,9Z,12Z,15Z));PC(18:4(6Z,9Z,12Z,15Z)/15:0);PE(14:0/22:4(7Z,10Z,13Z,16Z));PE(16:0/20:4(5Z,8Z,11Z,14Z));PE(16:1(9Z)/20:3(5Z,8Z,11Z));PE(18:0/18:4(6Z,9Z,12Z,15Z));PE(18:1(11Z)/18:3(6Z,9Z,12Z));PE(18:1(11Z)/18:3(9Z,12Z,15Z));PE(18:1(9Z)/18:3(6Z,9Z,12Z));PE(18:1(9Z)/18:3(9Z,12Z,15Z));PE(18:2(9Z,12Z)/18:2(9Z,12Z));PE(18:3(6Z,9Z,12Z)/18:1(11Z));PE(18:3(6Z,9Z,12Z)/18:1(9Z));PE(18:3(9Z,12Z,…	2254.8	2013.93	1871.84	1739.97	1994.3	1697.12	1801.46	2121.16	2634.18	2833.67	2163.94	1771.83	2074.85	1928.66	2221.04	0.8684	down	0.184513	0.692358	0.910885	no
POS	POS_619.5244_6.6291	619.524	6.62913	TG O-8:0_10:0_16:0	88.5	C37H72O5	EtherTG	Ether-linked triacylglycerol	Alkyldiacylglycerols [GL0302]	Triradylglycerols [GL03]	Glycerolipids [GL]	NA	NA	NA	DG(14:1(9Z)/22:2(13Z,16Z)/0:0);DG(16:0/20:3(5Z,8Z,11Z)/0:0);DG(16:0/20:3(8Z,11Z,14Z)/0:0);DG(16:1(9Z)/20:2(11Z,14Z)/0:0);DG(18:0/18:3(6Z,9Z,12Z)/0:0);DG(18:0/18:3(9Z,12Z,15Z)/0:0);DG(18:1(11Z)/18:2(9Z,12Z)/0:0);DG(18:1(9Z)/18:2(9Z,12Z)/0:0);DG(18:2(9Z,12Z)/18:1(11Z)/0:0);DG(18:2(9Z,12Z)/18:1(9Z)/0:0);DG(18:3(6Z,9Z,12Z)/18:0/0:0);DG(18:3(9Z,12Z,15Z)/18:0/0:0);DG(20:2(11Z,14Z)/16:1(9Z)/0:0);DG(20:3…	23052.4	21794.5	20884.7	19689.2	19624.1	22704.2	19419.1	22318.2	25195.6	25901.3	20366.6	20928.4	21823.2	21291.5	22354.9	0.9524	down	0.4417	0.811589	0.608837	no
POS	POS_909.7855_8.1868	909.786	8.18683	TG 17:1_18:0_19:1	88.4	C57H106O6	TG	Triacylglycerol	Triacylglycerols [GL0301]	Triradylglycerols [GL03]	Glycerolipids [GL]	LMGL03010203;LMGL03010204;LMGL03010207;LMGL03010210;LMGL03010217;LMGL03010220;LMGL03010230;LMGL03010231;LMGL03010234;LMGL03010235;LMGL03010238;LMGL03010259;LMGL03010260;LMGL03010261;LMGL03010324;LMGL03010325;LMGL03010362;LMGL03010363;LMGL03010370;LMGL03012800;LMGL03012987;LMGL03013589;LMGL03013600;LMGL03013610;LMGL03014027;LMGL03014040;LMGL03014074;LMGL03014357;LMGL03014376;LMGL03014394;LMGL03014…	C00422	map00561(Glycerolipid metabolism);map01100(Metabolic pathways);map04714(Thermogenesis);map04923(Regulation of lipolysis in adipocytes);map04931(Insulin resistance);map04975(Fat digestion and absorption);map04977(Vitamin digestion and absorption);map04979(Cholesterol metabolism);map05417(Lipid and atherosclerosis)	TG(18:0/20:5(5Z,8Z,11Z,14Z,17Z)/18:0);TG(18:1(11Z)/20:3(5Z,8Z,11Z)/18:1(11Z));TG(18:1(11Z)/20:3n6/18:1(11Z));TG(18:1(9Z)/20:3(5Z,8Z,11Z)/18:1(9Z));TG(18:1(9Z)/20:3n6/18:1(9Z));TG(20:1(11Z)/18:2(9Z,12Z)/18:2(9Z,12Z));TG(16:0/20:1(11Z)/20:4(5Z,8Z,11Z,14Z));TG(18:0/18:1(9Z)/20:4(5Z,8Z,11Z,14Z));TG(16:1(9Z)/20:0/20:4(5Z,8Z,11Z,14Z));TG(18:2(9Z,12Z)/18:2(9Z,12Z)/20:1(11Z));TG(18:1(9Z)/18:1(9Z)/20:3(5Z…	27826.8	26529.9	26645.9	28777.3	23922.5	28124.1	22989.5	28143.7	29681.1	29637.6	36184	24703.7	27763.8	26971.1	28556.6	0.9445	down	0.515487	0.839806	0.458447	no
POS	POS_766.5312_5.7996	766.531	5.79955	PE 36:2	88.3	C41H78NO8P	PE	Phosphatidylethanolamine	Diacylglycerophosphoethanolamines [GP0201]	Glycerophosphoethanolamines [GP02]	Glycerophospholipids [GP]	LMGP02010039;LMGP02010044;LMGP02010052;LMGP02010109;LMGP02010420;LMGP02010448;LMGP02010510;LMGP02010530;LMGP02010578;LMGP02010607;LMGP02010774;LMGP02010802;LMGP02010848;LMGP02010877;LMGP02011043;LMGP02011073;LMGP02011193	C00350	map00563(Glycosylphosphatidylinositol (GPI)-anchor biosynthesis);map00564(Glycerophospholipid metabolism);map01100(Metabolic pathways);map01110(Biosynthesis of secondary metabolites);map04136(Autophagy - other);map04138(Autophagy - yeast);map04140(Autophagy - animal);map04723(Retrograde endocannabinoid signaling);map05130(Pathogenic Escherichia coli infection);map05167(Kaposi sarcoma-associated h…	PC(15:0/20:5(5Z,8Z,11Z,14Z,17Z));PC(20:5(5Z,8Z,11Z,14Z,17Z)/15:0);PE(16:0/22:5(4Z,7Z,10Z,13Z,16Z));PE(16:0/22:5(7Z,10Z,13Z,16Z,19Z));PE(16:1(9Z)/22:4(7Z,10Z,13Z,16Z));PE(18:0/20:5(5Z,8Z,11Z,14Z,17Z));PE(18:1(11Z)/20:4(5Z,8Z,11Z,14Z));PE(18:1(11Z)/20:4(8Z,11Z,14Z,17Z));PE(18:1(9Z)/20:4(5Z,8Z,11Z,14Z));PE(18:1(9Z)/20:4(8Z,11Z,14Z,17Z));PE(18:2(9Z,12Z)/20:3(5Z,8Z,11Z));PE(18:2(9Z,12Z)/20:3(8Z,11Z,14…	4952.16	4259.41	4888.98	5311.51	4527.57	5430.51	4955.91	5124.51	5098.89	5832.92	4904.49	4122.42	4950.77	4895.02	5006.52	0.9777	down	0.731168	0.914661	0.441808	no
POS	POS_869.789_8.4739	869.789	8.47392	TG O-16:1_18:0_18:0	88.3	C55H106O5	EtherTG	Ether-linked triacylglycerol	Alkyldiacylglycerols [GL0302]	Triradylglycerols [GL03]	Glycerolipids [GL]	NA	NA	NA	TG(14:0/22:4(7Z,10Z,13Z,16Z)/o-18:0);TG(14:0/o-18:0/22:4(7Z,10Z,13Z,16Z));TG(16:0/20:4(5Z,8Z,11Z,14Z)/o-18:0);TG(16:0/20:4(8Z,11Z,14Z,17Z)/o-18:0);TG(16:0/o-18:0/20:4(5Z,8Z,11Z,14Z));TG(16:0/o-18:0/20:4(8Z,11Z,14Z,17Z));TG(18:0/18:4(6Z,9Z,12Z,15Z)/o-18:0);TG(18:0/o-18:0/18:4(6Z,9Z,12Z,15Z));TG(16:1(9Z)/20:3(5Z,8Z,11Z)/o-18:0);TG(16:1(9Z)/20:3n6/o-18:0);TG(16:1(9Z)/o-18:0/20:3(5Z,8Z,11Z));TG(16:1(…	13818.7	14792.7	19607.2	15328.7	11796	14972.1	10605.6	15410.9	17344.6	19636.2	14978	11086.7	14948.1	15052.6	14843.7	1.0141	up	0.829526	0.947473	0.958216	no
POS	POS_847.6744_7.3471	847.674	7.3471	TG 16:0_16:3_18:2	88.2	C53H92O6	TG	Triacylglycerol	Triacylglycerols [GL0301]	Triradylglycerols [GL03]	Glycerolipids [GL]	LMGL03010056;LMGL03010078;LMGL03012781;LMGL03012838;LMGL03012851;LMGL03012890;LMGL03012943;LMGL03012989;LMGL03013345;LMGL03013369;LMGL03013453;LMGL03013472;LMGL03013490;LMGL03013507;LMGL03013524;LMGL03013539;LMGL03013757;LMGL03013783;LMGL03013852;LMGL03013874;LMGL03013895;LMGL03014002;LMGL03014163;LMGL03014238;LMGL03014262;LMGL03014365;LMGL03014382;LMGL03014383;LMGL03014643;LMGL03014667;LMGL03014…	C00422	map00561(Glycerolipid metabolism);map01100(Metabolic pathways);map04714(Thermogenesis);map04923(Regulation of lipolysis in adipocytes);map04931(Insulin resistance);map04975(Fat digestion and absorption);map04977(Vitamin digestion and absorption);map04979(Cholesterol metabolism);map05417(Lipid and atherosclerosis)	TG(18:4(6Z,9Z,12Z,15Z)/16:0/18:4(6Z,9Z,12Z,15Z));TG(14:0/18:3(6Z,9Z,12Z)/20:5(5Z,8Z,11Z,14Z,17Z));TG(14:0/20:4(5Z,8Z,11Z,14Z)/18:4(6Z,9Z,12Z,15Z));TG(14:0/18:3(9Z,12Z,15Z)/20:5(5Z,8Z,11Z,14Z,17Z));TG(14:0/18:4(6Z,9Z,12Z,15Z)/20:4(5Z,8Z,11Z,14Z));TG(14:0/18:4(6Z,9Z,12Z,15Z)/20:4(8Z,11Z,14Z,17Z));TG(14:0/20:4(8Z,11Z,14Z,17Z)/18:4(6Z,9Z,12Z,15Z));TG(14:0/20:5(5Z,8Z,11Z,14Z,17Z)/18:3(6Z,9Z,12Z));TG(1…	6439	6815.1	7408.92	8964.23	5830.82	9526.5	6130.56	8327.39	8995.91	12105.9	8950.61	7074.2	8047.43	7497.43	8597.44	0.8721	down	0.318534	0.767584	0.907304	no
POS	POS_801.6909_7.8693	801.691	7.86934	TG 14:0_16:0_16:0	88.1	C49H94O6	TG	Triacylglycerol	Triacylglycerols [GL0301]	Triradylglycerols [GL03]	Glycerolipids [GL]	LMGL03010007;LMGL03012652;LMGL03012666;LMGL03012708;LMGL03012761;LMGL03012786;LMGL03012872;LMGL03013200;LMGL03013224;LMGL03013279;LMGL03013686;LMGL03013737;LMGL03013787;LMGL03014169	C00422	map00561(Glycerolipid metabolism);map01100(Metabolic pathways);map04714(Thermogenesis);map04923(Regulation of lipolysis in adipocytes);map04931(Insulin resistance);map04975(Fat digestion and absorption);map04977(Vitamin digestion and absorption);map04979(Cholesterol metabolism);map05417(Lipid and atherosclerosis)	SM(d18:1/23:0);TG(16:1(9Z)/16:1(9Z)/16:1(9Z));TG(14:0/20:3(5Z,8Z,11Z)/14:0);TG(14:0/20:3n6/14:0);TG(15:0/18:3(6Z,9Z,12Z)/15:0);TG(15:0/18:3(9Z,12Z,15Z)/15:0);TG(14:1(9Z)/20:1(11Z)/14:1(9Z));TG(16:1(9Z)/14:0/18:2(9Z,12Z));TG(14:0/14:0/20:3(5Z,8Z,11Z));TG(14:0/14:0/20:3n6);TG(14:0/16:0/18:3(6Z,9Z,12Z));TG(14:0/16:0/18:3(9Z,12Z,15Z));TG(14:0/14:1(9Z)/20:2n6);TG(14:0/16:1(9Z)/18:2(9Z,12Z));TG(14:0/18…	24557.4	28966.3	28459.6	24298.8	25122.2	25671	25718.5	25040.8	25856.9	23773	24555.2	30159.8	26015	26179.2	25850.7	1.0127	up	0.780612	0.930972	0.181717	no
POS	POS_851.7075_7.6556	851.708	7.65562	TG 16:0_16:1_18:2	88.1	C53H96O6	TG	Triacylglycerol	Triacylglycerols [GL0301]	Triradylglycerols [GL03]	Glycerolipids [GL]	LMGL03010037;LMGL03010039;LMGL03010040;LMGL03010052;LMGL03010053;LMGL03010054;LMGL03012779;LMGL03012836;LMGL03012850;LMGL03012888;LMGL03012941;LMGL03012981;LMGL03013343;LMGL03013367;LMGL03013451;LMGL03013470;LMGL03013488;LMGL03013505;LMGL03013522;LMGL03013755;LMGL03013781;LMGL03013850;LMGL03013872;LMGL03013893;LMGL03013951;LMGL03013968;LMGL03013985;LMGL03014161;LMGL03014236;LMGL03014260;LMGL03014…	C00422	map00561(Glycerolipid metabolism);map01100(Metabolic pathways);map04714(Thermogenesis);map04923(Regulation of lipolysis in adipocytes);map04931(Insulin resistance);map04975(Fat digestion and absorption);map04977(Vitamin digestion and absorption);map04979(Cholesterol metabolism);map05417(Lipid and atherosclerosis)	TG(18:3(9Z,12Z,15Z)/16:0/18:3(9Z,12Z,15Z));TG(15:0/22:6(4Z,7Z,10Z,13Z,16Z,19Z)/15:0);TG(16:1(9Z)/20:4(5Z,8Z,11Z,14Z)/16:1(9Z));TG(16:1(9Z)/20:4(8Z,11Z,14Z,17Z)/16:1(9Z));TG(18:3(6Z,9Z,12Z)/16:0/18:3(6Z,9Z,12Z));TG(16:1(9Z)/16:1(9Z)/20:4(5Z,8Z,11Z,14Z));TG(18:2(9Z,12Z)/14:0/20:4(5Z,8Z,11Z,14Z));TG(14:0/16:0/22:6(4Z,7Z,10Z,13Z,16Z,19Z));TG(14:0/16:1(9Z)/22:5(4Z,7Z,10Z,13Z,16Z));TG(14:0/16:1(9Z)/22:…	67060.6	71608.6	70524.8	67234.5	62267.1	67200.6	63226.9	73259.2	79878.8	78319.1	73745.9	67367.3	70141.1	67649.4	72632.9	0.9314	down	0.137777	0.653139	0.72209	no
POS	POS_871.7691_8.3279	871.769	8.32792	TG 16:0_17:0_18:0	88.1	C54H104O6	TG	Triacylglycerol	Triacylglycerols [GL0301]	Triradylglycerols [GL03]	Glycerolipids [GL]	LMGL03010031;LMGL03010041;LMGL03010066;LMGL03012737;LMGL03012891;LMGL03012905;LMGL03013389;LMGL03013454;LMGL03013553;LMGL03013805;LMGL03013853;LMGL03013913;LMGL03014187;LMGL03014239;LMGL03014282;LMGL03014346;LMGL03015017;LMGL03015064	C00422	map00561(Glycerolipid metabolism);map01100(Metabolic pathways);map04714(Thermogenesis);map04923(Regulation of lipolysis in adipocytes);map04931(Insulin resistance);map04975(Fat digestion and absorption);map04977(Vitamin digestion and absorption);map04979(Cholesterol metabolism);map05417(Lipid and atherosclerosis)	TG(15:0/18:0/20:3(5Z,8Z,11Z));TG(15:0/18:0/20:3n6);TG(15:0/20:0/18:3(6Z,9Z,12Z));TG(15:0/20:0/18:3(9Z,12Z,15Z));TG(15:0/16:1(9Z)/22:2(13Z,16Z));TG(15:0/18:1(11Z)/20:2n6);TG(15:0/18:1(9Z)/20:2n6);TG(15:0/20:1(11Z)/18:2(9Z,12Z));TG(15:0/20:3(5Z,8Z,11Z)/18:0);TG(15:0/18:2(9Z,12Z)/20:1(11Z));TG(15:0/18:3(6Z,9Z,12Z)/20:0);TG(15:0/20:2n6/18:1(11Z));TG(15:0/20:2n6/18:1(9Z));TG(15:0/20:3n6/18:0);TG(15:0/…	7697.95	7671.29	8160.34	8550.43	7867.18	7414.99	8447.7	9136.57	10268.6	10181.6	8983.29	8393.3	8564.43	7893.7	9235.17	0.8547	down	0.00575299	0.527341	1.21373	no
POS	POS_838.8205_8.5017	838.82	8.50169	TG O-18:0_16:0_16:0	88.1	C53H104O5	EtherTG	Ether-linked triacylglycerol	Alkyldiacylglycerols [GL0302]	Triradylglycerols [GL03]	Glycerolipids [GL]	NA	NA	NA	TG(16:0/o-18:0/16:0);TG(14:0/18:0/o-18:0);TG(14:0/o-18:0/18:0);TG(16:0/16:0/o-18:0);TG(18:0/14:0/o-18:0);DG(a-25:0/a-25:0/0:0);DG(a-25:0/0:0/a-25:0)	107239	126544	111215	104461	101551	125040	59940	120664	123990	153571	120923	90206.3	112112	112675	111549	1.0101	up	0.744946	0.91849	0.892614	no
POS	POS_810.595_6.0459	810.595	6.0459	PC 36:1	87.9	C44H86NO8P	PC	Phosphatidylcholine	Diacylglycerophosphocholines [GP0101]	Glycerophosphocholines [GP01]	Glycerophospholipids [GP]	LMGP01010750;LMGP01010751;LMGP01010753;LMGP01010754;LMGP01010756;LMGP01010758;LMGP01010759;LMGP01010761;LMGP01010840;LMGP01010888;LMGP01011376;LMGP01011404;LMGP01011456;LMGP01011468;LMGP01011488;LMGP01011510;LMGP01011537;LMGP01011736;LMGP01011764;LMGP01011790;LMGP01011811;LMGP01011957;LMGP01011980;LMGP01012006;LMGP01012129;LMGP01012218	C00157	map00564(Glycerophospholipid metabolism);map00590(Arachidonic acid metabolism);map00591(Linoleic acid metabolism);map00592(alpha-Linolenic acid metabolism);map01100(Metabolic pathways);map01110(Biosynthesis of secondary metabolites);map04723(Retrograde endocannabinoid signaling);map05231(Choline metabolism in cancer)	PC(16:0/22:4(7Z,10Z,13Z,16Z));PC(18:0/20:4(5Z,8Z,11Z,14Z));PC(18:0/20:4(8Z,11Z,14Z,17Z));PC(18:1(11Z)/20:3(5Z,8Z,11Z));PC(18:1(11Z)/20:3(8Z,11Z,14Z));PC(18:1(9Z)/20:3(5Z,8Z,11Z));PC(18:1(9Z)/20:3(8Z,11Z,14Z));PC(18:2(9Z,12Z)/20:2(11Z,14Z));PC(18:3(6Z,9Z,12Z)/20:1(11Z));PC(18:3(9Z,12Z,15Z)/20:1(11Z));PC(18:4(6Z,9Z,12Z,15Z)/20:0);PC(20:0/18:4(6Z,9Z,12Z,15Z));PC(20:1(11Z)/18:3(6Z,9Z,12Z));PC(20:1(11…	8144.8	8499.47	9147.04	9204.78	7419.44	8539.2	6214.61	8475.92	11241.2	10410.7	8589.23	6310.03	8516.37	8492.45	8540.28	0.9944	down	0.87982	0.962324	0.902954	no
NEG	NEG_726.544_6.0084	726.544	6.00841	PE O-18:1_18:2	87.9	C41H78NO7P	EtherPE	Ether-linked phosphatidylethanolamine	1-alkyl,2-acylglycerophosphoethanolamines [GP0202]	Glycerophosphoethanolamines [GP02]	Glycerophospholipids [GP]	LMGP02020049;LMGP02020050;LMGP02020096	C04475	map00565(Ether lipid metabolism);map01100(Metabolic pathways)	PE(18:1(11Z)/P-18:1(11Z));PE(18:1(11Z)/P-18:1(9Z));PE(18:1(9Z)/P-18:1(11Z));PE(18:1(9Z)/P-18:1(9Z));PE(18:2(9Z,12Z)/P-18:0);PE(20:2(11Z,14Z)/P-16:0);PE(P-16:0/20:2(11Z,14Z));PE(P-18:0/18:2(9Z,12Z));PE(P-18:1(11Z)/18:1(11Z));PE(P-18:1(11Z)/18:1(9Z));PE(P-18:1(9Z)/18:1(11Z));PE(P-18:1(9Z)/18:1(9Z))	2936	3035.63	3032.77	2855.38	3374.98	2796.17	2798.65	3830.5	3945.15	4912.92	3320.72	2687.21	3293.84	3005.15	3582.53	0.8388	down	0.160726	0.671899	1.00709	no
POS	POS_843.7735_8.5004	843.774	8.50045	TG O-14:0_18:0_18:0	87.9	C53H104O5	EtherTG	Ether-linked triacylglycerol	Alkyldiacylglycerols [GL0302]	Triradylglycerols [GL03]	Glycerolipids [GL]	NA	NA	NA	TG(14:0/20:3(5Z,8Z,11Z)/o-18:0);TG(14:0/20:3n6/o-18:0);TG(14:0/o-18:0/20:3(5Z,8Z,11Z));TG(14:0/o-18:0/20:3n6);TG(16:0/18:3(6Z,9Z,12Z)/o-18:0);TG(16:0/18:3(9Z,12Z,15Z)/o-18:0);TG(16:0/o-18:0/18:3(6Z,9Z,12Z));TG(16:0/o-18:0/18:3(9Z,12Z,15Z));TG(14:1(9Z)/20:2n6/o-18:0);TG(14:1(9Z)/o-18:0/20:2n6);TG(16:1(9Z)/18:2(9Z,12Z)/o-18:0);TG(16:1(9Z)/o-18:0/18:2(9Z,12Z));TG(20:3(5Z,8Z,11Z)/14:0/o-18:0);TG(18:2…	13117.9	15293.7	15052.3	14405.1	12182.8	14131.2	10113.3	15444.4	18746.4	20669.4	15560	11909	14718.8	14030.5	15407.1	0.9107	down	0.58152	0.865982	0.881234	no
POS	POS_786.6006_5.7347	786.601	5.73473	PC 18:0_18:2	87.8	C44H84NO8P	PC	Phosphatidylcholine	Diacylglycerophosphocholines [GP0101]	Glycerophosphocholines [GP01]	Glycerophospholipids [GP]	LMGP01010764;LMGP01010765;LMGP01010766;LMGP01010768;LMGP01010836;LMGP01010837;LMGP01010841;LMGP01010849;LMGP01010851;LMGP01010853;LMGP01010855;LMGP01010857;LMGP01010858;LMGP01010860;LMGP01010862;LMGP01010865;LMGP01010866;LMGP01010868;LMGP01010871;LMGP01010873;LMGP01010876;LMGP01010890;LMGP01010935;LMGP01010966;LMGP01011377;LMGP01011405;LMGP01011469;LMGP01011489;LMGP01011538;LMGP01011567;LMGP01011…	C00157	map00564(Glycerophospholipid metabolism);map00590(Arachidonic acid metabolism);map00591(Linoleic acid metabolism);map00592(alpha-Linolenic acid metabolism);map01100(Metabolic pathways);map01110(Biosynthesis of secondary metabolites);map04723(Retrograde endocannabinoid signaling);map05231(Choline metabolism in cancer)	PC(18:1(9Z)/18:1(9Z)) ;PC(14:0/22:2(13Z,16Z));PC(14:1(9Z)/22:1(13Z));PC(16:0/20:2(11Z,14Z));PC(16:1(9Z)/20:1(11Z));PC(18:0/18:2(9Z,12Z));PC(18:1(11Z)/18:1(11Z));PC(18:1(11Z)/18:1(9Z));PC(18:1(9Z)/18:1(11Z));PC(18:2(9Z,12Z)/18:0);PC(20:1(11Z)/16:1(9Z));PC(20:2(11Z,14Z)/16:0);PC(22:1(13Z)/14:1(9Z));PC(22:2(13Z,16Z)/14:0);1,2-dioleoyl-sn-glycero-3-phosphocholine	257838	283997	252039	286264	210677	242729	200568	314344	350158	417725	302433	229515	279024	255590	302457	0.845	down	0.270981	0.739379	1.05179	no
POS	POS_810.7888_8.3298	810.789	8.32976	TG O-16:0_16:0_16:0	87.7	C51H100O5	EtherTG	Ether-linked triacylglycerol	Alkyldiacylglycerols [GL0302]	Triradylglycerols [GL03]	Glycerolipids [GL]	NA	NA	NA	DG(24:0/24:0/0:0);TG(15:0/o-18:0/15:0);DG(24:0/0:0/24:0);TG(14:0/16:0/o-18:0);TG(14:0/o-18:0/16:0);TG(15:0/15:0/o-18:0);TG(16:0/14:0/o-18:0);DG(i-24:0/i-24:0/0:0);DG(i-24:0/0:0/i-24:0)	49911.7	55589.7	50370	53884.4	48619.7	58015.6	30411.2	53288.2	56072.9	67354.5	58666.1	44387.9	52214.3	52731.9	51696.8	1.02	up	0.699685	0.905926	0.791445	no
NEG	NEG_740.5235_5.4284	740.523	5.42845	LNAPE 18:2/N-18:1	87.5	C41H76NO8P	LNAPE	N-acyl-lysophosphatidylethanolamine	NA	Glycerophosphoethanolamines [GP02]	Glycerophospholipids [GP]	NA	NA	NA	PC(15:0/18:3(6Z,9Z,12Z));PC(15:0/18:3(9Z,12Z,15Z));PC(18:3(6Z,9Z,12Z)/15:0);PC(18:3(9Z,12Z,15Z)/15:0);PE(14:1(9Z)/22:2(13Z,16Z));PE(16:0/20:3(5Z,8Z,11Z));PE(16:0/20:3(8Z,11Z,14Z));PE(16:1(9Z)/20:2(11Z,14Z));PE(18:0/18:3(6Z,9Z,12Z));PE(18:0/18:3(9Z,12Z,15Z));PE(18:1(11Z)/18:2(9Z,12Z));PE(18:1(9Z)/18:2(9Z,12Z));PE(18:2(9Z,12Z)/18:1(11Z));PE(18:2(9Z,12Z)/18:1(9Z));PE(18:3(6Z,9Z,12Z)/18:0);PE(18:3(9Z…	5356.25	4863.41	4679.78	5196.96	4138.65	4491.54	4022.71	5087.85	5722.83	6298.03	5492.38	4340.16	4974.21	4787.76	5160.66	0.9277	down	0.427095	0.805604	0.730357	no
POS	POS_808.5802_5.7352	808.58	5.7352	PC 36:2	87.4	C44H84NO8P	PC	Phosphatidylcholine	Diacylglycerophosphocholines [GP0101]	Glycerophosphocholines [GP01]	Glycerophospholipids [GP]	LMGP01010764;LMGP01010765;LMGP01010766;LMGP01010768;LMGP01010836;LMGP01010837;LMGP01010841;LMGP01010849;LMGP01010851;LMGP01010853;LMGP01010855;LMGP01010857;LMGP01010858;LMGP01010860;LMGP01010862;LMGP01010865;LMGP01010866;LMGP01010868;LMGP01010871;LMGP01010873;LMGP01010876;LMGP01010890;LMGP01010935;LMGP01010966;LMGP01011377;LMGP01011405;LMGP01011469;LMGP01011489;LMGP01011538;LMGP01011567;LMGP01011…	C00157	map00564(Glycerophospholipid metabolism);map00590(Arachidonic acid metabolism);map00591(Linoleic acid metabolism);map00592(alpha-Linolenic acid metabolism);map01100(Metabolic pathways);map01110(Biosynthesis of secondary metabolites);map04723(Retrograde endocannabinoid signaling);map05231(Choline metabolism in cancer)	PC(16:0/22:5(4Z,7Z,10Z,13Z,16Z));PC(16:0/22:5(7Z,10Z,13Z,16Z,19Z));PC(16:1(9Z)/22:4(7Z,10Z,13Z,16Z));PC(18:0/20:5(5Z,8Z,11Z,14Z,17Z));PC(18:1(11Z)/20:4(5Z,8Z,11Z,14Z));PC(18:1(11Z)/20:4(8Z,11Z,14Z,17Z));PC(18:1(9Z)/20:4(5Z,8Z,11Z,14Z));PC(18:1(9Z)/20:4(8Z,11Z,14Z,17Z));PC(18:2(9Z,12Z)/20:3(5Z,8Z,11Z));PC(18:2(9Z,12Z)/20:3(8Z,11Z,14Z));PC(18:3(6Z,9Z,12Z)/20:2(11Z,14Z));PC(18:3(9Z,12Z,15Z)/20:2(11Z…	17125.5	16268.6	15084.6	17554.7	14597.9	13957.1	11459.5	17848	20885.3	26180.1	17128	13523.6	16801.1	15764.7	17837.4	0.8838	down	0.500625	0.83379	0.88952	no
POS	POS_967.8618_8.6947	967.862	8.69472	TG 16:1_18:0_24:0	87.4	C61H116O6	TG	Triacylglycerol	Triacylglycerols [GL0301]	Triradylglycerols [GL03]	Glycerolipids [GL]	LMGL03010651;LMGL03010655;LMGL03010823;LMGL03010824;LMGL03010828;LMGL03010829;LMGL03010834;LMGL03010859;LMGL03010887;LMGL03010888;LMGL03010895;LMGL03010901;LMGL03011033;LMGL03011175;LMGL03012864;LMGL03013024;LMGL03014551;LMGL03015329;LMGL03015679;LMGL03015788;LMGL03015951;LMGL03015959;LMGL03016195;LMGL03016674	C00422	map00561(Glycerolipid metabolism);map01100(Metabolic pathways);map04714(Thermogenesis);map04923(Regulation of lipolysis in adipocytes);map04931(Insulin resistance);map04975(Fat digestion and absorption);map04977(Vitamin digestion and absorption);map04979(Cholesterol metabolism);map05417(Lipid and atherosclerosis)	TG(20:0/20:4(5Z,8Z,11Z,14Z)/20:0);TG(20:0/20:4(8Z,11Z,14Z,17Z)/20:0);TG(22:2(13Z,16Z)/16:0/22:2(13Z,16Z));TG(20:0/20:0/20:4(5Z,8Z,11Z,14Z));TG(14:0/24:0/22:4(7Z,10Z,13Z,16Z));TG(14:0/22:4(7Z,10Z,13Z,16Z)/24:0);TG(16:0/22:0/22:4(7Z,10Z,13Z,16Z));TG(16:0/24:0/20:4(5Z,8Z,11Z,14Z));TG(16:0/24:0/20:4(8Z,11Z,14Z,17Z));TG(16:0/20:3(5Z,8Z,11Z)/24:1(15Z));TG(16:0/24:1(15Z)/20:3(5Z,8Z,11Z));TG(16:0/24:1(15…	4020.68	3987.69	3681.93	4607.81	3574.98	4204.51	3702.63	4428.32	7970.67	5798.23	4336.02	4086.69	4533.35	4012.93	5053.76	0.794	down	0.153962	0.665789	1.18096	no
NEG	NEG_764.5232_5.2612	764.523	5.26122	LNAPE 20:4/N-18:1	87.3	C43H76NO8P	LNAPE	N-acyl-lysophosphatidylethanolamine	NA	Glycerophosphoethanolamines [GP02]	Glycerophospholipids [GP]	NA	NA	NA	PC(15:0/20:5(5Z,8Z,11Z,14Z,17Z));PC(20:5(5Z,8Z,11Z,14Z,17Z)/15:0);PE(16:0/22:5(4Z,7Z,10Z,13Z,16Z));PE(16:0/22:5(7Z,10Z,13Z,16Z,19Z));PE(16:1(9Z)/22:4(7Z,10Z,13Z,16Z));PE(18:0/20:5(5Z,8Z,11Z,14Z,17Z));PE(18:1(11Z)/20:4(5Z,8Z,11Z,14Z));PE(18:1(11Z)/20:4(8Z,11Z,14Z,17Z));PE(18:1(9Z)/20:4(5Z,8Z,11Z,14Z));PE(18:1(9Z)/20:4(8Z,11Z,14Z,17Z));PE(18:2(9Z,12Z)/20:3(5Z,8Z,11Z));PE(18:2(9Z,12Z)/20:3(8Z,11Z,14…	9940.68	10577	10166.9	10769	9671.51	9525.55	7174.48	8974.49	10117.9	9962.13	9446.49	7573.96	9491.68	10108.4	8874.91	1.139	up	0.0682262	0.614758	1.2515	no
POS	POS_591.4942_6.3173	591.494	6.31726	TG O-8:0_8:0_16:0	87.3	C35H68O5	EtherTG	Ether-linked triacylglycerol	Alkyldiacylglycerols [GL0302]	Triradylglycerols [GL03]	Glycerolipids [GL]	NA	NA	NA	DG(14:0/20:3(5Z,8Z,11Z)/0:0);DG(14:0/20:3(8Z,11Z,14Z)/0:0);DG(14:1(9Z)/20:2(11Z,14Z)/0:0);DG(16:0/18:3(6Z,9Z,12Z)/0:0);DG(16:0/18:3(9Z,12Z,15Z)/0:0);DG(16:1(9Z)/18:2(9Z,12Z)/0:0);DG(18:2(9Z,12Z)/16:1(9Z)/0:0);DG(18:3(6Z,9Z,12Z)/16:0/0:0);DG(18:3(9Z,12Z,15Z)/16:0/0:0);DG(20:2(11Z,14Z)/14:1(9Z)/0:0);DG(20:3(5Z,8Z,11Z)/14:0/0:0);DG(20:3(8Z,11Z,14Z)/14:0/0:0);DG(14:0/0:0/20:3n9);DG(14:0/0:0/20:3n6);D…	66158.8	64951.2	60824.2	62404.5	52717.7	60426.7	52492.9	67072.4	77396.7	78169.1	58064.6	60049.8	63394.1	61247.2	65540.9	0.9345	down	0.443934	0.81209	0.757058	no
POS	POS_804.5478_5.2077	804.548	5.20766	PC 36:4	87.2	C44H80NO8P	PC	Phosphatidylcholine	Diacylglycerophosphocholines [GP0101]	Glycerophosphocholines [GP01]	Glycerophospholipids [GP]	LMGP01010007;LMGP01010629;LMGP01010773;LMGP01010774;LMGP01010898;LMGP01010921;LMGP01010924;LMGP01010927;LMGP01010930;LMGP01010937;LMGP01010955;LMGP01011049;LMGP01011056;LMGP01011378;LMGP01011491;LMGP01011603;LMGP01011652;LMGP01011711;LMGP01011873;LMGP01012068;LMGP01012136;LMGP01012138;LMGP01012150;LMGP01012151;LMGP01012174;LMGP01012178;LMGP01012195	C00157	map00564(Glycerophospholipid metabolism);map00590(Arachidonic acid metabolism);map00591(Linoleic acid metabolism);map00592(alpha-Linolenic acid metabolism);map01100(Metabolic pathways);map01110(Biosynthesis of secondary metabolites);map04723(Retrograde endocannabinoid signaling);map05231(Choline metabolism in cancer)	PC(16:1(9Z)/22:6(4Z,7Z,10Z,13Z,16Z,19Z));PC(18:2(9Z,12Z)/20:5(5Z,8Z,11Z,14Z,17Z));PC(18:3(6Z,9Z,12Z)/20:4(5Z,8Z,11Z,14Z));PC(18:3(6Z,9Z,12Z)/20:4(8Z,11Z,14Z,17Z));PC(18:3(9Z,12Z,15Z)/20:4(5Z,8Z,11Z,14Z));PC(18:3(9Z,12Z,15Z)/20:4(8Z,11Z,14Z,17Z));PC(18:4(6Z,9Z,12Z,15Z)/20:3(5Z,8Z,11Z));PC(18:4(6Z,9Z,12Z,15Z)/20:3(8Z,11Z,14Z));PC(20:3(5Z,8Z,11Z)/18:4(6Z,9Z,12Z,15Z));PC(20:3(8Z,11Z,14Z)/18:4(6Z,9Z,1…	8303	7851.53	7941.03	7412.48	5485.86	6941.39	6292.16	6679.36	7165.21	6571.35	7196.68	6866.08	7058.84	7322.55	6795.14	1.0776	up	0.341513	0.777189	0.691992	no
POS	POS_931.7691_7.9061	931.769	7.90608	TG 16:0_18:1_22:4	87.2	C59H104O6	TG	Triacylglycerol	Triacylglycerols [GL0301]	Triradylglycerols [GL03]	Glycerolipids [GL]	LMGL03010591;LMGL03010595;LMGL03010596;LMGL03010597;LMGL03010601;LMGL03010602;LMGL03010603;LMGL03010604;LMGL03010608;LMGL03010609;LMGL03010610;LMGL03010611;LMGL03010615;LMGL03010616;LMGL03010621;LMGL03010638;LMGL03010639;LMGL03010668;LMGL03010674;LMGL03010680;LMGL03010699;LMGL03010700;LMGL03010701;LMGL03010710;LMGL03010713;LMGL03010762;LMGL03010774;LMGL03010775;LMGL03010776;LMGL03010779;LMGL03010…	C00422	map00561(Glycerolipid metabolism);map01100(Metabolic pathways);map04714(Thermogenesis);map04923(Regulation of lipolysis in adipocytes);map04931(Insulin resistance);map04975(Fat digestion and absorption);map04977(Vitamin digestion and absorption);map04979(Cholesterol metabolism);map05417(Lipid and atherosclerosis)	TG(18:1(11Z)/22:6(4Z,7Z,10Z,13Z,16Z,19Z)/18:1(11Z));TG(18:1(9Z)/22:6(4Z,7Z,10Z,13Z,16Z,19Z)/18:1(9Z));TG(18:3(6Z,9Z,12Z)/22:2(13Z,16Z)/18:3(6Z,9Z,12Z));TG(20:4(5Z,8Z,11Z,14Z)/18:0/20:4(5Z,8Z,11Z,14Z));TG(22:4(7Z,10Z,13Z,16Z)/14:0/22:4(7Z,10Z,13Z,16Z));TG(18:3(9Z,12Z,15Z)/22:2(13Z,16Z)/18:3(9Z,12Z,15Z));TG(18:4(6Z,9Z,12Z,15Z)/22:0/18:4(6Z,9Z,12Z,15Z));TG(20:4(8Z,11Z,14Z,17Z)/18:0/20:4(8Z,11Z,14Z,1…	59844.6	60083.2	61100.4	58782.3	70462.4	60384.1	59723.8	65126.1	69255.2	64131	64332.8	61284.3	62875.9	61776.2	63975.5	0.9656	down	0.323473	0.769176	0.377935	no
NEG	NEG_716.5231_5.7844	716.523	5.7844	LNAPE 18:1/N-16:0	87.2	C39H76NO8P	LNAPE	N-acyl-lysophosphatidylethanolamine	NA	Glycerophosphoethanolamines [GP02]	Glycerophospholipids [GP]	NA	NA	NA	PC(15:0/16:1(9Z));PC(16:1(9Z)/15:0);PE(14:0/20:1(11Z));PE(14:1(9Z)/20:0);PE(20:0/14:1(9Z));PE(20:1(11Z)/14:0);PE(16:0/18:1(11Z));PE(16:0/18:1(9Z));PE(16:1(9Z)/18:0);PE(18:0/16:1(9Z));PE(18:1(11Z)/16:0);PE(18:1(9Z)/16:0);PA(18:0/18:2(9Z,12Z));9-Octadecenoic acid 1-[(phosphonoxy)methyl]-1,2-ethanediyl ester;PA(18:1(11Z)/18:1(11Z));PA(18:1(11Z)/18:1(9Z));PA(18:1(9Z)/18:1(11Z));PA(18:1(9Z)/18:1(9Z))	7204.55	7412.73	7184.29	7511.21	7213.17	7298.93	5494.61	8344.36	9667.07	10954.4	9075.13	7990.59	7945.92	7304.15	8587.69	0.8505	down	0.205884	0.704925	0.931449	no
POS	POS_719.5649_5.1551	719.565	5.15511	SM 34:1;3O	87.1	C39H79N2O7P	SM	Sphingomyelin	Ceramide phosphocholines (sphingomyelins) [SP0301]	Phosphosphingolipids [SP03]	Sphingolipids [SP]	NA	C00550	map00600(Sphingolipid metabolism);map01100(Metabolic pathways);map04071(Sphingolipid signaling pathway);map04217(Necroptosis)	DG(22:4(7Z,10Z,13Z,16Z)/22:5(4Z,7Z,10Z,13Z,16Z)/0:0);DG(22:4(7Z,10Z,13Z,16Z)/22:5(7Z,10Z,13Z,16Z,19Z)/0:0);DG(22:5(4Z,7Z,10Z,13Z,16Z)/22:4(7Z,10Z,13Z,16Z)/0:0);DG(22:5(7Z,10Z,13Z,16Z,19Z)/22:4(7Z,10Z,13Z,16Z)/0:0);DG(22:4n6/0:0/22:5n6);DG(22:4n6/0:0/22:5n3);DG(20:0/22:6(4Z,7Z,10Z,13Z,16Z,19Z)/0:0);DG(20:1(11Z)/22:5(4Z,7Z,10Z,13Z,16Z)/0:0);DG(20:1(11Z)/22:5(7Z,10Z,13Z,16Z,19Z)/0:0);DG(20:2(11Z,14Z…	3736.4	3325.01	4005.26	2954.03	3499.53	3378.06	2478.36	3457.18	3574.07	3534.05	3510.55	3541.8	3416.19	3483.05	3349.33	1.0399	up	0.571696	0.860762	0.464942	no
POS	POS_758.5691_5.314	758.569	5.31402	PC 16:0_18:2	87	C42H80NO8P	PC	Phosphatidylcholine	Diacylglycerophosphocholines [GP0101]	Glycerophosphocholines [GP01]	Glycerophospholipids [GP]	LMGP01010585;LMGP01010586;LMGP01010587;LMGP01010588;LMGP01010589;LMGP01010590;LMGP01010591;LMGP01010592;LMGP01010594;LMGP01010678;LMGP01010687;LMGP01010688;LMGP01010727;LMGP01010728;LMGP01010745;LMGP01010887;LMGP01010920;LMGP01010926;LMGP01010932;LMGP01011336;LMGP01011373;LMGP01011398;LMGP01011449;LMGP01011504;LMGP01011559;LMGP01011761;LMGP01011808;LMGP01011837;LMGP01012035;LMGP01012147	C00157	map00564(Glycerophospholipid metabolism);map00590(Arachidonic acid metabolism);map00591(Linoleic acid metabolism);map00592(alpha-Linolenic acid metabolism);map01100(Metabolic pathways);map01110(Biosynthesis of secondary metabolites);map04723(Retrograde endocannabinoid signaling);map05231(Choline metabolism in cancer)	PC(14:0/20:2(11Z,14Z));PC(14:1(9Z)/20:1(11Z));PC(16:0/18:2(9Z,12Z));PC(16:1(9Z)/18:1(11Z));PC(16:1(9Z)/18:1(9Z));PC(18:1(11Z)/16:1(9Z));PC(18:1(9Z)/16:1(9Z));PC(18:2(9Z,12Z)/16:0);PC(20:1(11Z)/14:1(9Z));PC(20:2(11Z,14Z)/14:0);PE(15:0/22:2(13Z,16Z));PE(22:2(13Z,16Z)/15:0);PE-NMe(18:1(9Z)/18:1(9Z))	557057	593802	568616	580967	479475	525419	499093	768338	870381	1.02977e+06	717905	565854	646389	550889	741889	0.7425	down	0.0566715	0.614758	1.49407	no
POS	POS_746.6021_5.9196	746.602	5.91962	LPC 34:1-SN2	87	C42H84NO7P	LPC	Lysophophatidylcholine	Monoacylglycerophosphocholines [GP0105]	Glycerophosphocholines [GP01]	Glycerophospholipids [GP]	NA	C04230	map00564(Glycerophospholipid metabolism);map04148(Efferocytosis);map05231(Choline metabolism in cancer)	PC(16:0/P-18:0);PC(18:0/P-16:0);PC(P-16:0/18:0);PC(P-18:0/16:0);PC(o-16:1(9Z)/18:0);PC(o-18:1(11Z)/16:0);PC(o-18:1(9Z)/16:0)	11594.9	11944.9	11713.4	13111.7	11044.2	11779.2	9436.52	13320.4	15076.9	17367.3	13050.5	10612.5	12504.4	11864.7	13144	0.9027	down	0.412782	0.799942	0.822528	no
POS	POS_866.8404_8.4781	866.84	8.47813	TG O-18:0_16:0_18:0	86.8	C55H108O5	EtherTG	Ether-linked triacylglycerol	Alkyldiacylglycerols [GL0302]	Triradylglycerols [GL03]	Glycerolipids [GL]	NA	NA	NA	NA	18297.9	18414.2	18189.5	19162.9	15270.2	20437.9	12983.2	17819.4	18515.3	22690.6	19782.9	16733.4	18191.5	18295.4	18087.5	1.0115	up	0.807489	0.94008	0.674649	no
POS	POS_849.691_7.5546	849.691	7.55458	TG 14:0_16:0_20:4	86.7	C53H94O6	TG	Triacylglycerol	Triacylglycerols [GL0301]	Triradylglycerols [GL03]	Glycerolipids [GL]	LMGL03010046;LMGL03010047;LMGL03010064;LMGL03010065;LMGL03012780;LMGL03012793;LMGL03012837;LMGL03012889;LMGL03012942;LMGL03012982;LMGL03013344;LMGL03013368;LMGL03013452;LMGL03013471;LMGL03013489;LMGL03013506;LMGL03013523;LMGL03013538;LMGL03013756;LMGL03013782;LMGL03013851;LMGL03013873;LMGL03013894;LMGL03013969;LMGL03013986;LMGL03014001;LMGL03014162;LMGL03014237;LMGL03014261;LMGL03014345;LMGL03014…	C00422	map00561(Glycerolipid metabolism);map01100(Metabolic pathways);map04714(Thermogenesis);map04923(Regulation of lipolysis in adipocytes);map04931(Insulin resistance);map04975(Fat digestion and absorption);map04977(Vitamin digestion and absorption);map04979(Cholesterol metabolism);map05417(Lipid and atherosclerosis)	TG(16:1(9Z)/20:5(5Z,8Z,11Z,14Z,17Z)/16:1(9Z));TG(18:3(6Z,9Z,12Z)/16:1(9Z)/18:3(6Z,9Z,12Z));TG(18:3(9Z,12Z,15Z)/16:1(9Z)/18:3(9Z,12Z,15Z));TG(20:4(5Z,8Z,11Z,14Z)/14:0/18:3(9Z,12Z,15Z));TG(14:0/16:1(9Z)/22:6(4Z,7Z,10Z,13Z,16Z,19Z));TG(14:0/20:3(5Z,8Z,11Z)/18:4(6Z,9Z,12Z,15Z));TG(14:0/18:2(9Z,12Z)/20:5(5Z,8Z,11Z,14Z,17Z));TG(14:0/18:3(6Z,9Z,12Z)/20:4(5Z,8Z,11Z,14Z));TG(14:0/18:3(6Z,9Z,12Z)/20:4(8Z,1…	23340.4	23927.7	24709.6	22290.2	21547.1	23014.7	21839.2	27136.4	29781.2	30535.8	29063.9	24960.5	25178.9	23138.3	27219.5	0.8501	down	0.0284301	0.614758	1.15468	no
POS	POS_841.7229_7.9457	841.723	7.94574	TG 15:0_16:0_18:1	86.7	C52H98O6	TG	Triacylglycerol	Triacylglycerols [GL0301]	Triradylglycerols [GL03]	Glycerolipids [GL]	LMGL03010021;LMGL03010022;LMGL03012884;LMGL03012956;LMGL03013289;LMGL03013315;LMGL03013364;LMGL03013383;LMGL03013405;LMGL03013447;LMGL03013466;LMGL03013696;LMGL03013724;LMGL03013778;LMGL03013799;LMGL03013823;LMGL03013846;LMGL03013868;LMGL03013906;LMGL03014158;LMGL03014181;LMGL03014207;LMGL03014232;LMGL03014256;LMGL03014275;LMGL03014297;LMGL03014586;LMGL03014637;LMGL03014680;LMGL03014989;LMGL03015…	C00422	map00561(Glycerolipid metabolism);map01100(Metabolic pathways);map04714(Thermogenesis);map04923(Regulation of lipolysis in adipocytes);map04931(Insulin resistance);map04975(Fat digestion and absorption);map04977(Vitamin digestion and absorption);map04979(Cholesterol metabolism);map05417(Lipid and atherosclerosis)	SM(d18:0/26:1(17Z));TG(15:0/16:0/20:4(5Z,8Z,11Z,14Z));TG(15:0/18:1(9Z)/18:3(9Z,12Z,15Z));TG(15:0/18:2(9Z,12Z)/18:2(9Z,12Z));TG(14:0/15:0/22:4(7Z,10Z,13Z,16Z));TG(14:0/22:4(7Z,10Z,13Z,16Z)/15:0);TG(15:0/14:0/22:4(7Z,10Z,13Z,16Z));TG(15:0/16:0/20:4(8Z,11Z,14Z,17Z));TG(15:0/18:0/18:4(6Z,9Z,12Z,15Z));TG(15:0/16:1(9Z)/20:3(5Z,8Z,11Z));TG(15:0/16:1(9Z)/20:3n6);TG(15:0/18:1(11Z)/18:3(6Z,9Z,12Z));TG(15:0…	13962.8	14107	15318.9	14539.2	13358.9	14270.9	13319.2	15308.5	16272.5	15253.7	14529	14490.2	14560.9	14259.6	14862.2	0.9595	down	0.257133	0.731767	0.527966	no
POS	POS_939.8302_8.5353	939.83	8.53533	TG 16:0_16:0_24:1	86.4	C59H112O6	TG	Triacylglycerol	Triacylglycerols [GL0301]	Triradylglycerols [GL03]	Glycerolipids [GL]	LMGL03010378;LMGL03010382;LMGL03010383;LMGL03010388;LMGL03010425;LMGL03010431;LMGL03010461;LMGL03010464;LMGL03010511;LMGL03010512;LMGL03010515;LMGL03010528;LMGL03010565;LMGL03010566;LMGL03010685;LMGL03012863;LMGL03013000;LMGL03013651;LMGL03014110;LMGL03014488;LMGL03014499;LMGL03014893;LMGL03015245;LMGL03015258;LMGL03015282;LMGL03015595;LMGL03015621;LMGL03015726;LMGL03015780;LMGL03015952;LMGL03016…	C00422	map00561(Glycerolipid metabolism);map01100(Metabolic pathways);map04714(Thermogenesis);map04923(Regulation of lipolysis in adipocytes);map04931(Insulin resistance);map04975(Fat digestion and absorption);map04977(Vitamin digestion and absorption);map04979(Cholesterol metabolism);map05417(Lipid and atherosclerosis)	TG(18:0/22:4(7Z,10Z,13Z,16Z)/18:0);TG(20:0/18:4(6Z,9Z,12Z,15Z)/20:0);TG(18:1(11Z)/22:2(13Z,16Z)/18:1(11Z));TG(18:1(9Z)/22:2(13Z,16Z)/18:1(9Z));TG(20:1(11Z)/20:1(11Z)/18:2(9Z,12Z));TG(22:2(13Z,16Z)/14:0/22:2(13Z,16Z));TG(18:0/20:0/20:4(5Z,8Z,11Z,14Z));TG(18:2(9Z,12Z)/20:1(11Z)/20:1(11Z));TG(14:0/22:0/22:4(7Z,10Z,13Z,16Z));TG(14:0/24:0/20:4(5Z,8Z,11Z,14Z));TG(14:0/24:0/20:4(8Z,11Z,14Z,17Z));TG(14:0…	6295.23	6029.09	6887.33	6522.73	6853.18	5729.57	5962.81	6906.99	8215.29	8557.33	7293.25	7319.85	6881.05	6386.19	7375.92	0.8658	down	0.0503248	0.614758	1.01354	no
POS	POS_913.8136_8.5636	913.814	8.56359	TG 14:0_18:0_22:0	86.2	C57H110O6	TG	Triacylglycerol	Triacylglycerols [GL0301]	Triradylglycerols [GL03]	Glycerolipids [GL]	LMGL03010002;LMGL03010154;LMGL03010175;LMGL03010199;LMGL03010249;LMGL03010257;LMGL03010283;LMGL03012683;LMGL03012799;LMGL03013587;LMGL03014025;LMGL03014051;LMGL03014355;LMGL03014459;LMGL03015073;LMGL03015138;LMGL03015237	C00422	map00561(Glycerolipid metabolism);map01100(Metabolic pathways);map04714(Thermogenesis);map04923(Regulation of lipolysis in adipocytes);map04931(Insulin resistance);map04975(Fat digestion and absorption);map04977(Vitamin digestion and absorption);map04979(Cholesterol metabolism);map05417(Lipid and atherosclerosis)	TG(18:0/20:3(5Z,8Z,11Z)/18:0);TG(18:0/20:3n6/18:0);TG(20:0/18:2(9Z,12Z)/18:1(9Z));TG(16:1(9Z)/24:1(15Z)/16:1(9Z));TG(18:1(11Z)/20:1(11Z)/18:1(11Z));TG(18:1(9Z)/20:1(11Z)/18:1(9Z));TG(20:1(11Z)/16:1(9Z)/20:1(11Z));TG(18:0/18:2(9Z,12Z)/20:1(11Z));TG(16:1(9Z)/20:1(11Z)/20:1(11Z));TG(18:1(9Z)/18:1(9Z)/20:1(11Z));TG(18:1(9Z)/18:2(9Z,12Z)/20:0);TG(14:0/22:0/20:3(5Z,8Z,11Z));TG(14:0/22:0/20:3n6);TG(14:0…	3612.29	7554.5	7967.19	7677.86	6927.56	6329.6	7082.64	4415.93	9918.11	10765.3	8047.99	6091.03	7199.17	6678.17	7720.17	0.865	down	0.475446	0.823382	0.676764	no
POS	POS_731.603_5.7568	731.603	5.75682	SM 8:0;2O/28:1	86.2	C41H83N2O6P	SM	Sphingomyelin	Ceramide phosphocholines (sphingomyelins) [SP0301]	Phosphosphingolipids [SP03]	Sphingolipids [SP]	LMSP03010001;LMSP03010031;LMSP03010052	C00550	map00600(Sphingolipid metabolism);map01100(Metabolic pathways);map04071(Sphingolipid signaling pathway);map04217(Necroptosis)	Ubiquinol 8;SM(d18:0/18:1(11Z));SM(d18:0/18:1(9Z));stearoyl sphingomyelin	14454.9	15251.3	13989.2	15171.6	13309.1	12669	11460.8	18212.8	19657.2	24671.4	17737.2	13193.2	15814.8	14140.9	17488.8	0.8086	down	0.171974	0.686738	1.13699	no
POS	POS_524.3681_2.5796	524.368	2.57958	LPC 18:0-SN1	86.2	C26H54NO7P	LPC	Lysophophatidylcholine	Monoacylglycerophosphocholines [GP0105]	Glycerophosphocholines [GP01]	Glycerophospholipids [GP]	LMGP01050026;LMGP01050076	C04230	map00564(Glycerophospholipid metabolism);map04148(Efferocytosis);map05231(Choline metabolism in cancer)	LysoPC(18:0);LysoPC(0:0/18:0);2-acetyl-1-alkyl-sn-glycero-3-phosphocholine	4179.03	4500.23	4101.32	6100.59	3784.82	4247.88	4226.78	5226.98	4859.65	6398.77	5038.56	6760.52	4952.09	4485.64	5418.54	0.8278	down	0.0866604	0.617175	1.10013	no
POS	POS_760.585_5.6816	760.585	5.68157	PC 16:0_18:1	86.1	C42H82NO8P	PC	Phosphatidylcholine	Diacylglycerophosphocholines [GP0101]	Glycerophosphocholines [GP01]	Glycerophospholipids [GP]	LMGP01010005;LMGP01010575;LMGP01010576;LMGP01010578;LMGP01010579;LMGP01010581;LMGP01010744;LMGP01010884;LMGP01011335;LMGP01011372;LMGP01011397;LMGP01011419;LMGP01011448;LMGP01011483;LMGP01011503;LMGP01011529;LMGP01011732;LMGP01011760;LMGP01011787;LMGP01011807;LMGP01012004;LMGP01012146	C00157	map00564(Glycerophospholipid metabolism);map00590(Arachidonic acid metabolism);map00591(Linoleic acid metabolism);map00592(alpha-Linolenic acid metabolism);map01100(Metabolic pathways);map01110(Biosynthesis of secondary metabolites);map04723(Retrograde endocannabinoid signaling);map05231(Choline metabolism in cancer)	PC(14:0/20:1(11Z));PC(14:1(9Z)/20:0);PC(16:0/18:1(11Z));PC(16:0/18:1(9Z));PC(16:1(9Z)/18:0);PC(18:0/16:1(9Z));PC(18:1(11Z)/16:0);PC(18:1(9Z)/16:0);PC(20:0/14:1(9Z));PC(20:1(11Z)/14:0);PE(15:0/22:1(13Z));PE(22:1(13Z)/15:0)	1.17221e+06	1.30167e+06	1.24873e+06	1.28478e+06	1.00375e+06	1.12918e+06	829811	1.28852e+06	1.47665e+06	1.72593e+06	1.23145e+06	1.01021e+06	1.22524e+06	1.19005e+06	1.26043e+06	0.9442	down	0.779481	0.930972	0.867749	no
NEG	NEG_744.555_6.1387	744.555	6.13874	LNAPE 18:1/N-18:0	86	C41H80NO8P	LNAPE	N-acyl-lysophosphatidylethanolamine	NA	Glycerophosphoethanolamines [GP02]	Glycerophospholipids [GP]	NA	NA	NA	PC(15:0/18:1(11Z));PC(15:0/18:1(9Z));PC(18:1(11Z)/15:0);PC(18:1(9Z)/15:0);PE(14:0/22:1(13Z));PE(14:1(9Z)/22:0);PE(16:0/20:1(11Z));PE(16:1(9Z)/20:0);PE(18:0/18:1(11Z));PE(18:1(11Z)/18:0);PE(20:0/16:1(9Z));PE(20:1(11Z)/16:0);PE(22:0/14:1(9Z));PE(22:1(13Z)/14:0);PE-NMe2(16:0/18:1(9Z));PE(18:0/18:1(9Z));PE(18:1(9Z)/18:0)	10549.2	11941.3	13736.4	14272.3	10934.4	11317.8	8731.62	10386.1	12020.3	13251.2	12044.9	8515.92	11475.1	12125.2	10825	1.1201	up	0.21493	0.710027	1.10891	no
POS	POS_610.539_5.9921	610.539	5.9921	DG 16:0_18:2	85.9	C37H68O5	DG	Diacylglycerol	Diacylglycerols [GL0201]	Diradylglycerols [GL02]	Glycerolipids [GL]	LMGL02010021;LMGL02010022;LMGL02010026;LMGL02010027;LMGL02010349;LMGL02010390;LMGL02010413	C00641	map00552(Teichoic acid biosynthesis);map00561(Glycerolipid metabolism);map00562(Inositol phosphate metabolism);map00564(Glycerophospholipid metabolism);map01100(Metabolic pathways);map01110(Biosynthesis of secondary metabolites);map04070(Phosphatidylinositol signaling system);map04730(Long-term depression)	DG(14:0/20:2(11Z,14Z)/0:0);DG(14:1(9Z)/20:1(11Z)/0:0);DG(16:0/18:2(9Z,12Z)/0:0);DG(16:1(9Z)/18:1(11Z)/0:0);DG(16:1(9Z)/18:1(9Z)/0:0);DG(18:1(11Z)/16:1(9Z)/0:0);DG(18:1(9Z)/16:1(9Z)/0:0);DG(18:2(9Z,12Z)/16:0/0:0);DG(20:1(11Z)/14:1(9Z)/0:0);DG(20:2(11Z,14Z)/14:0/0:0);cis-Uvariamicin IB;Reticulatain 2;cis-Uvariamicin IV;Neoreticulatacin A;DG(15:0/0:0/18:2n6);DG(15:0/0:0/20:2n6);DG(14:1n5/0:0/20:1n9)…	48351.4	49889.7	48864.9	49489.3	40756.7	45078.2	34833.4	52232.5	56851.3	67380.5	50956	41639.4	48860.3	47071.7	50648.9	0.9294	down	0.611662	0.875683	0.806865	no
NEG	NEG_792.5544_5.6114	792.554	5.61135	LNAPE 22:4/N-18:1	85.9	C45H80NO8P	LNAPE	N-acyl-lysophosphatidylethanolamine	NA	Glycerophosphoethanolamines [GP02]	Glycerophospholipids [GP]	NA	NA	NA	PC(15:0/22:5(4Z,7Z,10Z,13Z,16Z));PC(15:0/22:5(7Z,10Z,13Z,16Z,19Z));PC(22:5(4Z,7Z,10Z,13Z,16Z)/15:0);PC(22:5(7Z,10Z,13Z,16Z,19Z)/15:0);PE(18:0/22:5(4Z,7Z,10Z,13Z,16Z));PE(18:0/22:5(7Z,10Z,13Z,16Z,19Z));PE(18:1(11Z)/22:4(7Z,10Z,13Z,16Z));PE(18:1(9Z)/22:4(7Z,10Z,13Z,16Z));PE(18:3(6Z,9Z,12Z)/22:2(13Z,16Z));PE(18:3(9Z,12Z,15Z)/22:2(13Z,16Z));PE(18:4(6Z,9Z,12Z,15Z)/22:1(13Z));PE(20:0/20:5(5Z,8Z,11Z,14Z…	2612.44	2457.75	2374.76	2996.28	2406.7	2243.26	2087.9	4106.72	3059.23	3152.88	2632.63	1989.39	2676.66	2515.2	2838.12	0.8862	down	0.458538	0.817623	0.725647	no
POS	POS_788.6155_6.0454	788.615	6.04538	PC 18:0_18:1	85.8	C44H86NO8P	PC	Phosphatidylcholine	Diacylglycerophosphocholines [GP0101]	Glycerophosphocholines [GP01]	Glycerophospholipids [GP]	LMGP01010750;LMGP01010751;LMGP01010753;LMGP01010754;LMGP01010756;LMGP01010758;LMGP01010759;LMGP01010761;LMGP01010840;LMGP01010888;LMGP01011376;LMGP01011404;LMGP01011456;LMGP01011468;LMGP01011488;LMGP01011510;LMGP01011537;LMGP01011736;LMGP01011764;LMGP01011790;LMGP01011811;LMGP01011957;LMGP01011980;LMGP01012006;LMGP01012129;LMGP01012218	C00157	map00564(Glycerophospholipid metabolism);map00590(Arachidonic acid metabolism);map00591(Linoleic acid metabolism);map00592(alpha-Linolenic acid metabolism);map01100(Metabolic pathways);map01110(Biosynthesis of secondary metabolites);map04723(Retrograde endocannabinoid signaling);map05231(Choline metabolism in cancer)	PC(14:0/22:1(13Z));PC(14:1(9Z)/22:0);PC(16:0/20:1(11Z));PC(16:1(9Z)/20:0);PC(18:0/18:1(11Z));PC(18:0/18:1(9Z));PC(18:1(11Z)/18:0);PC(18:1(9Z)/18:0);PC(20:0/16:1(9Z));PC(20:1(11Z)/16:0);PC(22:0/14:1(9Z));PC(22:1(13Z)/14:0);PE(15:0/24:1(15Z));PE(24:1(15Z)/15:0)	149460	156794	161104	155693	119879	137199	123920	150401	166948	230172	133506	104469	149129	146688	151569	0.9678	down	0.965273	0.987767	0.933065	no
NEG	NEG_857.5184_4.7789	857.518	4.7789	PI 16:0_20:4	85.8	C45H79O13P	PI	Phosphatidylinositol	Diacylglycerophosphoinositols [GP0601]	Glycerophosphoinositols [GP06]	Glycerophospholipids [GP]	LMGP06010076;LMGP06010187;LMGP06010298;LMGP06010346;LMGP06010404;LMGP06010564;LMGP06010758;LMGP06010828;LMGP06010843;LMGP06010850;LMGP06010856;LMGP06010927;LMGP06010958	C01194	map00562(Inositol phosphate metabolism);map00563(Glycosylphosphatidylinositol (GPI)-anchor biosynthesis);map00564(Glycerophospholipid metabolism);map00571(Lipoarabinomannan (LAM) biosynthesis);map01100(Metabolic pathways);map04070(Phosphatidylinositol signaling system);map04136(Autophagy - other);map04138(Autophagy - yeast);map04140(Autophagy - animal);map05132(Salmonella infection);map05152(Tube…	PI(16:0/20:4(5Z,8Z,11Z,14Z));PI(16:0/20:4(8Z,11Z,14Z,17Z));PI(18:1(11Z)/18:3(6Z,9Z,12Z));PI(18:1(11Z)/18:3(9Z,12Z,15Z));PI(18:1(9Z)/18:3(6Z,9Z,12Z));PI(18:1(9Z)/18:3(9Z,12Z,15Z));PI(18:2(9Z,12Z)/18:2(9Z,12Z));PI(18:3(6Z,9Z,12Z)/18:1(11Z));PI(18:3(6Z,9Z,12Z)/18:1(9Z));PI(18:3(9Z,12Z,15Z)/18:1(11Z));PI(18:3(9Z,12Z,15Z)/18:1(9Z));PI(20:4(5Z,8Z,11Z,14Z)/16:0);PI(20:4(8Z,11Z,14Z,17Z)/16:0);1,2-dilinol…	3743.16	4584.7	4046.25	4187.67	4017.06	4103.9	3464.51	4373.4	4732.81	4953.27	4299.88	3444.42	4162.59	4113.79	4211.38	0.9768	down	0.828254	0.946956	0.592465	no
POS	POS_799.6748_7.6481	799.675	7.64811	TG 14:0_16:0_16:1	85.7	C49H92O6	TG	Triacylglycerol	Triacylglycerols [GL0301]	Triradylglycerols [GL03]	Glycerolipids [GL]	LMGL03012653;LMGL03012709;LMGL03012762;LMGL03012844;LMGL03012873;LMGL03013225;LMGL03013253;LMGL03013280;LMGL03013306;LMGL03013326;LMGL03013350;LMGL03013372;LMGL03013687;LMGL03013715;LMGL03013738;LMGL03013764;LMGL03013788;LMGL03013812;LMGL03014144;LMGL03014170;LMGL03014196;LMGL03014221;LMGL03014575;LMGL03014978	C00422	map00561(Glycerolipid metabolism);map01100(Metabolic pathways);map04714(Thermogenesis);map04923(Regulation of lipolysis in adipocytes);map04931(Insulin resistance);map04975(Fat digestion and absorption);map04977(Vitamin digestion and absorption);map04979(Cholesterol metabolism);map05417(Lipid and atherosclerosis)	TG(14:0/20:4(5Z,8Z,11Z,14Z)/14:0);TG(14:0/20:4(8Z,11Z,14Z,17Z)/14:0);TG(15:0/18:4(6Z,9Z,12Z,15Z)/15:0);TG(14:0/14:0/20:4(5Z,8Z,11Z,14Z));TG(14:0/14:0/20:4(8Z,11Z,14Z,17Z));TG(14:0/16:0/18:4(6Z,9Z,12Z,15Z));TG(14:0/14:1(9Z)/20:3(5Z,8Z,11Z));TG(14:0/14:1(9Z)/20:3n6);TG(14:0/16:1(9Z)/18:3(6Z,9Z,12Z));TG(14:0/16:1(9Z)/18:3(9Z,12Z,15Z));TG(14:0/20:3(5Z,8Z,11Z)/14:1(9Z));TG(14:0/18:3(6Z,9Z,12Z)/16:1(9Z…	15711.8	15114.1	15593.7	14993.1	14046.7	15110.7	15765	16211.2	17066.4	16574.4	16146.3	14551.9	15573.8	15095	16052.5	0.9403	down	0.0537283	0.614758	0.693277	no
POS	POS_638.5697_6.2867	638.57	6.2867	DG 18:1_18:1	85.7	C39H72O5	DG	Diacylglycerol	Diacylglycerols [GL0201]	Diradylglycerols [GL02]	Glycerolipids [GL]	LMGL02010049;LMGL02010050;LMGL02010054;LMGL02010055;LMGL02010058;LMGL02010397;LMGL02010420;LMGL02010525	C00641	map00552(Teichoic acid biosynthesis);map00561(Glycerolipid metabolism);map00562(Inositol phosphate metabolism);map00564(Glycerophospholipid metabolism);map01100(Metabolic pathways);map01110(Biosynthesis of secondary metabolites);map04070(Phosphatidylinositol signaling system);map04730(Long-term depression)	DG(14:0/22:2(13Z,16Z)/0:0);DG(14:1(9Z)/22:1(13Z)/0:0);DG(16:0/20:2(11Z,14Z)/0:0);DG(16:1(9Z)/20:1(11Z)/0:0);DG(18:0/18:2(9Z,12Z)/0:0);DG(18:1(11Z)/18:1(11Z)/0:0);DG(18:1(11Z)/18:1(9Z)/0:0);DG(18:1(9Z)/18:1(11Z)/0:0);DG(18:1(9Z)/18:1(9Z)/0:0);DG(18:2(9Z,12Z)/18:0/0:0);DG(20:1(11Z)/16:1(9Z)/0:0);DG(20:2(11Z,14Z)/16:0/0:0);DG(22:1(13Z)/14:1(9Z)/0:0);DG(22:2(13Z,16Z)/14:0/0:0);DG(14:0/0:0/22:2n6);DG(…	30884.2	31329.5	29475.3	34072.3	26165.6	30693.1	23471.8	29573.9	33169.9	38829.8	28425.4	27349.6	30286.7	30436.7	30136.7	1.01	up	0.812934	0.941529	0.766168	no
POS	POS_862.8198_8.2961	862.82	8.2961	TG O-18:1_16:0_18:1	85.5	C55H104O5	EtherTG	Ether-linked triacylglycerol	Alkyldiacylglycerols [GL0302]	Triradylglycerols [GL03]	Glycerolipids [GL]	NA	NA	NA	TG(14:0/20:2n6/o-18:0);TG(14:0/o-18:0/20:2n6);TG(16:0/18:2(9Z,12Z)/o-18:0);TG(16:0/o-18:0/18:2(9Z,12Z));TG(14:1(9Z)/20:1(11Z)/o-18:0);TG(14:1(9Z)/o-18:0/20:1(11Z));TG(16:1(9Z)/18:1(11Z)/o-18:0);TG(16:1(9Z)/18:1(9Z)/o-18:0);TG(16:1(9Z)/o-18:0/18:1(11Z));TG(16:1(9Z)/o-18:0/18:1(9Z));TG(18:1(11Z)/16:1(9Z)/o-18:0);TG(18:1(9Z)/16:1(9Z)/o-18:0);TG(20:1(11Z)/14:1(9Z)/o-18:0);TG(18:2(9Z,12Z)/16:0/o-18:0)…	97962.2	105945	93454.9	102143	94230	108944	62984.6	98100.1	97889.9	122439	108662	80820.3	97798	100447	95149.3	1.0557	up	0.483263	0.826745	0.845384	no
POS	POS_815.7068_7.9605	815.707	7.96047	TG 9:0_16:0_22:0	85.4	C50H96O6	TG	Triacylglycerol	Triacylglycerols [GL0301]	Triradylglycerols [GL03]	Glycerolipids [GL]	LMGL03012714;LMGL03012728;LMGL03012767;LMGL03012874;LMGL03012900;LMGL03013201;LMGL03013230;LMGL03013281;LMGL03013331;LMGL03013374;LMGL03013688;LMGL03013743;LMGL03013790;LMGL03014172;LMGL03014222	C00422	map00561(Glycerolipid metabolism);map01100(Metabolic pathways);map04714(Thermogenesis);map04923(Regulation of lipolysis in adipocytes);map04931(Insulin resistance);map04975(Fat digestion and absorption);map04977(Vitamin digestion and absorption);map04979(Cholesterol metabolism);map05417(Lipid and atherosclerosis)	SM(d18:0/24:1(15Z));TG(14:0/15:0/20:3(5Z,8Z,11Z));TG(14:0/15:0/20:3n6);TG(14:0/20:3(5Z,8Z,11Z)/15:0);TG(14:0/20:3n6/15:0);TG(15:0/14:0/20:3(5Z,8Z,11Z));TG(15:0/14:0/20:3n6);TG(15:0/16:0/18:3(6Z,9Z,12Z));TG(15:0/16:0/18:3(9Z,12Z,15Z));TG(15:0/14:1(9Z)/20:2n6);TG(15:0/16:1(9Z)/18:2(9Z,12Z));TG(15:0/18:2(9Z,12Z)/16:1(9Z));TG(15:0/18:3(6Z,9Z,12Z)/16:0);TG(15:0/20:2n6/14:1(9Z));TG(15:0/18:3(9Z,12Z,15Z…	10290	11093.1	11042.4	10643.9	10391.6	11303.6	10461.3	11696.5	11377.4	11337.5	11669.5	11667.2	11081.2	10794.1	11368.2	0.9495	down	0.0518076	0.614758	0.607168	no
POS	POS_864.8364_8.4742	864.836	8.47417	TG O-18:0_16:0_18:1	85.4	C55H106O5	EtherTG	Ether-linked triacylglycerol	Alkyldiacylglycerols [GL0302]	Triradylglycerols [GL03]	Glycerolipids [GL]	NA	NA	NA	TG(14:0/20:1(11Z)/o-18:0);TG(14:0/o-18:0/20:1(11Z));TG(16:0/18:1(11Z)/o-18:0);TG(16:0/18:1(9Z)/o-18:0);TG(16:0/o-18:0/18:1(11Z));TG(16:0/o-18:0/18:1(9Z));TG(18:0/16:1(9Z)/o-18:0);TG(18:0/o-18:0/16:1(9Z));TG(20:0/14:1(9Z)/o-18:0);TG(20:0/o-18:0/14:1(9Z));TG(14:1(9Z)/20:0/o-18:0);TG(16:1(9Z)/18:0/o-18:0);TG(18:1(11Z)/16:0/o-18:0);TG(18:1(9Z)/16:0/o-18:0);TG(20:1(11Z)/14:0/o-18:0)	119441	134968	147471	110194	103641	135900	67999.4	120429	121871	158248	129577	89270	119918	125269	114566	1.0934	up	0.413904	0.799942	1.14209	no
POS	POS_617.5101_6.2963	617.51	6.29631	TG O-8:0_8:0_18:1	85.4	C37H70O5	EtherTG	Ether-linked triacylglycerol	Alkyldiacylglycerols [GL0302]	Triradylglycerols [GL03]	Glycerolipids [GL]	NA	NA	NA	DG(14:0/22:4(7Z,10Z,13Z,16Z)/0:0);DG(16:0/20:4(5Z,8Z,11Z,14Z)/0:0);DG(16:1(9Z)/20:3(5Z,8Z,11Z)/0:0);DG(16:1(9Z)/20:3(8Z,11Z,14Z)/0:0);DG(18:0/18:4(6Z,9Z,12Z,15Z)/0:0);DG(18:1(11Z)/18:3(6Z,9Z,12Z)/0:0);DG(18:1(11Z)/18:3(9Z,12Z,15Z)/0:0);DG(18:1(9Z)/18:3(6Z,9Z,12Z)/0:0);DG(18:1(9Z)/18:3(9Z,12Z,15Z)/0:0);DG(18:2(9Z,12Z)/18:2(9Z,12Z)/0:0);DG(18:3(6Z,9Z,12Z)/18:1(11Z)/0:0);DG(18:3(6Z,9Z,12Z)/18:1(9Z)/…	72376	73500.3	71064	71726.5	58795.1	67582.3	55501.7	73983.7	81918.3	86977.5	65908.7	63768.5	70258.6	69174	71343.1	0.9696	down	0.781348	0.930972	0.746078	no
POS	POS_782.5671_5.1945	782.567	5.19447	PC 16:0_20:4	85.3	C44H80NO8P	PC	Phosphatidylcholine	Diacylglycerophosphocholines [GP0101]	Glycerophosphocholines [GP01]	Glycerophospholipids [GP]	LMGP01010007;LMGP01010629;LMGP01010773;LMGP01010774;LMGP01010898;LMGP01010921;LMGP01010924;LMGP01010927;LMGP01010930;LMGP01010937;LMGP01010955;LMGP01011049;LMGP01011056;LMGP01011378;LMGP01011491;LMGP01011603;LMGP01011652;LMGP01011711;LMGP01011873;LMGP01012068;LMGP01012136;LMGP01012138;LMGP01012150;LMGP01012151;LMGP01012174;LMGP01012178;LMGP01012195	C00157	map00564(Glycerophospholipid metabolism);map00590(Arachidonic acid metabolism);map00591(Linoleic acid metabolism);map00592(alpha-Linolenic acid metabolism);map01100(Metabolic pathways);map01110(Biosynthesis of secondary metabolites);map04723(Retrograde endocannabinoid signaling);map05231(Choline metabolism in cancer)	PC(14:0/22:4(7Z,10Z,13Z,16Z));PC(16:0/20:4(5Z,8Z,11Z,14Z));PC(16:1(9Z)/20:3(5Z,8Z,11Z));PC(16:1(9Z)/20:3(8Z,11Z,14Z));PC(18:0/18:4(6Z,9Z,12Z,15Z));PC(18:1(11Z)/18:3(6Z,9Z,12Z));PC(18:1(11Z)/18:3(9Z,12Z,15Z));PC(18:1(9Z)/18:3(6Z,9Z,12Z));PC(18:1(9Z)/18:3(9Z,12Z,15Z));PC(18:2(9Z,12Z)/18:2(9Z,12Z));PC(18:3(6Z,9Z,12Z)/18:1(11Z));PC(18:3(6Z,9Z,12Z)/18:1(9Z));PC(18:3(9Z,12Z,15Z)/18:1(11Z));PC(18:3(9Z,1…	167931	185730	167974	182536	147215	150799	114684	177238	210453	276044	165539	129471	172968	167031	178905	0.9336	down	0.837112	0.950115	0.932797	no
POS	POS_871.674_7.2582	871.674	7.25818	TG 11:0_19:1_22:6	85.3	C55H92O6	TG	Triacylglycerol	Triacylglycerols [GL0301]	Triradylglycerols [GL03]	Glycerolipids [GL]	LMGL03010196;LMGL03010221;LMGL03010247;LMGL03012952;LMGL03012993;LMGL03013013;LMGL03013481;LMGL03013499;LMGL03013516;LMGL03013533;LMGL03013548;LMGL03013608;LMGL03013617;LMGL03013883;LMGL03013904;LMGL03014271;LMGL03014392;LMGL03014409;LMGL03014426;LMGL03014441;LMGL03014652;LMGL03014676;LMGL03014779;LMGL03014797;LMGL03014814;LMGL03014831;LMGL03014846;LMGL03015004;LMGL03015116;LMGL03015445;LMGL03015…	C00422	map00561(Glycerolipid metabolism);map01100(Metabolic pathways);map04714(Thermogenesis);map04923(Regulation of lipolysis in adipocytes);map04931(Insulin resistance);map04975(Fat digestion and absorption);map04977(Vitamin digestion and absorption);map04979(Cholesterol metabolism);map05417(Lipid and atherosclerosis)	TG(18:3(6Z,9Z,12Z)/18:4(6Z,9Z,12Z,15Z)/18:3(6Z,9Z,12Z));TG(18:3(9Z,12Z,15Z)/18:4(6Z,9Z,12Z,15Z)/18:3(9Z,12Z,15Z));TG(20:5(5Z,8Z,11Z,14Z,17Z)/14:0/20:5(5Z,8Z,11Z,14Z,17Z));TG(14:0/18:4(6Z,9Z,12Z,15Z)/22:6(4Z,7Z,10Z,13Z,16Z,19Z));TG(14:0/20:5(5Z,8Z,11Z,14Z,17Z)/20:5(5Z,8Z,11Z,14Z,17Z));TG(14:0/22:6(4Z,7Z,10Z,13Z,16Z,19Z)/18:4(6Z,9Z,12Z,15Z));TG(14:1(9Z)/18:3(6Z,9Z,12Z)/22:6(4Z,7Z,10Z,13Z,16Z,19Z));…	3411.62	2193.71	2470.54	2736.42	2154.7	2324.94	2218.03	2850.22	3309.17	4029.49	3193.15	3167.61	2838.3	2548.66	3127.95	0.8148	down	0.0881874	0.618748	1.15683	no
POS	POS_813.6811_6.4087	813.681	6.40872	SM 25:2;2O/17:0	85.3	C47H93N2O6P	SM	Sphingomyelin	Ceramide phosphocholines (sphingomyelins) [SP0301]	Phosphosphingolipids [SP03]	Sphingolipids [SP]	LMSP03010007;LMSP03010081	C00550	map00600(Sphingolipid metabolism);map01100(Metabolic pathways);map04071(Sphingolipid signaling pathway);map04217(Necroptosis)	SM(d18:1/24:1(15Z))	6350.5	6434.21	6859.4	6850.22	6471.87	6318.78	4936.62	6835.05	8027.22	8837.09	6979	5653.37	6712.78	6547.5	6878.06	0.9519	down	0.744075	0.91849	0.691832	no
NEG	NEG_733.5197_3.9149	733.52	3.9149	ST 28:1;O;Hex;FA 8:0	85.2	C42H72O7	AHexCAS	Acylhexosyl campesterol	NA	Other Sterol lipids [ST00]	Sterol Lipids [ST]	NA	NA	NA	NA	6140.69	11923.9	5419.08	8055.99	12213.7	5738.42	10866.4	4837.77	3357.11	4076.37	6358.07	9032.98	7335.05	8248.64	6421.46	1.2845	up	0.267944	0.736528	1.41517	no
POS	POS_584.5218_5.9676	584.522	5.96758	DG 16:0_16:1	85.1	C35H66O5	DG	Diacylglycerol	Diacylglycerols [GL0201]	Diradylglycerols [GL02]	Glycerolipids [GL]	LMGL02010010;LMGL02010341;LMGL02010384;LMGL02010407;LMGL02010429;LMGL02010452	C00641	map00552(Teichoic acid biosynthesis);map00561(Glycerolipid metabolism);map00562(Inositol phosphate metabolism);map00564(Glycerophospholipid metabolism);map01100(Metabolic pathways);map01110(Biosynthesis of secondary metabolites);map04070(Phosphatidylinositol signaling system);map04730(Long-term depression)	DG(14:0/18:1(11Z)/0:0);DG(14:0/18:1(9Z)/0:0);DG(14:1(9Z)/18:0/0:0);DG(16:0/16:1(9Z)/0:0);DG(16:1(9Z)/16:0/0:0);DG(18:0/14:1(9Z)/0:0);DG(18:1(11Z)/14:0/0:0);DG(18:1(9Z)/14:0/0:0);DG(14:0/0:0/18:1n7);DG(14:0/0:0/18:1n9);DG(16:0/0:0/16:1n7);DG(18:0/0:0/14:1n5)	22922.5	23840.3	22912.3	22283.1	19752.3	21860.1	16594.3	26425.7	26681.9	31972.4	23763.1	19270.2	23189.9	22261.8	24117.9	0.923	down	0.583514	0.866369	0.808782	no
POS	POS_636.5529_5.9892	636.553	5.98922	DG 18:1_18:2	85.1	C39H70O5	DG	Diacylglycerol	Diacylglycerols [GL0201]	Diradylglycerols [GL02]	Glycerolipids [GL]	LMGL02010056;LMGL02010057;LMGL02010061;LMGL02010062;LMGL02010398;LMGL02010421;LMGL02010479;LMGL02010526	C00641	map00552(Teichoic acid biosynthesis);map00561(Glycerolipid metabolism);map00562(Inositol phosphate metabolism);map00564(Glycerophospholipid metabolism);map01100(Metabolic pathways);map01110(Biosynthesis of secondary metabolites);map04070(Phosphatidylinositol signaling system);map04730(Long-term depression)	DG(14:1(9Z)/22:2(13Z,16Z)/0:0);DG(16:0/20:3(5Z,8Z,11Z)/0:0);DG(16:0/20:3(8Z,11Z,14Z)/0:0);DG(16:1(9Z)/20:2(11Z,14Z)/0:0);DG(18:0/18:3(6Z,9Z,12Z)/0:0);DG(18:0/18:3(9Z,12Z,15Z)/0:0);DG(18:1(11Z)/18:2(9Z,12Z)/0:0);DG(18:1(9Z)/18:2(9Z,12Z)/0:0);DG(18:2(9Z,12Z)/18:1(11Z)/0:0);DG(18:2(9Z,12Z)/18:1(9Z)/0:0);DG(18:3(6Z,9Z,12Z)/18:0/0:0);DG(18:3(9Z,12Z,15Z)/18:0/0:0);DG(20:2(11Z,14Z)/16:1(9Z)/0:0);DG(20:3…	23247.4	23818.1	23300	24919.4	20512.7	21687.6	20999.8	23870.1	25875.4	30449.5	24630.5	21731.1	23753.5	22914.2	24592.7	0.9317	down	0.32207	0.768243	0.705741	no
POS	POS_706.5346_5.2274	706.535	5.22736	PC 14:0_16:0	85	C38H76NO8P	PC	Phosphatidylcholine	Diacylglycerophosphocholines [GP0101]	Glycerophosphocholines [GP01]	Glycerophospholipids [GP]	LMGP01010395;LMGP01010416;LMGP01010438;LMGP01010461;LMGP01010481;LMGP01010530;LMGP01010560;LMGP01010702;LMGP01010736;LMGP01010969;LMGP01010995;LMGP01011265	C00157	map00564(Glycerophospholipid metabolism);map00590(Arachidonic acid metabolism);map00591(Linoleic acid metabolism);map00592(alpha-Linolenic acid metabolism);map01100(Metabolic pathways);map01110(Biosynthesis of secondary metabolites);map04723(Retrograde endocannabinoid signaling);map05231(Choline metabolism in cancer)	PC(14:0/16:0);PC(15:0/15:0);PC(16:0/14:0);PE(15:0/18:0);PE(18:0/15:0);PE-NMe(16:0/16:0);DG(20:4(5Z,8Z,11Z,14Z)/22:6(4Z,7Z,10Z,13Z,16Z,19Z)/0:0);DG(20:4(8Z,11Z,14Z,17Z)/22:6(4Z,7Z,10Z,13Z,16Z,19Z)/0:0);DG(20:5(5Z,8Z,11Z,14Z,17Z)/22:5(4Z,7Z,10Z,13Z,16Z)/0:0);DG(20:5(5Z,8Z,11Z,14Z,17Z)/22:5(7Z,10Z,13Z,16Z,19Z)/0:0);DG(22:5(4Z,7Z,10Z,13Z,16Z)/20:5(5Z,8Z,11Z,14Z,17Z)/0:0);DG(22:5(7Z,10Z,13Z,16Z,19Z)/2…	21021	19679.6	20054.7	20146.3	16199	17367.1	15728.9	18512.4	21417.7	20632.3	17244.9	23590.7	19299.5	19077.9	19521.1	0.9773	down	0.814012	0.941784	0.331979	no
POS	POS_815.6963_6.7566	815.696	6.75656	SM 8:0;2O/34:1	85	C47H95N2O6P	SM	Sphingomyelin	Ceramide phosphocholines (sphingomyelins) [SP0301]	Phosphosphingolipids [SP03]	Sphingolipids [SP]	LMSP03010008;LMSP03010023	C00550	map00600(Sphingolipid metabolism);map01100(Metabolic pathways);map04071(Sphingolipid signaling pathway);map04217(Necroptosis)	SM(d18:0/24:1(15Z));TG(15:0/14:1(9Z)/o-18:0);TG(15:0/o-18:0/14:1(9Z));TG(14:1(9Z)/15:0/o-18:0)	8540.89	9265.12	8996.25	9689.2	7780.3	8813.09	6925.85	10460	10604.6	11979	9264.63	7866.24	9182.1	8847.47	9516.72	0.9297	down	0.536616	0.849237	0.778689	no
POS	POS_640.5845_6.6139	640.585	6.61389	DG 18:0_18:1	85	C39H74O5	DG	Diacylglycerol	Diacylglycerols [GL0201]	Diradylglycerols [GL02]	Glycerolipids [GL]	LMGL02010043;LMGL02010047;LMGL02010048;LMGL02010052;LMGL02010396;LMGL02010419;LMGL02010466;LMGL02010524	C00641	map00552(Teichoic acid biosynthesis);map00561(Glycerolipid metabolism);map00562(Inositol phosphate metabolism);map00564(Glycerophospholipid metabolism);map01100(Metabolic pathways);map01110(Biosynthesis of secondary metabolites);map04070(Phosphatidylinositol signaling system);map04730(Long-term depression)	DG(14:0/22:1(13Z)/0:0);DG(14:1(9Z)/22:0/0:0);DG(16:0/20:1(11Z)/0:0);DG(16:1(9Z)/20:0/0:0);DG(18:0/18:1(11Z)/0:0);DG(18:0/18:1(9Z)/0:0);DG(18:1(11Z)/18:0/0:0);DG(18:1(9Z)/18:0/0:0);DG(20:0/16:1(9Z)/0:0);DG(20:1(11Z)/16:0/0:0);DG(22:0/14:1(9Z)/0:0);DG(22:1(13Z)/14:0/0:0);DG(14:0/0:0/22:1n9);DG(16:0/0:0/20:1n9);DG(18:0/0:0/18:1n7);DG(18:0/0:0/18:1n9);DG(20:0/0:0/16:1n7);DG(22:0/0:0/14:1n5)	9599.15	9594.39	9425.57	10099.1	8799.92	10160.9	10769.2	9824.37	11150.1	13111.3	10499.5	8162	10099.6	9613.18	10586.1	0.9081	down	0.239038	0.720762	0.745659	no
POS	POS_782.7549_8.1509	782.755	8.1509	TG O-16:0_14:0_16:0	85	C49H96O5	EtherTG	Ether-linked triacylglycerol	Alkyldiacylglycerols [GL0302]	Triradylglycerols [GL03]	Glycerolipids [GL]	NA	NA	NA	DG(22:0/24:0/0:0);DG(24:0/22:0/0:0);TG(14:0/o-18:0/14:0);DG(22:0/0:0/24:0);TG(14:0/14:0/o-18:0);DG(i-21:0/a-25:0/0:0);DG(i-21:0/0:0/a-25:0);DG(21:0/a-25:0/0:0);DG(21:0/0:0/a-25:0);DG(a-21:0/a-25:0/0:0);DG(a-21:0/0:0/a-25:0);DG(i-22:0/i-24:0/0:0);DG(i-22:0/0:0/i-24:0);DG(22:0/i-24:0/0:0);DG(22:0/0:0/i-24:0);DG(i-24:0/22:0/0:0);DG(i-24:0/0:0/22:0);DG(i-24:0/i-22:0/0:0);DG(i-24:0/0:0/i-22:0);DG(a-25…	4462.3	4285.13	4243.29	4715.48	3939.86	4366.94	3158.13	4310.14	4804.12	5204.62	4786.09	4311.98	4382.34	4335.5	4429.18	0.9788	down	0.890821	0.965896	0.523856	no
POS	POS_732.5507_5.2538	732.551	5.25385	PC 16:0_16:1	84.9	C40H78NO8P	PC	Phosphatidylcholine	Diacylglycerophosphocholines [GP0101]	Glycerophosphocholines [GP01]	Glycerophospholipids [GP]	LMGP01010490;LMGP01010492;LMGP01010566;LMGP01010882;LMGP01011329;LMGP01011352;LMGP01011389;LMGP01011413;LMGP01011439;LMGP01011479;LMGP01011500;LMGP01011525;LMGP01011582;LMGP01011757;LMGP01011805;LMGP01012145	C00157	map00564(Glycerophospholipid metabolism);map00590(Arachidonic acid metabolism);map00591(Linoleic acid metabolism);map00592(alpha-Linolenic acid metabolism);map01100(Metabolic pathways);map01110(Biosynthesis of secondary metabolites);map04723(Retrograde endocannabinoid signaling);map05231(Choline metabolism in cancer)	PC(14:0/18:1(11Z));PC(14:0/18:1(9Z));PC(14:1(9Z)/18:0);PC(16:0/16:1(9Z));PC(16:1(9Z)/16:0);PC(18:0/14:1(9Z));PC(18:1(11Z)/14:0);PC(18:1(9Z)/14:0);PE(15:0/20:1(11Z));PE(20:1(11Z)/15:0);PE-NMe(16:0/18:1(9Z));DG(22:5(4Z,7Z,10Z,13Z,16Z)/22:6(4Z,7Z,10Z,13Z,16Z,19Z)/0:0);DG(22:5(7Z,10Z,13Z,16Z,19Z)/22:6(4Z,7Z,10Z,13Z,16Z,19Z)/0:0);DG(22:6(4Z,7Z,10Z,13Z,16Z,19Z)/22:5(4Z,7Z,10Z,13Z,16Z)/0:0);DG(22:6(4Z,7…	55296.3	56244.7	52192.4	56090.6	43124.3	48002.3	44244.1	60342.8	70870.8	73767.1	61664.2	44987.9	55569	51825.1	59312.8	0.8738	down	0.266405	0.735466	0.968226	no
POS	POS_823.675_7.5723	823.675	7.57227	TG 14:0_16:0_18:3	84.9	C51H92O6	TG	Triacylglycerol	Triacylglycerols [GL0301]	Triradylglycerols [GL03]	Glycerolipids [GL]	LMGL03010020;LMGL03012718;LMGL03012772;LMGL03012829;LMGL03012847;LMGL03012880;LMGL03012881;LMGL03012933;LMGL03013234;LMGL03013262;LMGL03013336;LMGL03013360;LMGL03013426;LMGL03013443;LMGL03013444;LMGL03013462;LMGL03013748;LMGL03013774;LMGL03013842;LMGL03013843;LMGL03013864;LMGL03013885;LMGL03014154;LMGL03014228;LMGL03014229;LMGL03014252;LMGL03014296;LMGL03014612;LMGL03014633;LMGL03014657;LMGL03014…	C00422	map00561(Glycerolipid metabolism);map01100(Metabolic pathways);map04714(Thermogenesis);map04923(Regulation of lipolysis in adipocytes);map04931(Insulin resistance);map04975(Fat digestion and absorption);map04977(Vitamin digestion and absorption);map04979(Cholesterol metabolism);map05417(Lipid and atherosclerosis)	TG(18:3(9Z,12Z,15Z)/14:0/18:3(9Z,12Z,15Z));TG(14:0/22:6(4Z,7Z,10Z,13Z,16Z,19Z)/14:0);TG(14:1(9Z)/22:4(7Z,10Z,13Z,16Z)/14:1(9Z));TG(16:1(9Z)/18:4(6Z,9Z,12Z,15Z)/16:1(9Z));TG(18:3(6Z,9Z,12Z)/14:0/18:3(6Z,9Z,12Z));TG(14:0/14:0/22:6(4Z,7Z,10Z,13Z,16Z,19Z));TG(14:0/14:1(9Z)/22:5(4Z,7Z,10Z,13Z,16Z));TG(14:0/14:1(9Z)/22:5(7Z,10Z,13Z,16Z,19Z));TG(14:0/16:1(9Z)/20:5(5Z,8Z,11Z,14Z,17Z));TG(14:0/18:2(9Z,12Z…	17484.2	11414	10706.7	9876.84	9522.63	10728.1	10823.9	12289.4	14218.4	13139.8	22855.5	17373.2	13369.4	11622.1	15116.7	0.7688	down	0.105837	0.625268	1.29388	no
POS	POS_558.5059_5.9545	558.506	5.95446	DG 14:0_16:0	84.9	C33H64O5	DG	Diacylglycerol	Diacylglycerols [GL0201]	Diradylglycerols [GL02]	Glycerolipids [GL]	LMGL02010326;LMGL02010335;LMGL02010356;LMGL02010378	C00641	map00552(Teichoic acid biosynthesis);map00561(Glycerolipid metabolism);map00562(Inositol phosphate metabolism);map00564(Glycerophospholipid metabolism);map01100(Metabolic pathways);map01110(Biosynthesis of secondary metabolites);map04070(Phosphatidylinositol signaling system);map04730(Long-term depression)	NA	5376.41	5449.06	4995.64	5492.51	5028.05	5098.08	3874.55	5973.5	6017.05	7722.62	6110.06	4913.43	5504.25	5239.96	5768.53	0.9084	down	0.472736	0.822338	0.711205	no
POS	POS_685.4348_5.5467	685.435	5.54673	MGDG O-22:6_7:0	84.9	C38H62O9	EtherMGDG	Ether-linked monogalactosyldiacylglycerol	Glycosyldiacylglycerols [GL0501]	Glycosyldiradylglycerols [GL05]	Glycerolipids [GL]	NA	NA	NA	Goyaglycoside c;Gluten exorphin C	287222	293861	286901	283417	273501	276400	317122	287511	309448	239289	278523	296132	285777	283550	288004	0.9845	down	0.791083	0.934221	0.25545	no
NEG	NEG_698.5117_5.6498	698.512	5.64978	PE O-16:1_18:2	84.7	C39H74NO7P	EtherPE	Ether-linked phosphatidylethanolamine	1-alkyl,2-acylglycerophosphoethanolamines [GP0202]	Glycerophosphoethanolamines [GP02]	Glycerophospholipids [GP]	LMGP02020098;LMGP02020099	C04475	map00565(Ether lipid metabolism);map01100(Metabolic pathways)	PE(16:1(9Z)/P-18:1(11Z));PE(16:1(9Z)/P-18:1(9Z));PE(18:2(9Z,12Z)/P-16:0);PE(P-16:0/18:2(9Z,12Z));PE(P-18:1(11Z)/16:1(9Z));PE(P-18:1(9Z)/16:1(9Z))	2264.47	1865.45	2248.13	1984.1	1774.29	2150.36	1903.17	2170.01	3194.16	2372.72	1988.96	1679.62	2132.95	2047.8	2218.11	0.9232	down	0.551679	0.853391	0.775064	no
POS	POS_614.5689_6.6299	614.569	6.62993	DG 16:0_18:0	84.6	C37H72O5	DG	Diacylglycerol	Diacylglycerols [GL0201]	Diradylglycerols [GL02]	Glycerolipids [GL]	LMGL02010003;LMGL02010015;LMGL02010020;LMGL02010347;LMGL02010370;LMGL02010388;LMGL02010435	C00641	map00552(Teichoic acid biosynthesis);map00561(Glycerolipid metabolism);map00562(Inositol phosphate metabolism);map00564(Glycerophospholipid metabolism);map01100(Metabolic pathways);map01110(Biosynthesis of secondary metabolites);map04070(Phosphatidylinositol signaling system);map04730(Long-term depression)	DG(14:0/20:0/0:0);DG(16:0/18:0/0:0);DG(18:0/16:0/0:0);DG(20:0/14:0/0:0);DG(14:0/0:0/20:0);DG(16:0/0:0/18:0);DG(10:0/i-24:0/0:0);DG(10:0/0:0/i-24:0);DG(12:0/22:0/0:0);DG(12:0/0:0/22:0);DG(i-12:0/22:0/0:0);DG(i-12:0/0:0/22:0);DG(i-12:0/i-22:0/0:0);DG(i-12:0/0:0/i-22:0);DG(12:0/i-22:0/0:0);DG(12:0/0:0/i-22:0);DG(13:0/21:0/0:0);DG(13:0/0:0/21:0);DG(i-13:0/21:0/0:0);DG(i-13:0/0:0/21:0);DG(a-13:0/i-21:…	18009.9	17479.1	15904.4	16085	16053.8	18390.9	14957.8	17322.3	33258.7	19760	16868.4	16980.1	18422.5	16987.2	19857.9	0.8554	down	0.358222	0.782285	0.82979	no
POS	POS_819.6356_5.2176	819.636	5.21756	MGDG O-16:0_22:2	84.6	C47H88O9	EtherMGDG	Ether-linked monogalactosyldiacylglycerol	Glycosyldiacylglycerols [GL0501]	Glycosyldiradylglycerols [GL05]	Glycerolipids [GL]	NA	NA	NA	NA	37462.3	37132.4	38604.1	35944	36406.5	36967.4	34519.6	28570.4	34170	22707.6	31532.2	40076.3	34507.7	37086.1	31929.3	1.1615	up	0.0932581	0.618982	1.07171	no
POS	POS_923.7055_7.2517	923.706	7.25168	MGDG O-26:2_20:4	84.4	C55H96O9	EtherMGDG	Ether-linked monogalactosyldiacylglycerol	Glycosyldiacylglycerols [GL0501]	Glycosyldiradylglycerols [GL05]	Glycerolipids [GL]	NA	NA	NA	TG(20:5(5Z,8Z,11Z,14Z,17Z)/18:2(9Z,12Z)/20:5(5Z,8Z,11Z,14Z,17Z));TG(18:3(6Z,9Z,12Z)/22:6(4Z,7Z,10Z,13Z,16Z,19Z)/18:3(6Z,9Z,12Z));TG(20:4(5Z,8Z,11Z,14Z)/18:4(6Z,9Z,12Z,15Z)/20:4(5Z,8Z,11Z,14Z));TG(18:3(9Z,12Z,15Z)/22:6(4Z,7Z,10Z,13Z,16Z,19Z)/18:3(9Z,12Z,15Z));TG(18:4(6Z,9Z,12Z,15Z)/22:4(7Z,10Z,13Z,16Z)/18:4(6Z,9Z,12Z,15Z));TG(20:4(8Z,11Z,14Z,17Z)/18:4(6Z,9Z,12Z,15Z)/20:4(8Z,11Z,14Z,17Z));TG(22:6(4…	4198.97	4240.78	4025.49	5929.47	4172.54	3799.64	4189.81	4703.11	5160.72	6926.24	5623.84	5028.27	4833.24	4394.48	5272	0.8336	down	0.0863157	0.617088	1.08017	no
POS	POS_927.7381_7.5708	927.738	7.57076	MGDG O-26:0_20:4	84.3	C55H100O9	EtherMGDG	Ether-linked monogalactosyldiacylglycerol	Glycosyldiacylglycerols [GL0501]	Glycosyldiradylglycerols [GL05]	Glycerolipids [GL]	NA	NA	NA	TG(20:3(5Z,8Z,11Z)/18:4(6Z,9Z,12Z,15Z)/20:3(5Z,8Z,11Z));TG(18:3(6Z,9Z,12Z)/22:4(7Z,10Z,13Z,16Z)/18:3(6Z,9Z,12Z));TG(20:3n6/18:4(6Z,9Z,12Z,15Z)/20:3n6);TG(22:5(4Z,7Z,10Z,13Z,16Z)/14:0/22:5(4Z,7Z,10Z,13Z,16Z));TG(18:3(9Z,12Z,15Z)/22:4(7Z,10Z,13Z,16Z)/18:3(9Z,12Z,15Z));TG(18:4(6Z,9Z,12Z,15Z)/22:2(13Z,16Z)/18:4(6Z,9Z,12Z,15Z));TG(20:5(5Z,8Z,11Z,14Z,17Z)/18:0/20:5(5Z,8Z,11Z,14Z,17Z));TG(22:5(7Z,10Z,13…	53125.3	51989.4	53514.7	49505.8	47572.5	52537	48480.6	56215.3	63352	67254.1	61909.6	53781.6	54936.5	51374.1	58498.9	0.8782	down	0.0529917	0.614758	0.996348	no
POS	POS_836.8049_8.3069	836.805	8.30692	TG O-18:1_16:0_16:0	84.2	C53H102O5	EtherTG	Ether-linked triacylglycerol	Alkyldiacylglycerols [GL0302]	Triradylglycerols [GL03]	Glycerolipids [GL]	NA	NA	NA	TG(14:0/18:1(11Z)/o-18:0);TG(14:0/18:1(9Z)/o-18:0);TG(14:0/o-18:0/18:1(11Z));TG(14:0/o-18:0/18:1(9Z));TG(16:0/16:1(9Z)/o-18:0);TG(16:0/o-18:0/16:1(9Z));TG(18:0/14:1(9Z)/o-18:0);TG(18:0/o-18:0/14:1(9Z));TG(14:1(9Z)/18:0/o-18:0);TG(16:1(9Z)/16:0/o-18:0);TG(18:1(11Z)/14:0/o-18:0);TG(18:1(9Z)/14:0/o-18:0)	136193	143885	124227	134665	123544	138987	73886.9	133099	132845	161192	143373	108286	129515	133583	125447	1.0649	up	0.467004	0.820527	0.925956	no
POS	POS_941.8464_8.7287	941.846	8.7287	TG 16:0_16:0_24:0	84.1	C59H114O6	TG	Triacylglycerol	Triacylglycerols [GL0301]	Triradylglycerols [GL03]	Glycerolipids [GL]	LMGL03010335;LMGL03010340;LMGL03010379;LMGL03010412;LMGL03010459;LMGL03010472;LMGL03010509;LMGL03010622;LMGL03012684;LMGL03012805;LMGL03014109;LMGL03014487;LMGL03015244;LMGL03015270	C00422	map00561(Glycerolipid metabolism);map01100(Metabolic pathways);map04714(Thermogenesis);map04923(Regulation of lipolysis in adipocytes);map04931(Insulin resistance);map04975(Fat digestion and absorption);map04977(Vitamin digestion and absorption);map04979(Cholesterol metabolism);map05417(Lipid and atherosclerosis)	TG(20:0/18:3(6Z,9Z,12Z)/20:0);TG(20:0/18:3(9Z,12Z,15Z)/20:0);TG(18:1(11Z)/22:1(13Z)/18:1(11Z));TG(18:1(9Z)/22:1(13Z)/18:1(9Z));TG(20:1(11Z)/20:0/18:2(9Z,12Z));TG(20:1(11Z)/18:1(11Z)/20:1(11Z));TG(20:1(11Z)/18:1(9Z)/20:1(11Z));TG(22:1(13Z)/14:1(9Z)/22:1(13Z));TG(24:1(15Z)/15:0/20:2n6);TG(18:1(9Z)/20:1(11Z)/20:1(11Z));TG(18:2(9Z,12Z)/20:0/20:1(11Z));TG(18:1(9Z)/18:1(9Z)/22:1(13Z));TG(14:0/24:0/20:3…	4710.99	5077.69	6920.81	5879.15	1516.24	5881.74	4444.29	6147.82	6926.22	10303.9	5795.6	5240.22	5737.05	4997.77	6476.33	0.7717	down	0.246075	0.724304	1.4623	no
POS	POS_863.7065_7.6658	863.707	7.66582	TG 9:0_18:1_24:3	84.1	C54H96O6	TG	Triacylglycerol	Triacylglycerols [GL0301]	Triradylglycerols [GL03]	Glycerolipids [GL]	LMGL03010067;LMGL03010068;LMGL03010086;LMGL03010088;LMGL03010089;LMGL03010091;LMGL03010092;LMGL03012907;LMGL03013393;LMGL03013415;LMGL03013436;LMGL03013544;LMGL03013557;LMGL03013570;LMGL03013809;LMGL03013833;LMGL03013917;LMGL03013936;LMGL03013954;LMGL03013971;LMGL03013988;LMGL03014003;LMGL03014191;LMGL03014217;LMGL03014286;LMGL03014308;LMGL03014329;LMGL03014404;LMGL03014421;LMGL03014436;LMGL03014…	C00422	map00561(Glycerolipid metabolism);map01100(Metabolic pathways);map04714(Thermogenesis);map04923(Regulation of lipolysis in adipocytes);map04931(Insulin resistance);map04975(Fat digestion and absorption);map04977(Vitamin digestion and absorption);map04979(Cholesterol metabolism);map05417(Lipid and atherosclerosis)	TG(15:0/16:1(9Z)/22:6(4Z,7Z,10Z,13Z,16Z,19Z));TG(15:0/20:3(5Z,8Z,11Z)/18:4(6Z,9Z,12Z,15Z));TG(15:0/18:2(9Z,12Z)/20:5(5Z,8Z,11Z,14Z,17Z));TG(15:0/18:3(6Z,9Z,12Z)/20:4(5Z,8Z,11Z,14Z));TG(15:0/18:3(6Z,9Z,12Z)/20:4(8Z,11Z,14Z,17Z));TG(15:0/20:3n6/18:4(6Z,9Z,12Z,15Z));TG(15:0/20:4(5Z,8Z,11Z,14Z)/18:3(6Z,9Z,12Z));TG(15:0/20:4(5Z,8Z,11Z,14Z)/18:3(9Z,12Z,15Z));TG(15:0/18:3(9Z,12Z,15Z)/20:4(5Z,8Z,11Z,14Z)…	5086.49	3039.73	4648.67	4508.43	4132.94	2655.66	3903.62	3513.87	3402.41	5456.51	5188.28	3026.21	4046.9	4011.99	4081.82	0.9829	down	0.894837	0.966209	0.192628	no
POS	POS_808.7709_8.1333	808.771	8.13332	TG O-16:0_16:0_16:1	83.9	C51H98O5	EtherTG	Ether-linked triacylglycerol	Alkyldiacylglycerols [GL0302]	Triradylglycerols [GL03]	Glycerolipids [GL]	NA	NA	NA	DG(24:0/24:1(15Z)/0:0);DG(24:1(15Z)/24:0/0:0);DG(24:0/0:0/24:1n9);TG(14:0/16:1(9Z)/o-18:0);TG(14:0/o-18:0/16:1(9Z));TG(16:0/14:1(9Z)/o-18:0);TG(16:0/o-18:0/14:1(9Z));TG(14:1(9Z)/16:0/o-18:0);TG(16:1(9Z)/14:0/o-18:0)	13873.9	13967.5	13980.5	13952.2	13304.8	15500.8	10167.4	14219.5	14463.1	17704.5	14771.9	13621	14127.3	14096.6	14157.9	0.9957	down	0.924293	0.975529	0.541094	no
POS	POS_782.7202_7.7509	782.72	7.75092	TG 14:0_15:0_16:0	83.7	C48H92O6	TG	Triacylglycerol	Triacylglycerols [GL0301]	Triradylglycerols [GL03]	Glycerolipids [GL]	LMGL03012621;LMGL03012651;LMGL03012706;LMGL03012726;LMGL03012758;LMGL03013194;LMGL03013222;LMGL03013273;LMGL03013323;LMGL03013680;LMGL03013734;LMGL03014167	C00422	map00561(Glycerolipid metabolism);map01100(Metabolic pathways);map04714(Thermogenesis);map04923(Regulation of lipolysis in adipocytes);map04931(Insulin resistance);map04975(Fat digestion and absorption);map04977(Vitamin digestion and absorption);map04979(Cholesterol metabolism);map05417(Lipid and atherosclerosis)	TG(15:0/15:0/15:0);TG(14:0/15:0/16:0);TG(14:0/16:0/15:0);TG(15:0/14:0/16:0);TG(i-20:0/13:0/12:0);TG(i-20:0/i-17:0/8:0);TG(i-20:0/a-15:0/10:0);TG(20:0/a-13:0/i-12:0);TG(20:0/a-15:0/10:0);TG(20:0/8:0/i-17:0);TG(i-20:0/10:0/i-15:0);TG(20:0/a-13:0/12:0);TG(20:0/15:0/10:0);TG(20:0/i-13:0/12:0);TG(i-20:0/8:0/i-17:0);TG(20:0/13:0/i-12:0);TG(20:0/12:0/i-13:0);TG(i-20:0/a-17:0/8:0);TG(i-20:0/10:0/a-15:0);…	19249.4	18395.1	17796.1	18476.4	17308.2	22477.3	16721	22430.4	20523.1	19907.3	20526.4	19478.2	19440.8	18950.4	19931.1	0.9508	down	0.379648	0.79256	0.453109	no
POS	POS_725.5522_5.2946	725.552	5.29465	SM 34:1;2O	83.5	C39H79N2O6P	SM	Sphingomyelin	Ceramide phosphocholines (sphingomyelins) [SP0301]	Phosphosphingolipids [SP03]	Sphingolipids [SP]	LMSP03010003;LMSP03010042;LMSP03010043	C00550	map00600(Sphingolipid metabolism);map01100(Metabolic pathways);map04071(Sphingolipid signaling pathway);map04217(Necroptosis)	SM(d18:0/16:1(9Z));Palmitoyl sphingomyelin;DG(18:2n6/0:0/22:2n6);DG(20:2n6/0:0/22:2n6)	4654.91	3940.64	5399.91	5703.11	4113.44	4319.26	3598.66	6235.86	7173.94	7070.26	5417.26	4070.54	5141.48	4688.54	5594.42	0.8381	down	0.285976	0.748493	1.04184	no
POS	POS_615.4936_5.9921	615.494	5.9921	TG O-8:0_8:0_18:2	83.5	C37H68O5	EtherTG	Ether-linked triacylglycerol	Alkyldiacylglycerols [GL0302]	Triradylglycerols [GL03]	Glycerolipids [GL]	NA	NA	NA	DG(14:0/22:5(4Z,7Z,10Z,13Z,16Z)/0:0);DG(14:0/22:5(7Z,10Z,13Z,16Z,19Z)/0:0);DG(14:1(9Z)/22:4(7Z,10Z,13Z,16Z)/0:0);DG(16:0/20:5(5Z,8Z,11Z,14Z,17Z)/0:0);DG(16:1(9Z)/20:4(5Z,8Z,11Z,14Z)/0:0);DG(16:1(9Z)/20:4(8Z,11Z,14Z,17Z)/0:0);DG(18:1(11Z)/18:4(6Z,9Z,12Z,15Z)/0:0);DG(18:1(9Z)/18:4(6Z,9Z,12Z,15Z)/0:0);DG(18:2(9Z,12Z)/18:3(6Z,9Z,12Z)/0:0);DG(18:2(9Z,12Z)/18:3(9Z,12Z,15Z)/0:0);DG(18:3(6Z,9Z,12Z)/18:2(…	40903.2	42097.8	42805	43244.5	36230.2	39172	34584.9	45676.1	52527.3	56787.2	43421.4	37061.7	42875.9	40742.1	45009.8	0.9052	down	0.3393	0.775624	0.860522	no
POS	POS_665.5083_5.8828	665.508	5.8828	TG O-8:0_8:0_22:5	83.5	C41H70O5	EtherTG	Ether-linked triacylglycerol	Alkyldiacylglycerols [GL0302]	Triradylglycerols [GL03]	Glycerolipids [GL]	NA	NA	NA	DG(18:2(9Z,12Z)/22:6(4Z,7Z,10Z,13Z,16Z,19Z)/0:0);DG(18:3(6Z,9Z,12Z)/22:5(4Z,7Z,10Z,13Z,16Z)/0:0);DG(18:3(6Z,9Z,12Z)/22:5(7Z,10Z,13Z,16Z,19Z)/0:0);DG(18:3(9Z,12Z,15Z)/22:5(4Z,7Z,10Z,13Z,16Z)/0:0);DG(18:3(9Z,12Z,15Z)/22:5(7Z,10Z,13Z,16Z,19Z)/0:0);DG(18:4(6Z,9Z,12Z,15Z)/22:4(7Z,10Z,13Z,16Z)/0:0);DG(20:3(5Z,8Z,11Z)/20:5(5Z,8Z,11Z,14Z,17Z)/0:0);DG(20:3(8Z,11Z,14Z)/20:5(5Z,8Z,11Z,14Z,17Z)/0:0);DG(20:4(…	26582.1	27759.1	20214.1	19978.8	16483.3	26672.6	14719.9	30020.7	26248.8	26138.1	20272.3	16248.7	22611.5	22948.3	22274.8	1.0302	up	0.763316	0.926159	0.958117	no
POS	POS_969.8769_8.8782	969.877	8.87819	TG 16:0_18:0_24:0	83.4	C61H118O6	TG	Triacylglycerol	Triacylglycerols [GL0301]	Triradylglycerols [GL03]	Glycerolipids [GL]	LMGL03010589;LMGL03010755;LMGL03010760;LMGL03010786;LMGL03010818;LMGL03010825;LMGL03010960;LMGL03011100;LMGL03012806;LMGL03015328	C00422	map00561(Glycerolipid metabolism);map01100(Metabolic pathways);map04714(Thermogenesis);map04923(Regulation of lipolysis in adipocytes);map04931(Insulin resistance);map04975(Fat digestion and absorption);map04977(Vitamin digestion and absorption);map04979(Cholesterol metabolism);map05417(Lipid and atherosclerosis)	TG(20:1(11Z)/20:1(11Z)/20:1(11Z));TG(20:0/20:3(5Z,8Z,11Z)/20:0);TG(20:0/20:3n6/20:0);TG(18:1(11Z)/24:1(15Z)/18:1(11Z));TG(18:1(9Z)/24:1(15Z)/18:1(9Z));TG(22:1(13Z)/16:1(9Z)/22:1(13Z));TG(14:0/24:1(15Z)/22:2(13Z,16Z));TG(14:0/22:2(13Z,16Z)/24:1(15Z));TG(16:0/24:0/20:3(5Z,8Z,11Z));TG(16:0/24:0/20:3n6);TG(16:0/20:3(5Z,8Z,11Z)/24:0);TG(16:0/22:1(13Z)/22:2(13Z,16Z));TG(16:0/24:1(15Z)/20:2n6);TG(16:0/2…	5510.5	4089.63	3218.73	3048.97	2521.59	2920.72	4502.41	3246.09	4235.65	4250.81	4974.98	2804.47	3777.04	3551.69	4002.4	0.8874	down	0.373426	0.79015	0.717084	no
POS	POS_873.6907_7.3494	873.691	7.34939	MGDG O-24:0_18:3	83.4	C51H94O9	EtherMGDG	Ether-linked monogalactosyldiacylglycerol	Glycosyldiacylglycerols [GL0501]	Glycosyldiradylglycerols [GL05]	Glycerolipids [GL]	NA	NA	NA	Trieleostearin;Glycerol 1,2-di-(9Z,11E,13Z-octadecatrienoate) 3-(8Z,11Z,13E-octadecatrienoate);TG(18:3(6Z,9Z,12Z)/18:3(6Z,9Z,12Z)/18:3(6Z,9Z,12Z));TG(18:3(6Z,9Z,12Z)/18:3(9Z,12Z,15Z)/18:3(6Z,9Z,12Z));TG(20:4(5Z,8Z,11Z,14Z)/14:1(9Z)/20:4(5Z,8Z,11Z,14Z));TG(18:3(9Z,12Z,15Z)/18:3(6Z,9Z,12Z)/18:3(9Z,12Z,15Z));TG(18:3(9Z,12Z,15Z)/18:3(9Z,12Z,15Z)/18:3(9Z,12Z,15Z));TG(18:4(6Z,9Z,12Z,15Z)/18:1(11Z)/18:4…	7717.91	7285.28	7941.69	5157.27	6561.75	8437.34	6644.08	8984.56	11245.4	12234.9	9180.75	7634.45	8252.12	7183.54	9320.69	0.7707	down	0.061547	0.614758	1.36116	no
POS	POS_815.7424_8.329	815.742	8.32904	TG O-8:0_20:0_20:0	83.3	C51H100O5	EtherTG	Ether-linked triacylglycerol	Alkyldiacylglycerols [GL0302]	Triradylglycerols [GL03]	Glycerolipids [GL]	NA	NA	NA	TG(14:0/18:3(6Z,9Z,12Z)/o-18:0);TG(14:0/18:3(9Z,12Z,15Z)/o-18:0);TG(14:0/o-18:0/18:3(6Z,9Z,12Z));TG(14:0/o-18:0/18:3(9Z,12Z,15Z));TG(14:1(9Z)/18:2(9Z,12Z)/o-18:0);TG(14:1(9Z)/o-18:0/18:2(9Z,12Z));TG(18:2(9Z,12Z)/14:1(9Z)/o-18:0);TG(18:3(6Z,9Z,12Z)/14:0/o-18:0);TG(18:3(9Z,12Z,15Z)/14:0/o-18:0);DG(24:0/24:0/0:0);TG(15:0/o-18:0/15:0);DG(24:0/0:0/24:0);TG(14:0/16:0/o-18:0);TG(14:0/o-18:0/16:0);TG(15:…	8369.41	8458.78	9803.91	9069.89	7637.66	8711.72	6832.14	9883.49	11096.4	11170.6	9261.49	8583.99	9073.29	8675.23	9471.35	0.9159	down	0.38177	0.792653	0.781735	no
POS	POS_563.4615_5.9519	563.461	5.95186	TG O-8:0_8:0_14:0	83.2	C33H64O5	EtherTG	Ether-linked triacylglycerol	Alkyldiacylglycerols [GL0302]	Triradylglycerols [GL03]	Glycerolipids [GL]	NA	NA	NA	DG(14:0/18:3(6Z,9Z,12Z)/0:0);DG(14:0/18:3(9Z,12Z,15Z)/0:0);DG(14:1(9Z)/18:2(9Z,12Z)/0:0);DG(18:2(9Z,12Z)/14:1(9Z)/0:0);DG(18:3(6Z,9Z,12Z)/14:0/0:0);DG(18:3(9Z,12Z,15Z)/14:0/0:0);Robustocin;DG(14:0/0:0/18:3n6);DG(14:0/0:0/18:3n3);(9-cis,9'-cis)-7,7',8,8'-Tetrahydro-y,y-Carotene;7,7',8,8'-Tetrahydro-beta,beta-carotene;7,7',8,8'-Tetrahydrolycopene;DG(14:0/16:0/0:0);DG(15:0/15:0/0:0);DG(16:0/14:0/0:0…	6146.81	7831.22	6274.57	6542.78	6240.88	7006.58	5200.52	7531.29	8168.51	9071.44	7340.66	6528.07	6990.28	6673.8	7306.75	0.9134	down	0.394784	0.795937	0.7274	no
POS	POS_745.6281_7.4288	745.628	7.42877	TG 8:0_16:0_18:0	83.1	C45H86O6	TG	Triacylglycerol	Triacylglycerols [GL0301]	Triradylglycerols [GL03]	Glycerolipids [GL]	LMGL03012616;LMGL03012637;LMGL03012662;LMGL03012695;LMGL03013183;LMGL03013211;LMGL03013673	C00422	map00561(Glycerolipid metabolism);map01100(Metabolic pathways);map04714(Thermogenesis);map04923(Regulation of lipolysis in adipocytes);map04931(Insulin resistance);map04975(Fat digestion and absorption);map04977(Vitamin digestion and absorption);map04979(Cholesterol metabolism);map05417(Lipid and atherosclerosis)	TG(14:1(9Z)/16:1(9Z)/14:1(9Z));TG(14:1(9Z)/14:1(9Z)/16:1(9Z));TG(14:0/14:0/14:0);TG(i-20:0/14:0/8:0);TG(20:0/8:0/14:0);TG(i-20:0/i-14:0/8:0);TG(20:0/i-12:0/10:0);TG(i-20:0/i-12:0/10:0);TG(20:0/i-14:0/8:0);TG(20:0/10:0/i-12:0);TG(i-20:0/8:0/14:0);TG(i-20:0/8:0/i-14:0);TG(i-20:0/10:0/12:0);TG(i-20:0/12:0/10:0);TG(20:0/12:0/10:0);TG(20:0/8:0/i-14:0);TG(20:0/10:0/12:0);TG(i-20:0/10:0/i-12:0);TG(20:0/…	3798.94	4137.4	3925.58	4336.62	4063.66	5275.45	4563.81	4146.78	3683.77	4287.41	3932.98	3697.26	4154.14	4256.27	4052	1.0504	up	0.45384	0.816493	0.381441	no
POS	POS_744.5855_5.5916	744.585	5.59157	LPC 34:2-SN2	83.1	C42H82NO7P	LPC	Lysophophatidylcholine	Monoacylglycerophosphocholines [GP0105]	Glycerophosphocholines [GP01]	Glycerophospholipids [GP]	NA	C04230	map00564(Glycerophospholipid metabolism);map04148(Efferocytosis);map05231(Choline metabolism in cancer)	PC(16:0/P-18:1(11Z));PC(16:0/P-18:1(9Z));PC(16:1(9Z)/P-18:0);PC(18:1(11Z)/P-16:0);PC(18:1(9Z)/P-16:0);PC(O-16:0/18:2(9Z,12Z));PC(P-16:0/18:1(11Z));PC(P-16:0/18:1(9Z));PC(P-18:0/16:1(9Z));PC(P-18:1(11Z)/16:0);PC(P-18:1(9Z)/16:0)	6478.02	6360.29	6557.71	6589.96	5481.22	6136.41	5399.2	7770.65	8006.21	9276.74	7130.49	6442.85	6802.48	6267.27	7337.69	0.8541	down	0.123429	0.637888	1.05086	no
POS	POS_650.6415_7.0451	650.642	7.04509	Cer 18:1;2O/24:0	82.9	C42H83NO3	Cer_NS	Ceramide non-hydroxyfatty acid-sphingosine	N-acylsphingosines (ceramides) [SP0201]	Ceramides [SP02]	Sphingolipids [SP]	LMSP02010012	C00195	map00600(Sphingolipid metabolism);map01100(Metabolic pathways);map04071(Sphingolipid signaling pathway);map04217(Necroptosis);map04722(Neurotrophin signaling pathway);map04920(Adipocytokine signaling pathway);map04931(Insulin resistance);map04933(AGE-RAGE signaling pathway in diabetic complications);map05140(Leishmaniasis);map05415(Diabetic cardiomyopathy)	Ceramide (d18:1/24:0);Cer(d18:0/24:1(15Z));N-Lignoceroylsphingosine	3060.81	2954.96	3056.26	3232.09	2916.5	3232.56	2633.35	3091.61	3543.75	3695.31	3256.72	3018.57	3141.04	3075.53	3206.55	0.9591	down	0.514295	0.839572	0.544623	no
POS	POS_867.7368_7.9391	867.737	7.93914	TG 17:0_17:0_17:2	82.9	C54H100O6	TG	Triacylglycerol	Triacylglycerols [GL0301]	Triradylglycerols [GL03]	Glycerolipids [GL]	LMGL03010045;LMGL03010048;LMGL03010058;LMGL03010059;LMGL03010061;LMGL03010062;LMGL03010063;LMGL03010094;LMGL03012738;LMGL03012906;LMGL03012946;LMGL03013391;LMGL03013413;LMGL03013434;LMGL03013493;LMGL03013555;LMGL03013568;LMGL03013807;LMGL03013831;LMGL03013898;LMGL03013915;LMGL03013934;LMGL03013952;LMGL03014189;LMGL03014215;LMGL03014284;LMGL03014306;LMGL03014327;LMGL03014367;LMGL03014385;LMGL03014…	C00422	map00561(Glycerolipid metabolism);map01100(Metabolic pathways);map04714(Thermogenesis);map04923(Regulation of lipolysis in adipocytes);map04931(Insulin resistance);map04975(Fat digestion and absorption);map04977(Vitamin digestion and absorption);map04979(Cholesterol metabolism);map05417(Lipid and atherosclerosis)	TG(15:0/16:0/22:5(4Z,7Z,10Z,13Z,16Z));TG(15:0/16:0/22:5(7Z,10Z,13Z,16Z,19Z));TG(15:0/18:0/20:5(5Z,8Z,11Z,14Z,17Z));TG(15:0/16:1(9Z)/22:4(7Z,10Z,13Z,16Z));TG(15:0/18:1(11Z)/20:4(5Z,8Z,11Z,14Z));TG(15:0/18:1(11Z)/20:4(8Z,11Z,14Z,17Z));TG(15:0/18:1(9Z)/20:4(5Z,8Z,11Z,14Z));TG(15:0/18:1(9Z)/20:4(8Z,11Z,14Z,17Z));TG(15:0/20:1(11Z)/18:4(6Z,9Z,12Z,15Z));TG(15:0/20:3(5Z,8Z,11Z)/18:2(9Z,12Z));TG(15:0/18:2…	8464.37	8778.42	9576.9	8440.62	8428.31	9528.96	8034.46	9973.31	8847.99	9007.47	9455.38	9049.8	8965.5	8869.6	9061.4	0.9788	down	0.601236	0.872225	0.237165	no
NEG	NEG_794.5695_5.9829	794.57	5.98289	LNAPE 22:4/N-18:0	82.9	C45H82NO8P	LNAPE	N-acyl-lysophosphatidylethanolamine	NA	Glycerophosphoethanolamines [GP02]	Glycerophospholipids [GP]	NA	NA	NA	PC(15:0/22:4(7Z,10Z,13Z,16Z));PC(22:4(7Z,10Z,13Z,16Z)/15:0);PE(18:0/22:4(7Z,10Z,13Z,16Z));PE(18:2(9Z,12Z)/22:2(13Z,16Z));PE(18:3(6Z,9Z,12Z)/22:1(13Z));PE(18:3(9Z,12Z,15Z)/22:1(13Z));PE(18:4(6Z,9Z,12Z,15Z)/22:0);PE(20:0/20:4(5Z,8Z,11Z,14Z));PE(20:0/20:4(8Z,11Z,14Z,17Z));PE(20:1(11Z)/20:3(5Z,8Z,11Z));PE(20:1(11Z)/20:3(8Z,11Z,14Z));PE(20:2(11Z,14Z)/20:2(11Z,14Z));PE(20:3(5Z,8Z,11Z)/20:1(11Z));PE(20:…	2484.38	2831.35	3765.61	2840.58	2561.08	2620.93	2333.37	3322.96	3859.2	4443.44	3462.94	4155.94	3223.48	2850.66	3596.31	0.7927	down	0.0803716	0.614758	1.21955	no
POS	POS_869.7533_8.1316	869.753	8.13162	TG 16:0_17:0_18:1	82.8	C54H102O6	TG	Triacylglycerol	Triacylglycerols [GL0301]	Triradylglycerols [GL03]	Glycerolipids [GL]	LMGL03010038;LMGL03010049;LMGL03010050;LMGL03010051;LMGL03010079;LMGL03012959;LMGL03012983;LMGL03013390;LMGL03013412;LMGL03013474;LMGL03013554;LMGL03013567;LMGL03013806;LMGL03013830;LMGL03013876;LMGL03013914;LMGL03013933;LMGL03014017;LMGL03014188;LMGL03014214;LMGL03014264;LMGL03014283;LMGL03014305;LMGL03014347;LMGL03014366;LMGL03014593;LMGL03014645;LMGL03014688;LMGL03014752;LMGL03014997;LMGL03015…	C00422	map00561(Glycerolipid metabolism);map01100(Metabolic pathways);map04714(Thermogenesis);map04923(Regulation of lipolysis in adipocytes);map04931(Insulin resistance);map04975(Fat digestion and absorption);map04977(Vitamin digestion and absorption);map04979(Cholesterol metabolism);map05417(Lipid and atherosclerosis)	TG(14:0/15:0/22:1(13Z));TG(14:0/22:1(13Z)/15:0);TG(15:0/14:0/22:1(13Z));TG(15:0/16:0/20:1(11Z));TG(15:0/18:0/18:1(11Z));TG(15:0/18:0/18:1(9Z));TG(15:0/20:0/16:1(9Z));TG(15:0/22:0/14:1(9Z));TG(15:0/14:1(9Z)/22:0);TG(15:0/16:1(9Z)/20:0);TG(15:0/18:1(11Z)/18:0);TG(15:0/18:1(9Z)/18:0);TG(15:0/20:1(11Z)/16:0);TG(16:0/15:0/20:1(11Z));TG(18:0/15:0/18:1(11Z));TG(18:0/15:0/18:1(9Z));TG(20:0/15:0/16:1(9Z))…	13417.3	14289.4	14659.4	13528.9	11913.4	15374.3	11744.8	14914.2	16426.4	16289.7	14968.5	14079.6	14300.5	13863.8	14737.2	0.9407	down	0.370891	0.789608	0.651518	no
POS	POS_752.556_5.9352	752.556	5.93515	PE O-18:1_20:4	82.8	C43H78NO7P	EtherPE	Ether-linked phosphatidylethanolamine	1-alkyl,2-acylglycerophosphoethanolamines [GP0202]	Glycerophosphoethanolamines [GP02]	Glycerophospholipids [GP]	LMGP02020006;LMGP02020007;LMGP02020008	C04475	map00565(Ether lipid metabolism);map01100(Metabolic pathways)	PE(O-18:1(1Z)/20:4(5Z,8Z,11Z,14Z));PE(20:3(5Z,8Z,11Z)/P-18:1(11Z));PE(20:3(5Z,8Z,11Z)/P-18:1(9Z));PE(20:3(8Z,11Z,14Z)/P-18:1(11Z));PE(20:3(8Z,11Z,14Z)/P-18:1(9Z));PE(20:4(5Z,8Z,11Z,14Z)/P-18:0);PE(20:4(8Z,11Z,14Z,17Z)/P-18:0);PE(22:4(7Z,10Z,13Z,16Z)/P-16:0);PE(P-16:0/22:4(7Z,10Z,13Z,16Z));PE(P-18:0/20:4(8Z,11Z,14Z,17Z));PE(P-18:1(11Z)/20:3(5Z,8Z,11Z));PE(P-18:1(11Z)/20:3(8Z,11Z,14Z));PE(P-18:1(9Z…	26870.7	22710.7	21200.9	20559.2	18558.4	25236.7	14211.1	20365.2	20953.6	28034.1	29660	15969.3	22027.5	22522.8	21532.2	1.046	up	0.598943	0.871478	0.804186	no
POS	POS_876.7909_7.8116	876.791	7.81162	TG 16:0_18:1_18:1	82.3	C55H102O6	TG	Triacylglycerol	Triacylglycerols [GL0301]	Triradylglycerols [GL03]	Glycerolipids [GL]	LMGL03010083;LMGL03010084;LMGL03010087;LMGL03010090;LMGL03010100;LMGL03010101;LMGL03010104;LMGL03010113;LMGL03010114;LMGL03010115;LMGL03010128;LMGL03010129;LMGL03012678;LMGL03012798;LMGL03012894;LMGL03012947;LMGL03013457;LMGL03013476;LMGL03013494;LMGL03013582;LMGL03013856;LMGL03013878;LMGL03013899;LMGL03013958;LMGL03014020;LMGL03014033;LMGL03014242;LMGL03014266;LMGL03014333;LMGL03014350;LMGL03014…	C00422	map00561(Glycerolipid metabolism);map01100(Metabolic pathways);map04714(Thermogenesis);map04923(Regulation of lipolysis in adipocytes);map04931(Insulin resistance);map04975(Fat digestion and absorption);map04977(Vitamin digestion and absorption);map04979(Cholesterol metabolism);map05417(Lipid and atherosclerosis)	NA	217717	243800	234344	232785	209724	256661	191254	268193	296486	329840	277519	226464	248732	232505	264960	0.8775	down	0.216111	0.710027	0.905007	no
POS	POS_787.6648_6.4586	787.665	6.45859	SM 8:0;2O/32:1	82.2	C45H91N2O6P	SM	Sphingomyelin	Ceramide phosphocholines (sphingomyelins) [SP0301]	Phosphosphingolipids [SP03]	Sphingolipids [SP]	LMSP03010006;LMSP03010073	C00550	map00600(Sphingolipid metabolism);map01100(Metabolic pathways);map04071(Sphingolipid signaling pathway);map04217(Necroptosis)	SM(d18:0/22:1(13Z));SM(d18:1/22:0)	5986.01	5718.14	5261.41	5466.42	5587.43	5365.57	4403.56	5695.58	6599.35	7405.87	5964.2	4972.4	5702.16	5564.16	5840.16	0.9527	down	0.676876	0.89818	0.609482	no
POS	POS_720.5857_5.9354	720.586	5.93538	LPC 32:0-SN2	82.2	C40H82NO7P	LPC	Lysophophatidylcholine	Monoacylglycerophosphocholines [GP0105]	Glycerophosphocholines [GP01]	Glycerophospholipids [GP]	NA	C04230	map00564(Glycerophospholipid metabolism);map04148(Efferocytosis);map05231(Choline metabolism in cancer)	NA	2622.44	2280.38	2268.28	2180.38	2053.94	2677.47	1944.67	2440.76	2697.61	2855.17	2446.19	1979.25	2370.55	2347.15	2393.94	0.9805	down	0.85968	0.957216	0.651933	no
POS	POS_841.7584_8.3078	841.758	8.30779	TG O-14:1_18:0_18:0	82.2	C53H102O5	EtherTG	Ether-linked triacylglycerol	Alkyldiacylglycerols [GL0302]	Triradylglycerols [GL03]	Glycerolipids [GL]	NA	NA	NA	TG(14:0/20:4(5Z,8Z,11Z,14Z)/o-18:0);TG(14:0/20:4(8Z,11Z,14Z,17Z)/o-18:0);TG(14:0/o-18:0/20:4(5Z,8Z,11Z,14Z));TG(14:0/o-18:0/20:4(8Z,11Z,14Z,17Z));TG(16:0/18:4(6Z,9Z,12Z,15Z)/o-18:0);TG(16:0/o-18:0/18:4(6Z,9Z,12Z,15Z));TG(14:1(9Z)/20:3(5Z,8Z,11Z)/o-18:0);TG(14:1(9Z)/20:3n6/o-18:0);TG(14:1(9Z)/o-18:0/20:3(5Z,8Z,11Z));TG(14:1(9Z)/o-18:0/20:3n6);TG(16:1(9Z)/18:3(6Z,9Z,12Z)/o-18:0);TG(16:1(9Z)/18:3(9Z…	16676.4	16412.7	18721.6	17744.7	15901.5	15999.4	12849.3	17425.4	19453.6	20649.9	16803.6	14464.3	16925.2	16909.4	16941	0.9981	down	0.90702	0.970341	0.721954	no
POS	POS_643.5246_6.2867	643.525	6.2867	TG O-8:0_14:1_14:1	82.1	C39H72O5	EtherTG	Ether-linked triacylglycerol	Alkyldiacylglycerols [GL0302]	Triradylglycerols [GL03]	Glycerolipids [GL]	NA	NA	NA	DG(16:0/22:5(4Z,7Z,10Z,13Z,16Z)/0:0);DG(16:0/22:5(7Z,10Z,13Z,16Z,19Z)/0:0);DG(16:1(9Z)/22:4(7Z,10Z,13Z,16Z)/0:0);DG(18:0/20:5(5Z,8Z,11Z,14Z,17Z)/0:0);DG(18:1(11Z)/20:4(5Z,8Z,11Z,14Z)/0:0);DG(18:1(11Z)/20:4(8Z,11Z,14Z,17Z)/0:0);DG(18:1(9Z)/20:4(5Z,8Z,11Z,14Z)/0:0);DG(18:1(9Z)/20:4(8Z,11Z,14Z,17Z)/0:0);DG(18:2(9Z,12Z)/20:3(5Z,8Z,11Z)/0:0);DG(18:2(9Z,12Z)/20:3(8Z,11Z,14Z)/0:0);DG(18:3(6Z,9Z,12Z)/20:…	22719.9	21754.5	22737.4	23707	18953.9	22281.4	19461.1	22787.7	25663.6	26026.6	19596.7	20938.8	22219.1	22025.7	22412.4	0.9827	down	0.839394	0.950537	0.660104	no
POS	POS_871.7952_8.4741	871.795	8.47408	TG O-8:0_22:0_22:0	82.1	C55H108O5	EtherTG	Ether-linked triacylglycerol	Alkyldiacylglycerols [GL0302]	Triradylglycerols [GL03]	Glycerolipids [GL]	NA	NA	NA	NA	3461.65	3154.99	3751.3	4304.57	2939.17	3246.37	3086.95	3651.41	3540.06	4354.58	3636.58	3064.6	3516.02	3476.34	3555.7	0.9777	down	0.767099	0.927243	0.55462	no
POS	POS_810.7535_7.9611	810.754	7.96114	TG 15:0_16:0_16:0	82	C50H96O6	TG	Triacylglycerol	Triacylglycerols [GL0301]	Triradylglycerols [GL03]	Glycerolipids [GL]	LMGL03012714;LMGL03012728;LMGL03012767;LMGL03012874;LMGL03012900;LMGL03013201;LMGL03013230;LMGL03013281;LMGL03013331;LMGL03013374;LMGL03013688;LMGL03013743;LMGL03013790;LMGL03014172;LMGL03014222	C00422	map00561(Glycerolipid metabolism);map01100(Metabolic pathways);map04714(Thermogenesis);map04923(Regulation of lipolysis in adipocytes);map04931(Insulin resistance);map04975(Fat digestion and absorption);map04977(Vitamin digestion and absorption);map04979(Cholesterol metabolism);map05417(Lipid and atherosclerosis)	TG(16:0/15:0/16:0);TG(14:0/15:0/18:0);TG(14:0/18:0/15:0);TG(15:0/14:0/18:0);TG(15:0/16:0/16:0);TG(i-20:0/i-14:0/i-13:0);TG(i-20:0/8:0/19:0);TG(i-20:0/13:0/i-14:0);TG(i-20:0/8:0/i-19:0);TG(i-20:0/a-15:0/12:0);TG(20:0/12:0/i-15:0);TG(i-20:0/10:0/a-17:0);TG(i-20:0/a-13:0/i-14:0);TG(20:0/i-13:0/14:0);TG(i-20:0/13:0/14:0);TG(i-20:0/17:0/10:0);TG(20:0/i-19:0/8:0);TG(i-20:0/i-15:0/i-12:0);TG(i-20:0/15:0…	130084	145096	128211	131153	125430	148595	112441	156113	169686	183563	161315	143187	144573	134761	154384	0.8729	down	0.14025	0.653553	0.920244	no
POS	POS_641.5085_5.9886	641.508	5.98855	TG O-16:3_10:0_10:0	81.8	C39H70O5	EtherTG	Ether-linked triacylglycerol	Alkyldiacylglycerols [GL0302]	Triradylglycerols [GL03]	Glycerolipids [GL]	NA	NA	NA	DG(16:0/22:6(4Z,7Z,10Z,13Z,16Z,19Z)/0:0);DG(16:1(9Z)/22:5(4Z,7Z,10Z,13Z,16Z)/0:0);DG(16:1(9Z)/22:5(7Z,10Z,13Z,16Z,19Z)/0:0);DG(18:1(11Z)/20:5(5Z,8Z,11Z,14Z,17Z)/0:0);DG(18:1(9Z)/20:5(5Z,8Z,11Z,14Z,17Z)/0:0);DG(18:2(9Z,12Z)/20:4(5Z,8Z,11Z,14Z)/0:0);DG(18:2(9Z,12Z)/20:4(8Z,11Z,14Z,17Z)/0:0);DG(18:3(6Z,9Z,12Z)/20:3(5Z,8Z,11Z)/0:0);DG(18:3(6Z,9Z,12Z)/20:3(8Z,11Z,14Z)/0:0);DG(18:3(9Z,12Z,15Z)/20:3(5Z,…	18341.3	18221.4	17836.1	19334.9	16123.9	17435.2	18145.5	19124.7	22899	23933.6	18839.1	18207.3	19036.8	17882.1	20191.5	0.8856	down	0.0723737	0.614758	0.966637	no
POS	POS_589.4777_5.9676	589.478	5.96758	TG O-16:1_8:0_8:0	81.7	C35H66O5	EtherTG	Ether-linked triacylglycerol	Alkyldiacylglycerols [GL0302]	Triradylglycerols [GL03]	Glycerolipids [GL]	NA	NA	NA	DG(14:0/20:4(5Z,8Z,11Z,14Z)/0:0);DG(14:0/20:4(8Z,11Z,14Z,17Z)/0:0);DG(14:1(9Z)/20:3(5Z,8Z,11Z)/0:0);DG(14:1(9Z)/20:3(8Z,11Z,14Z)/0:0);DG(16:0/18:4(6Z,9Z,12Z,15Z)/0:0);DG(16:1(9Z)/18:3(6Z,9Z,12Z)/0:0);DG(16:1(9Z)/18:3(9Z,12Z,15Z)/0:0);DG(18:3(6Z,9Z,12Z)/16:1(9Z)/0:0);DG(18:3(9Z,12Z,15Z)/16:1(9Z)/0:0);DG(18:4(6Z,9Z,12Z,15Z)/16:0/0:0);DG(20:3(5Z,8Z,11Z)/14:1(9Z)/0:0);DG(20:3(8Z,11Z,14Z)/14:1(9Z)/0:0…	21126.3	22872.7	21999.4	21296	18985.1	20398.3	17208.8	26621.8	26863.5	28078.9	22249.7	19067	22230.6	21112.9	23348.3	0.9043	down	0.362011	0.785537	0.837116	no
POS	POS_797.6592_7.4287	797.659	7.42872	TG 14:0_14:0_18:2	81.6	C49H90O6	TG	Triacylglycerol	Triacylglycerols [GL0301]	Triradylglycerols [GL03]	Glycerolipids [GL]	LMGL03012654;LMGL03012667;LMGL03012710;LMGL03012763;LMGL03012787;LMGL03012820;LMGL03012927;LMGL03013226;LMGL03013254;LMGL03013307;LMGL03013327;LMGL03013351;LMGL03013373;LMGL03013716;LMGL03013739;LMGL03013765;LMGL03013789;LMGL03013813;LMGL03014145;LMGL03014171;LMGL03014197;LMGL03014576;LMGL03014602;LMGL03014627;LMGL03014979	C00422	map00561(Glycerolipid metabolism);map01100(Metabolic pathways);map04714(Thermogenesis);map04923(Regulation of lipolysis in adipocytes);map04931(Insulin resistance);map04975(Fat digestion and absorption);map04977(Vitamin digestion and absorption);map04979(Cholesterol metabolism);map05417(Lipid and atherosclerosis)	TG(14:0/20:5(5Z,8Z,11Z,14Z,17Z)/14:0);TG(14:1(9Z)/20:3(5Z,8Z,11Z)/14:1(9Z));TG(14:1(9Z)/20:3n6/14:1(9Z));TG(14:0/14:0/20:5(5Z,8Z,11Z,14Z,17Z));TG(14:0/14:1(9Z)/20:4(5Z,8Z,11Z,14Z));TG(14:0/14:1(9Z)/20:4(8Z,11Z,14Z,17Z));TG(14:0/16:1(9Z)/18:4(6Z,9Z,12Z,15Z));TG(14:0/20:4(5Z,8Z,11Z,14Z)/14:1(9Z));TG(14:0/18:4(6Z,9Z,12Z,15Z)/16:1(9Z));TG(14:0/20:4(8Z,11Z,14Z,17Z)/14:1(9Z));TG(16:0/14:1(9Z)/18:4(6Z,9…	7376.5	7102.78	7345.11	7305.49	7104.36	7039.82	7062.64	9441.71	6261.31	9773.75	8844.43	7136.97	7649.57	7212.34	8086.8	0.8919	down	0.23439	0.719826	0.700798	no
POS	POS_645.5397_6.6148	645.54	6.61477	TG O-16:1_10:0_10:0	81.4	C39H74O5	EtherTG	Ether-linked triacylglycerol	Alkyldiacylglycerols [GL0302]	Triradylglycerols [GL03]	Glycerolipids [GL]	NA	NA	NA	DG(16:0/22:4(7Z,10Z,13Z,16Z)/0:0);DG(18:0/20:4(5Z,8Z,11Z,14Z)/0:0);DG(18:0/20:4(8Z,11Z,14Z,17Z)/0:0);DG(18:1(11Z)/20:3(8Z,11Z,14Z)/0:0);DG(18:1(9Z)/20:3(5Z,8Z,11Z)/0:0);DG(18:1(9Z)/20:3(8Z,11Z,14Z)/0:0);DG(18:2(9Z,12Z)/20:2(11Z,14Z)/0:0);DG(18:3(6Z,9Z,12Z)/20:1(11Z)/0:0);DG(18:3(9Z,12Z,15Z)/20:1(11Z)/0:0);DG(18:4(6Z,9Z,12Z,15Z)/20:0/0:0);DG(20:0/18:4(6Z,9Z,12Z,15Z)/0:0);DG(20:1(11Z)/18:3(6Z,9Z,12…	9063.38	9364.34	8872.72	8993.73	9082.81	9783.06	6610.93	9998.53	10662.7	12391.6	8888.51	7772.74	9290.42	9193.34	9387.5	0.9793	down	0.996446	0.998453	0.722691	no
POS	POS_639.4936_5.8828	639.494	5.88275	TG O-16:4_10:0_10:0	81.4	C39H68O5	EtherTG	Ether-linked triacylglycerol	Alkyldiacylglycerols [GL0302]	Triradylglycerols [GL03]	Glycerolipids [GL]	NA	NA	NA	DG(16:1(9Z)/22:6(4Z,7Z,10Z,13Z,16Z,19Z)/0:0);DG(18:2(9Z,12Z)/20:5(5Z,8Z,11Z,14Z,17Z)/0:0);DG(18:3(6Z,9Z,12Z)/20:4(5Z,8Z,11Z,14Z)/0:0);DG(18:3(6Z,9Z,12Z)/20:4(8Z,11Z,14Z,17Z)/0:0);DG(18:3(9Z,12Z,15Z)/20:4(5Z,8Z,11Z,14Z)/0:0);DG(18:3(9Z,12Z,15Z)/20:4(8Z,11Z,14Z,17Z)/0:0);DG(18:4(6Z,9Z,12Z,15Z)/20:3(5Z,8Z,11Z)/0:0);DG(18:4(6Z,9Z,12Z,15Z)/20:3(8Z,11Z,14Z)/0:0);DG(20:3(5Z,8Z,11Z)/18:4(6Z,9Z,12Z,15Z)/0…	25973.1	30843.2	29244.6	28390.4	23787.1	26454.1	21308.6	32994.6	39767	41302.3	31720	26628.3	29867.8	27448.7	32286.8	0.8502	down	0.239545	0.720762	1.02918	no
POS	POS_810.599_5.6401	810.599	5.6401	PC 19:2_19:2	81.3	C46H84NO8P	PC	Phosphatidylcholine	Diacylglycerophosphocholines [GP0101]	Glycerophosphocholines [GP01]	Glycerophospholipids [GP]	LMGP01010642;LMGP01010802;LMGP01010804;LMGP01010904;LMGP01011609;LMGP01011632;LMGP01011660;LMGP01011689;LMGP01011719;LMGP01011796;LMGP01011819;LMGP01011820;LMGP01011848;LMGP01011878;LMGP01011907;LMGP01012072;LMGP01012144;LMGP01012154;LMGP01012155;LMGP01012197;LMGP01012198;LMGP01012206	C00157	map00564(Glycerophospholipid metabolism);map00590(Arachidonic acid metabolism);map00591(Linoleic acid metabolism);map00592(alpha-Linolenic acid metabolism);map01100(Metabolic pathways);map01110(Biosynthesis of secondary metabolites);map04723(Retrograde endocannabinoid signaling);map05231(Choline metabolism in cancer)	PC(16:0/22:4(7Z,10Z,13Z,16Z));PC(18:0/20:4(5Z,8Z,11Z,14Z));PC(18:0/20:4(8Z,11Z,14Z,17Z));PC(18:1(11Z)/20:3(5Z,8Z,11Z));PC(18:1(11Z)/20:3(8Z,11Z,14Z));PC(18:1(9Z)/20:3(5Z,8Z,11Z));PC(18:1(9Z)/20:3(8Z,11Z,14Z));PC(18:2(9Z,12Z)/20:2(11Z,14Z));PC(18:3(6Z,9Z,12Z)/20:1(11Z));PC(18:3(9Z,12Z,15Z)/20:1(11Z));PC(18:4(6Z,9Z,12Z,15Z)/20:0);PC(20:0/18:4(6Z,9Z,12Z,15Z));PC(20:1(11Z)/18:3(6Z,9Z,12Z));PC(20:1(11…	64625.3	72272.6	78367.9	70364.1	52880.1	62700	40384.2	79830.6	88829.6	99972.2	61176.8	50665.7	68505.8	66868.3	70143.2	0.9533	down	0.967961	0.988808	1.05907	no
POS	POS_773.6593_7.6554	773.659	7.65539	TG 14:0_14:0_16:0	81.3	C47H90O6	TG	Triacylglycerol	Triacylglycerols [GL0301]	Triradylglycerols [GL03]	Glycerolipids [GL]	LMGL03012645;LMGL03012664;LMGL03012700;LMGL03012756;LMGL03012784;LMGL03013192;LMGL03013216;LMGL03013270;LMGL03013677;LMGL03013732	C00422	map00561(Glycerolipid metabolism);map01100(Metabolic pathways);map04714(Thermogenesis);map04923(Regulation of lipolysis in adipocytes);map04931(Insulin resistance);map04975(Fat digestion and absorption);map04977(Vitamin digestion and absorption);map04979(Cholesterol metabolism);map05417(Lipid and atherosclerosis)	TG(14:0/18:3(6Z,9Z,12Z)/14:0);TG(14:0/18:3(9Z,12Z,15Z)/14:0);TG(14:1(9Z)/18:1(11Z)/14:1(9Z));TG(14:1(9Z)/18:1(9Z)/14:1(9Z));TG(16:1(9Z)/14:1(9Z)/16:1(9Z));TG(14:0/14:0/18:3(6Z,9Z,12Z));TG(14:0/14:0/18:3(9Z,12Z,15Z));TG(14:0/14:1(9Z)/18:2(9Z,12Z));TG(14:0/18:2(9Z,12Z)/14:1(9Z));TG(14:1(9Z)/14:0/18:2(9Z,12Z));TG(14:1(9Z)/14:1(9Z)/18:1(11Z));TG(14:1(9Z)/14:1(9Z)/18:1(9Z));TG(14:1(9Z)/16:1(9Z)/16:1(9…	8045.89	8245.66	8386	8220.82	7500.64	8745.82	7898.78	7871.18	8151.57	7524.19	8291.39	7386.11	8022.34	8190.81	7853.87	1.0429	up	0.162398	0.675288	0.549934	no
POS	POS_795.6434_7.3446	795.643	7.34457	TG 14:0_14:0_18:3	81.3	C49H88O6	TG	Triacylglycerol	Triacylglycerols [GL0301]	Triradylglycerols [GL03]	Glycerolipids [GL]	LMGL03012655;LMGL03012711;LMGL03012764;LMGL03012765;LMGL03012821;LMGL03012845;LMGL03012928;LMGL03013227;LMGL03013255;LMGL03013328;LMGL03013329;LMGL03013352;LMGL03013396;LMGL03013740;LMGL03013741;LMGL03013766;LMGL03013814;LMGL03014146;LMGL03014198;LMGL03014577;LMGL03014603	C00422	map00561(Glycerolipid metabolism);map01100(Metabolic pathways);map04714(Thermogenesis);map04923(Regulation of lipolysis in adipocytes);map04931(Insulin resistance);map04975(Fat digestion and absorption);map04977(Vitamin digestion and absorption);map04979(Cholesterol metabolism);map05417(Lipid and atherosclerosis)	TG(14:1(9Z)/20:4(5Z,8Z,11Z,14Z)/14:1(9Z));TG(14:1(9Z)/20:4(8Z,11Z,14Z,17Z)/14:1(9Z));TG(14:0/14:1(9Z)/20:5(5Z,8Z,11Z,14Z,17Z));TG(14:0/20:5(5Z,8Z,11Z,14Z,17Z)/14:1(9Z));TG(14:1(9Z)/14:0/20:5(5Z,8Z,11Z,14Z,17Z));TG(14:1(9Z)/14:1(9Z)/20:4(5Z,8Z,11Z,14Z));TG(14:1(9Z)/14:1(9Z)/20:4(8Z,11Z,14Z,17Z));TG(14:1(9Z)/16:1(9Z)/18:4(6Z,9Z,12Z,15Z));TG(14:1(9Z)/18:4(6Z,9Z,12Z,15Z)/16:1(9Z));TG(16:1(9Z)/14:1(9Z…	1974.09	3095.63	3453.95	3547.97	1833.87	3107.58	1800.02	2446.32	2734.13	4104.74	2729.68	2124.22	2746.02	2835.52	2656.52	1.0674	up	0.695071	0.904723	1.01845	no
POS	POS_711.5281_6.4348	711.528	6.43475	MGDG O-8:0_22:0	81.3	C39H76O9	EtherMGDG	Ether-linked monogalactosyldiacylglycerol	Glycosyldiacylglycerols [GL0501]	Glycosyldiradylglycerols [GL05]	Glycerolipids [GL]	NA	NA	NA	DG(18:0/22:4(7Z,10Z,13Z,16Z)/0:0);DG(18:1(11Z)/20:3(5Z,8Z,11Z)/0:0);DG(18:2(9Z,12Z)/22:2(13Z,16Z)/0:0);DG(18:3(6Z,9Z,12Z)/22:1(13Z)/0:0);DG(18:3(9Z,12Z,15Z)/22:1(13Z)/0:0);DG(18:4(6Z,9Z,12Z,15Z)/22:0/0:0);DG(20:0/20:4(5Z,8Z,11Z,14Z)/0:0);DG(20:0/20:4(8Z,11Z,14Z,17Z)/0:0);DG(20:1(11Z)/20:3(5Z,8Z,11Z)/0:0);DG(20:1(11Z)/20:3(8Z,11Z,14Z)/0:0);DG(20:2(11Z,14Z)/20:2(11Z,14Z)/0:0);DG(20:3(5Z,8Z,11Z)/20:…	3602.25	4254.71	3958.06	4026.68	4192.41	3526.9	3921.01	3805.37	5039.24	4521.78	3842.32	4222.57	4076.11	3926.84	4225.38	0.9293	down	0.233033	0.71969	0.585814	no
POS	POS_813.7268_8.1353	813.727	8.13531	TG O-16:1_16:0_16:0	81.1	C51H98O5	EtherTG	Ether-linked triacylglycerol	Alkyldiacylglycerols [GL0302]	Triradylglycerols [GL03]	Glycerolipids [GL]	NA	NA	NA	TG(14:0/18:4(6Z,9Z,12Z,15Z)/o-18:0);TG(14:0/o-18:0/18:4(6Z,9Z,12Z,15Z));TG(14:1(9Z)/18:3(6Z,9Z,12Z)/o-18:0);TG(14:1(9Z)/18:3(9Z,12Z,15Z)/o-18:0);TG(14:1(9Z)/o-18:0/18:3(6Z,9Z,12Z));TG(14:1(9Z)/o-18:0/18:3(9Z,12Z,15Z));TG(18:3(6Z,9Z,12Z)/14:1(9Z)/o-18:0);TG(18:3(9Z,12Z,15Z)/14:1(9Z)/o-18:0);TG(18:4(6Z,9Z,12Z,15Z)/14:0/o-18:0);DG(24:0/24:1(15Z)/0:0);DG(24:1(15Z)/24:0/0:0);DG(24:0/0:0/24:1n9);TG(14:…	2789.51	2686.52	2827.84	3212.2	2460.38	2794.9	2748.96	2776.93	2664.47	3103.75	2908.09	2792.95	2813.88	2795.23	2832.53	0.9868	down	0.723297	0.913186	0.252367	no
POS	POS_695.5545_6.4344	695.554	6.4344	TG O-8:0_16:0_16:4	81.1	C43H76O5	EtherTG	Ether-linked triacylglycerol	Alkyldiacylglycerols [GL0302]	Triradylglycerols [GL03]	Glycerolipids [GL]	NA	NA	NA	DG(20:1(11Z)/22:6(4Z,7Z,10Z,13Z,16Z,19Z)/0:0);DG(20:2(11Z,14Z)/22:5(4Z,7Z,10Z,13Z,16Z)/0:0);DG(20:2(11Z,14Z)/22:5(7Z,10Z,13Z,16Z,19Z)/0:0);DG(20:3(5Z,8Z,11Z)/22:4(7Z,10Z,13Z,16Z)/0:0);DG(20:3(8Z,11Z,14Z)/22:4(7Z,10Z,13Z,16Z)/0:0);DG(20:5(5Z,8Z,11Z,14Z,17Z)/22:2(13Z,16Z)/0:0);DG(22:2(13Z,16Z)/20:5(5Z,8Z,11Z,14Z,17Z)/0:0);DG(22:4(7Z,10Z,13Z,16Z)/20:3(5Z,8Z,11Z)/0:0);DG(22:4(7Z,10Z,13Z,16Z)/20:3(8Z,…	6850.66	7060.4	9772.8	7727.6	7330.82	6689.88	7168.53	7740.03	8465.71	8567.94	7338.63	6820.95	7627.83	7572.03	7683.63	0.9855	down	0.780349	0.930972	0.430275	no
POS	POS_594.5978_6.5795	594.598	6.57946	Cer 18:1;2O/20:0	81	C38H75NO3	Cer_NS	Ceramide non-hydroxyfatty acid-sphingosine	N-acylsphingosines (ceramides) [SP0201]	Ceramides [SP02]	Sphingolipids [SP]	LMSP02010007;LMSP02010016;LMSP02010040	C00195	map00600(Sphingolipid metabolism);map01100(Metabolic pathways);map04071(Sphingolipid signaling pathway);map04217(Necroptosis);map04722(Neurotrophin signaling pathway);map04920(Adipocytokine signaling pathway);map04931(Insulin resistance);map04933(AGE-RAGE signaling pathway in diabetic complications);map05140(Leishmaniasis);map05415(Diabetic cardiomyopathy)	NA	7048.95	6733.17	7312.63	6655.22	7015.11	7270.67	9629.9	6976.6	8468.24	6853.98	7094.71	6399.09	7288.19	7005.96	7570.42	0.9254	down	0.338407	0.775624	0.533781	no
POS	POS_647.5551_6.9183	647.555	6.91834	TG O-8:0_14:0_14:0	81	C39H76O5	EtherTG	Ether-linked triacylglycerol	Alkyldiacylglycerols [GL0302]	Triradylglycerols [GL03]	Glycerolipids [GL]	NA	NA	NA	DG(16:1(9Z)/22:2(13Z,16Z)/0:0);DG(18:0/20:3(5Z,8Z,11Z)/0:0);DG(18:0/20:3(8Z,11Z,14Z)/0:0);DG(18:1(11Z)/20:2(11Z,14Z)/0:0);DG(18:1(9Z)/20:2(11Z,14Z)/0:0);DG(18:2(9Z,12Z)/20:1(11Z)/0:0);DG(18:3(6Z,9Z,12Z)/20:0/0:0);DG(18:3(9Z,12Z,15Z)/20:0/0:0);DG(20:0/18:3(6Z,9Z,12Z)/0:0);DG(20:0/18:3(9Z,12Z,15Z)/0:0);DG(20:1(11Z)/18:2(9Z,12Z)/0:0);DG(20:2(11Z,14Z)/18:1(11Z)/0:0);DG(20:2(11Z,14Z)/18:1(9Z)/0:0);DG(…	5601.91	5587.79	5950.92	5773.99	5707.44	6750.26	5452.76	5465.18	6169.93	5936.69	5921.54	6104.36	5868.56	5895.38	5841.74	1.0092	up	0.827662	0.946689	0.160593	no
POS	POS_907.7654_7.9828	907.765	7.9828	TG 18:0_18:1_18:2	80.9	C57H104O6	TG	Triacylglycerol	Triacylglycerols [GL0301]	Triradylglycerols [GL03]	Glycerolipids [GL]	LMGL03010233;LMGL03010236;LMGL03010237;LMGL03010240;LMGL03010243;LMGL03010250;LMGL03010252;LMGL03010256;LMGL03010262;LMGL03010263;LMGL03010267;LMGL03010268;LMGL03010271;LMGL03010272;LMGL03010275;LMGL03010293;LMGL03010294;LMGL03010295;LMGL03010326;LMGL03010368;LMGL03010408;LMGL03010417;LMGL03012612;LMGL03012613;LMGL03012858;LMGL03012992;LMGL03012995;LMGL03013021;LMGL03013590;LMGL03013601;LMGL03013…	C00422	map00561(Glycerolipid metabolism);map01100(Metabolic pathways);map04714(Thermogenesis);map04923(Regulation of lipolysis in adipocytes);map04931(Insulin resistance);map04975(Fat digestion and absorption);map04977(Vitamin digestion and absorption);map04979(Cholesterol metabolism);map05417(Lipid and atherosclerosis)	TG(18:1(9Z)/18:1(9Z)/18:1(9Z));TG(18:1(9Z)/18:1(11Z)/18:1(9Z));Tripetroselinin;TG(18:0/18:3(6Z,9Z,12Z)/18:0);TG(18:0/18:3(9Z,12Z,15Z)/18:0);TG(20:0/18:2(9Z,12Z)/16:1(9Z));TG(16:1(9Z)/22:1(13Z)/16:1(9Z));TG(18:1(11Z)/18:1(11Z)/18:1(11Z));TG(18:1(11Z)/18:1(9Z)/18:1(11Z));TG(20:1(11Z)/14:1(9Z)/20:1(11Z));TG(16:0/18:2(9Z,12Z)/20:1(11Z));TG(18:0/18:1(9Z)/18:2(9Z,12Z));TG(16:1(9Z)/18:1(9Z)/20:1(11Z));T…	51926.1	37458.6	58731.1	53326.8	51130.8	55806.2	52632.2	60948.3	63463.7	39186.3	57933.8	56400.2	53245.3	51396.6	55094.1	0.9329	down	0.497731	0.83263	0.507516	no
POS	POS_955.7674_7.716	955.767	7.71595	MGDG O-20:4_28:0	80.9	C57H104O9	EtherMGDG	Ether-linked monogalactosyldiacylglycerol	Glycosyldiacylglycerols [GL0501]	Glycosyldiradylglycerols [GL05]	Glycerolipids [GL]	NA	NA	NA	TG(22:5(7Z,10Z,13Z,16Z,19Z)/16:0/22:5(7Z,10Z,13Z,16Z,19Z));TG(20:3(5Z,8Z,11Z)/20:4(5Z,8Z,11Z,14Z)/20:3(5Z,8Z,11Z));TG(20:3(5Z,8Z,11Z)/20:4(8Z,11Z,14Z,17Z)/20:3(5Z,8Z,11Z));TG(20:3n6/20:4(5Z,8Z,11Z,14Z)/20:3n6);TG(20:3n6/20:4(8Z,11Z,14Z,17Z)/20:3n6);TG(22:5(4Z,7Z,10Z,13Z,16Z)/16:0/22:5(4Z,7Z,10Z,13Z,16Z));TG(20:5(5Z,8Z,11Z,14Z,17Z)/20:0/20:5(5Z,8Z,11Z,14Z,17Z));TG(20:4(5Z,8Z,11Z,14Z)/18:1(9Z)/22:5…	22254.7	13547.7	21031.3	20055.3	12041	21852.8	22460.7	23925	23753.9	23498.7	25297.5	20783.6	20875.2	18463.8	23286.6	0.7929	down	0.0652375	0.614758	1.3718	no
NEG	NEG_833.5183_4.9068	833.518	4.90683	PI 16:0_18:2	80.8	C43H79O13P	PI	Phosphatidylinositol	Diacylglycerophosphoinositols [GP0601]	Glycerophosphoinositols [GP06]	Glycerophospholipids [GP]	LMGP06010034;LMGP06010071;LMGP06010096;LMGP06010147;LMGP06010200;LMGP06010254;LMGP06010453;LMGP06010499;LMGP06010528;LMGP06010725;LMGP06010847;LMGP06010851;LMGP06010862;LMGP06010873;LMGP06010959	C01194	map00562(Inositol phosphate metabolism);map00563(Glycosylphosphatidylinositol (GPI)-anchor biosynthesis);map00564(Glycerophospholipid metabolism);map00571(Lipoarabinomannan (LAM) biosynthesis);map01100(Metabolic pathways);map04070(Phosphatidylinositol signaling system);map04136(Autophagy - other);map04138(Autophagy - yeast);map04140(Autophagy - animal);map05132(Salmonella infection);map05152(Tube…	PI(16:0/18:2(9Z,12Z));PI(16:1(9Z)/18:1(11Z));PI(16:1(9Z)/18:1(9Z));PI(16:2(9Z,12Z)/18:0);PI(18:0/16:2(9Z,12Z));PI(18:1(11Z)/16:1(9Z));PI(18:1(9Z)/16:1(9Z));PI(18:2(9Z,12Z)/16:0);1-hexadecanoyl-2-(9Z,12Z-octadecadienoyl)-sn-glycero-3-phospho-D-myo-inositol	1222.39	1291.35	1833.23	1316.79	1095.69	2282.69	1379.64	2332.03	1813.74	2016.61	1613.33	1377.04	1631.21	1507.02	1755.4	0.8585	down	0.269026	0.737963	0.952578	no
POS	POS_919.8049_8.3496	919.805	8.34958	TG O-16:1_18:3_22:0	80.8	C59H108O5	EtherTG	Ether-linked triacylglycerol	Alkyldiacylglycerols [GL0302]	Triradylglycerols [GL03]	Glycerolipids [GL]	NA	NA	NA	TG(18:1(11Z)/22:6(4Z,7Z,10Z,13Z,16Z,19Z)/o-18:0);TG(18:1(11Z)/o-18:0/22:6(4Z,7Z,10Z,13Z,16Z,19Z));TG(18:1(9Z)/22:6(4Z,7Z,10Z,13Z,16Z,19Z)/o-18:0);TG(18:1(9Z)/o-18:0/22:6(4Z,7Z,10Z,13Z,16Z,19Z));TG(20:3(5Z,8Z,11Z)/20:4(5Z,8Z,11Z,14Z)/o-18:0);TG(20:3(5Z,8Z,11Z)/20:4(8Z,11Z,14Z,17Z)/o-18:0);TG(20:3(5Z,8Z,11Z)/o-18:0/20:4(5Z,8Z,11Z,14Z));TG(20:3(5Z,8Z,11Z)/o-18:0/20:4(8Z,11Z,14Z,17Z));TG(18:2(9Z,12Z)…	5259.21	6171.68	6109.69	6036.03	5635.72	5675.27	5725.02	6912.85	7179.76	7775.06	6373.49	5813.32	6222.26	5814.6	6629.92	0.877	down	0.0546316	0.614758	1.00128	no
POS	POS_730.5351_4.7884	730.535	4.78838	PC 16:1_16:1	80.7	C40H76NO8P	PC	Phosphatidylcholine	Diacylglycerophosphocholines [GP0101]	Glycerophosphocholines [GP01]	Glycerophospholipids [GP]	LMGP01010494;LMGP01010496;LMGP01010682;LMGP01010684;LMGP01011330;LMGP01011390;LMGP01011414;LMGP01011440;LMGP01011526;LMGP01011555;LMGP01011597;LMGP01011616;LMGP01011835	C00157	map00564(Glycerophospholipid metabolism);map00590(Arachidonic acid metabolism);map00591(Linoleic acid metabolism);map00592(alpha-Linolenic acid metabolism);map01100(Metabolic pathways);map01110(Biosynthesis of secondary metabolites);map04723(Retrograde endocannabinoid signaling);map05231(Choline metabolism in cancer)	PC(14:0/18:2(9Z,12Z));PC(14:1(9Z)/18:1(11Z));PC(14:1(9Z)/18:1(9Z));PC(16:1(9Z)/16:1(9Z));PC(18:1(11Z)/14:1(9Z));PC(18:1(9Z)/14:1(9Z));PC(18:2(9Z,12Z)/14:0);PE(15:0/20:2(11Z,14Z));PE(20:2(11Z,14Z)/15:0);DG(22:6(4Z,7Z,10Z,13Z,16Z,19Z)/22:6(4Z,7Z,10Z,13Z,16Z,19Z)/0:0);DG(22:6n3/0:0/22:6n3)	2784.36	3374.14	3130.34	3113.64	2708.4	4988.26	2128.11	3069.84	3271.61	3783.72	5830.31	2487.64	3389.2	3349.86	3428.54	0.9771	down	0.959473	0.98539	0.422117	no
POS	POS_655.4673_5.8838	655.467	5.88381	MGDG O-8:0_18:0	80.7	C35H68O9	EtherMGDG	Ether-linked monogalactosyldiacylglycerol	Glycosyldiacylglycerols [GL0501]	Glycosyldiradylglycerols [GL05]	Glycerolipids [GL]	NA	NA	NA	DG(14:0/22:4(7Z,10Z,13Z,16Z)/0:0);DG(16:0/20:4(5Z,8Z,11Z,14Z)/0:0);DG(16:1(9Z)/20:3(5Z,8Z,11Z)/0:0);DG(16:1(9Z)/20:3(8Z,11Z,14Z)/0:0);DG(18:0/18:4(6Z,9Z,12Z,15Z)/0:0);DG(18:1(11Z)/18:3(6Z,9Z,12Z)/0:0);DG(18:1(11Z)/18:3(9Z,12Z,15Z)/0:0);DG(18:1(9Z)/18:3(6Z,9Z,12Z)/0:0);DG(18:1(9Z)/18:3(9Z,12Z,15Z)/0:0);DG(18:2(9Z,12Z)/18:2(9Z,12Z)/0:0);DG(18:3(6Z,9Z,12Z)/18:1(11Z)/0:0);DG(18:3(6Z,9Z,12Z)/18:1(9Z)/…	12095.1	13765.5	13642.3	13401.4	12139.8	12318.1	10719.6	15443.6	19120.5	18264.3	15543.9	12820	14106.2	12893.7	15318.7	0.8417	down	0.14676	0.65975	1.05874	no
POS	POS_808.7359_7.7509	808.736	7.75092	TG 15:0_16:0_16:1	80.6	C50H94O6	TG	Triacylglycerol	Triacylglycerols [GL0301]	Triradylglycerols [GL03]	Glycerolipids [GL]	LMGL03012768;LMGL03012875;LMGL03012954;LMGL03013202;LMGL03013259;LMGL03013282;LMGL03013308;LMGL03013332;LMGL03013356;LMGL03013375;LMGL03013397;LMGL03013689;LMGL03013717;LMGL03013744;LMGL03013770;LMGL03013791;LMGL03013815;LMGL03013837;LMGL03014150;LMGL03014173;LMGL03014199;LMGL03014223;LMGL03014247;LMGL03014578;LMGL03014628;LMGL03014980;LMGL03015005	C00422	map00561(Glycerolipid metabolism);map01100(Metabolic pathways);map04714(Thermogenesis);map04923(Regulation of lipolysis in adipocytes);map04931(Insulin resistance);map04975(Fat digestion and absorption);map04977(Vitamin digestion and absorption);map04979(Cholesterol metabolism);map05417(Lipid and atherosclerosis)	TG(14:0/15:0/18:1(11Z));TG(14:0/15:0/18:1(9Z));TG(14:0/18:1(11Z)/15:0);TG(14:0/18:1(9Z)/15:0);TG(15:0/14:0/18:1(11Z));TG(15:0/14:0/18:1(9Z));TG(15:0/16:0/16:1(9Z));TG(15:0/18:0/14:1(9Z));TG(15:0/14:1(9Z)/18:0);TG(15:0/16:1(9Z)/16:0);TG(16:0/15:0/16:1(9Z));TG(18:0/15:0/14:1(9Z))	33134.2	32352.4	31843.7	30995.2	29045.6	34174.3	27227.8	47074	38734.7	42384.9	38168.9	33995	34927.6	31924.2	37930.9	0.8416	down	0.0973652	0.618982	1.05447	no
NEG	NEG_738.5073_5.2395	738.507	5.23947	LNAPE 20:4/N-16:0	80.6	C41H74NO8P	LNAPE	N-acyl-lysophosphatidylethanolamine	NA	Glycerophosphoethanolamines [GP02]	Glycerophospholipids [GP]	NA	NA	NA	PC(15:0/18:4(6Z,9Z,12Z,15Z));PC(18:4(6Z,9Z,12Z,15Z)/15:0);PE(14:0/22:4(7Z,10Z,13Z,16Z));PE(16:0/20:4(5Z,8Z,11Z,14Z));PE(16:1(9Z)/20:3(5Z,8Z,11Z));PE(18:0/18:4(6Z,9Z,12Z,15Z));PE(18:1(11Z)/18:3(6Z,9Z,12Z));PE(18:1(11Z)/18:3(9Z,12Z,15Z));PE(18:1(9Z)/18:3(6Z,9Z,12Z));PE(18:1(9Z)/18:3(9Z,12Z,15Z));PE(18:2(9Z,12Z)/18:2(9Z,12Z));PE(18:3(6Z,9Z,12Z)/18:1(11Z));PE(18:3(6Z,9Z,12Z)/18:1(9Z));PE(18:3(9Z,12Z,…	3841.07	4017.33	4322.61	4050.38	3648.48	3822.89	3324.68	3886.1	4287.69	4669.63	4339.4	3616.36	3985.55	3950.46	4020.64	0.9825	down	0.834098	0.948895	0.535072	no
POS	POS_957.7833_7.8962	957.783	7.89618	MGDG O-28:1_20:2	80.6	C57H106O9	EtherMGDG	Ether-linked monogalactosyldiacylglycerol	Glycosyldiacylglycerols [GL0501]	Glycosyldiradylglycerols [GL05]	Glycerolipids [GL]	NA	NA	NA	TG(20:3(5Z,8Z,11Z)/20:3(5Z,8Z,11Z)/20:3(5Z,8Z,11Z));TG(20:3(5Z,8Z,11Z)/20:3n6/20:3(5Z,8Z,11Z));TG(20:3n6/20:3(5Z,8Z,11Z)/20:3n6);TG(20:3n6/20:3n6/20:3n6);TG(20:4(5Z,8Z,11Z,14Z)/20:1(11Z)/20:4(5Z,8Z,11Z,14Z));TG(22:4(7Z,10Z,13Z,16Z)/16:1(9Z)/22:4(7Z,10Z,13Z,16Z));TG(18:4(6Z,9Z,12Z,15Z)/24:1(15Z)/18:4(6Z,9Z,12Z,15Z));TG(20:4(8Z,11Z,14Z,17Z)/20:1(11Z)/20:4(8Z,11Z,14Z,17Z));TG(20:1(11Z)/20:4(5Z,8Z,11…	9937.75	9397.68	10562.5	10066.8	9820.14	11744.9	14940.1	11016.5	10503.6	12845.5	11365.6	9657.25	10988.2	10254.9	11721.4	0.8749	down	0.117348	0.634723	0.895302	no
POS	POS_607.3877_4.4798	607.388	4.47985	MGDG O-16:3_7:0	80.4	C32H56O9	EtherMGDG	Ether-linked monogalactosyldiacylglycerol	Glycosyldiacylglycerols [GL0501]	Glycosyldiradylglycerols [GL05]	Glycerolipids [GL]	NA	NA	NA	NA	4524.12	4803.38	5983.1	5568.23	6151.02	5964.18	4374.71	3590.93	2137.54	2560.78	4586.57	7233.83	4789.87	5499.01	4080.73	1.3476	up	0.0941995	0.618982	1.68139	no
POS	POS_857.6965_7.9457	857.696	7.94574	TG O-10:0_20:2_22:5	80.4	C55H94O5	EtherTG	Ether-linked triacylglycerol	Alkyldiacylglycerols [GL0302]	Triradylglycerols [GL03]	Glycerolipids [GL]	NA	NA	NA	TG(14:0/20:1(11Z)/15:0);TG(15:0/18:1(9Z)/16:0);TG(15:0/20:0/14:1(9Z));TG(15:0/20:1(11Z)/14:0);TG(14:0/15:0/20:1(11Z));TG(15:0/14:0/20:1(11Z));TG(15:0/16:0/18:1(11Z));TG(15:0/16:0/18:1(9Z));TG(15:0/18:0/16:1(9Z));TG(15:0/14:1(9Z)/20:0);TG(15:0/16:1(9Z)/18:0);TG(15:0/18:1(11Z)/16:0);TG(16:0/15:0/18:1(11Z));TG(16:0/15:0/18:1(9Z));TG(18:0/15:0/16:1(9Z));TG(20:0/15:0/14:1(9Z))	7050.04	7029.13	7373.1	6396.43	6970.83	7749	7123.77	6982.73	6916.04	7031.77	7531.05	7004.95	7096.57	7094.75	7098.38	0.9995	down	0.951943	0.98468	0.0566671	no
NEG	NEG_872.5636_5.6596	872.564	5.65958	SHexCer 40:4;3O	80.3	C46H83NO12S	SHexCer	Sulfatide	Sulfoglycosphingolipids (sulfatides) [SP0602]	Acidic glycosphingolipids [SP06]	Sphingolipids [SP]	NA	C06125	map00600(Sphingolipid metabolism);map01100(Metabolic pathways)	NA	10271.6	10085.9	11153.2	11962.9	9647	10011.2	8843.12	12583.2	12429.1	13398.6	10361.2	9317.86	10838.7	10522	11155.5	0.9432	down	0.551648	0.853391	0.703193	no
POS	POS_885.6712_7.2834	885.671	7.28337	MGDG O-15:1_28:3	80.3	C52H94O9	EtherMGDG	Ether-linked monogalactosyldiacylglycerol	Glycosyldiacylglycerols [GL0501]	Glycosyldiradylglycerols [GL05]	Glycerolipids [GL]	NA	NA	NA	Coenzyme Q10;Ubisemiquinone	3899.2	3837.07	3762.33	4037.86	4003.76	4022.19	3230.26	4396.3	4819.82	5848.24	5133.17	3853.9	4237.01	3927.07	4546.95	0.8637	down	0.198901	0.699859	0.881588	no
POS	POS_945.8216_8.3306	945.822	8.33063	TG O-20:0_18:1_20:4	80.3	C61H110O5	EtherTG	Ether-linked triacylglycerol	Alkyldiacylglycerols [GL0302]	Triradylglycerols [GL03]	Glycerolipids [GL]	NA	NA	NA	TG(20:3(5Z,8Z,11Z)/22:5(4Z,7Z,10Z,13Z,16Z)/o-18:0);TG(20:3(5Z,8Z,11Z)/22:5(7Z,10Z,13Z,16Z,19Z)/o-18:0);TG(20:3(5Z,8Z,11Z)/o-18:0/22:5(4Z,7Z,10Z,13Z,16Z));TG(20:3(5Z,8Z,11Z)/o-18:0/22:5(7Z,10Z,13Z,16Z,19Z));TG(20:2n6/22:6(4Z,7Z,10Z,13Z,16Z,19Z)/o-18:0);TG(20:2n6/o-18:0/22:6(4Z,7Z,10Z,13Z,16Z,19Z));TG(20:3n6/22:5(4Z,7Z,10Z,13Z,16Z)/o-18:0);TG(20:3n6/22:5(7Z,10Z,13Z,16Z,19Z)/o-18:0);TG(20:3n6/o-18:0…	2769.18	2937.86	4201.89	4207.47	3166.12	2867.59	3659.49	3465	3475.62	4443.72	3248.3	3159.51	3466.81	3358.35	3575.28	0.9393	down	0.458502	0.817623	0.514954	no
POS	POS_664.5839_6.4097	664.584	6.40974	DG 16:0_22:3	80.2	C41H74O5	DG	Diacylglycerol	Diacylglycerols [GL0201]	Diradylglycerols [GL02]	Glycerolipids [GL]	LMGL02010098;LMGL02010099;LMGL02010100;LMGL02010101;LMGL02010116;LMGL02010137;LMGL02010484	C00641	map00552(Teichoic acid biosynthesis);map00561(Glycerolipid metabolism);map00562(Inositol phosphate metabolism);map00564(Glycerophospholipid metabolism);map01100(Metabolic pathways);map01110(Biosynthesis of secondary metabolites);map04070(Phosphatidylinositol signaling system);map04730(Long-term depression)	DG(16:1(9Z)/22:2(13Z,16Z)/0:0);DG(18:0/20:3(5Z,8Z,11Z)/0:0);DG(18:0/20:3(8Z,11Z,14Z)/0:0);DG(18:1(11Z)/20:2(11Z,14Z)/0:0);DG(18:1(9Z)/20:2(11Z,14Z)/0:0);DG(18:2(9Z,12Z)/20:1(11Z)/0:0);DG(18:3(6Z,9Z,12Z)/20:0/0:0);DG(18:3(9Z,12Z,15Z)/20:0/0:0);DG(20:0/18:3(6Z,9Z,12Z)/0:0);DG(20:0/18:3(9Z,12Z,15Z)/0:0);DG(20:1(11Z)/18:2(9Z,12Z)/0:0);DG(20:2(11Z,14Z)/18:1(11Z)/0:0);DG(20:2(11Z,14Z)/18:1(9Z)/0:0);DG(…	6660.87	6279.46	6329.53	6941.21	5824.03	4081.17	5274.92	6739.87	7374.13	8032.95	6987.35	3905.01	6202.54	6019.38	6385.7	0.9426	down	0.741961	0.918147	0.663333	no
POS	POS_587.461_5.6304	587.461	5.6304	TG O-16:2_8:0_8:0	80.2	C35H64O5	EtherTG	Ether-linked triacylglycerol	Alkyldiacylglycerols [GL0302]	Triradylglycerols [GL03]	Glycerolipids [GL]	NA	NA	NA	DG(14:0/18:2(9Z,12Z)/0:0);DG(14:1(9Z)/18:1(11Z)/0:0);DG(14:1(9Z)/18:1(9Z)/0:0);DG(16:1(9Z)/16:1(9Z)/0:0);DG(18:1(11Z)/14:1(9Z)/0:0);DG(18:1(9Z)/14:1(9Z)/0:0);DG(18:2(9Z,12Z)/14:0/0:0);Annotemoyin 1;Panatellin;cis-Solamin;DG(14:1n5/0:0/18:1n7);DG(14:1n5/0:0/18:1n9);DG(16:1n7/0:0/16:1n7)	3123.35	2813.36	3061.25	3190.65	2417.51	3150.83	2420.09	4711.62	3693.98	4057.83	3479.56	2579.11	3224.93	2959.49	3490.36	0.8479	down	0.256919	0.731767	0.969452	no
POS	POS_859.7124_8.152	859.712	8.15203	TG O-8:0_22:3_22:3	80.2	C55H96O5	EtherTG	Ether-linked triacylglycerol	Alkyldiacylglycerols [GL0302]	Triradylglycerols [GL03]	Glycerolipids [GL]	NA	NA	NA	TG(14:1(9Z)/20:5(5Z,8Z,11Z,14Z,17Z)/o-18:0);TG(14:1(9Z)/o-18:0/20:5(5Z,8Z,11Z,14Z,17Z));TG(20:5(5Z,8Z,11Z,14Z,17Z)/14:1(9Z)/o-18:0);TG(14:0/15:0/20:0);TG(14:0/20:0/15:0);TG(15:0/14:0/20:0);TG(15:0/16:0/18:0);TG(15:0/18:0/16:0);TG(16:0/15:0/18:0);TG(20:0/i-16:0/i-13:0);TG(i-20:0/i-14:0/i-15:0);TG(20:0/8:0/21:0);TG(i-20:0/i-17:0/i-12:0);TG(20:0/i-14:0/15:0);TG(20:0/13:0/16:0);TG(i-20:0/i-15:0/14:0)…	13111.5	13304.2	14593.5	13935.5	11619	14452.1	13372.4	15122.2	15285.7	16765.1	15588.3	13383.7	14211.1	13502.6	14919.6	0.905	down	0.0755711	0.614758	0.863653	no
POS	POS_822.754_7.8538	822.754	7.85383	TG 16:0_16:0_16:1	80	C51H96O6	TG	Triacylglycerol	Triacylglycerols [GL0301]	Triradylglycerols [GL03]	Glycerolipids [GL]	LMGL03010017;LMGL03012716;LMGL03012770;LMGL03012846;LMGL03012878;LMGL03013232;LMGL03013260;LMGL03013314;LMGL03013334;LMGL03013358;LMGL03013381;LMGL03013403;LMGL03013441;LMGL03013723;LMGL03013746;LMGL03013772;LMGL03013797;LMGL03013821;LMGL03013840;LMGL03013862;LMGL03014152;LMGL03014179;LMGL03014205;LMGL03014226;LMGL03014250;LMGL03014272;LMGL03014584;LMGL03014631;LMGL03014983;LMGL03015007;LMGL03015…	C00422	map00561(Glycerolipid metabolism);map01100(Metabolic pathways);map04714(Thermogenesis);map04923(Regulation of lipolysis in adipocytes);map04931(Insulin resistance);map04975(Fat digestion and absorption);map04977(Vitamin digestion and absorption);map04979(Cholesterol metabolism);map05417(Lipid and atherosclerosis)	TG(14:0/20:1(11Z)/14:0);TG(15:0/18:1(11Z)/15:0);TG(15:0/18:1(9Z)/15:0);TG(16:0/16:1(9Z)/16:0);TG(16:0/16:0/16:1(9Z));TG(16:0/14:0/18:1(9Z));TG(18:0/14:0/16:1(9Z));TG(14:0/14:0/20:1(11Z));TG(14:0/16:0/18:1(11Z));TG(14:0/16:0/18:1(9Z));TG(14:0/18:0/16:1(9Z));TG(14:0/20:0/14:1(9Z));TG(14:0/14:1(9Z)/20:0);TG(14:0/16:1(9Z)/18:0);TG(14:0/18:1(11Z)/16:0);TG(14:0/18:1(9Z)/16:0);TG(15:0/15:0/18:1(11Z));TG…	1.58133e+06	1.73494e+06	1.63375e+06	1.68032e+06	1.5142e+06	1.77228e+06	1.46342e+06	2.01488e+06	2.12612e+06	2.41139e+06	2.07089e+06	1.68457e+06	1.80734e+06	1.65281e+06	1.96188e+06	0.8425	down	0.0828513	0.614758	1.1004	no
POS	POS_493.3469_3.6111	493.347	3.61112	TG 8:0_8:0_8:0	80	C27H50O6	TG	Triacylglycerol	Triacylglycerols [GL0301]	Triradylglycerols [GL03]	Glycerolipids [GL]	NA	C00422	map00561(Glycerolipid metabolism);map01100(Metabolic pathways);map04714(Thermogenesis);map04923(Regulation of lipolysis in adipocytes);map04931(Insulin resistance);map04975(Fat digestion and absorption);map04977(Vitamin digestion and absorption);map04979(Cholesterol metabolism);map05417(Lipid and atherosclerosis)	TG(8:0/8:0/8:0);2,3-bis(Acetyloxy)propyl icosanoate;(25S)-26-Hydroxy-24-methylenecycloartan-3-one;N-Docosahexaenoyl phenylalanine;Dinoprost Tromethamine	1216.24	703.504	3176.94	5229.29	9263.44	5704.51	1991.11	6795.64	9764.1	15588	7841.26	1231.75	5708.82	4215.65	7201.98	0.5853	down	0.360783	0.784656	1.46242	no
POS	POS_768.5465_6.145	768.547	6.14497	PE 36:1	79.9	C41H80NO8P	PE	Phosphatidylethanolamine	Diacylglycerophosphoethanolamines [GP0201]	Glycerophosphoethanolamines [GP02]	Glycerophospholipids [GP]	LMGP02010036;LMGP02010050;LMGP02010301;LMGP02010312;LMGP02010322;LMGP02010330;LMGP02010419;LMGP02010447;LMGP02010499;LMGP02010529;LMGP02010551;LMGP02010577;LMGP02010773;LMGP02010801;LMGP02010827;LMGP02010847;LMGP02010993;LMGP02011016;LMGP02011042	C00350	map00563(Glycosylphosphatidylinositol (GPI)-anchor biosynthesis);map00564(Glycerophospholipid metabolism);map01100(Metabolic pathways);map01110(Biosynthesis of secondary metabolites);map04136(Autophagy - other);map04138(Autophagy - yeast);map04140(Autophagy - animal);map04723(Retrograde endocannabinoid signaling);map05130(Pathogenic Escherichia coli infection);map05167(Kaposi sarcoma-associated h…	PC(15:0/18:1(11Z));PC(15:0/18:1(9Z));PC(18:1(11Z)/15:0);PC(18:1(9Z)/15:0);PE(14:0/22:1(13Z));PE(14:1(9Z)/22:0);PE(16:0/20:1(11Z));PE(16:1(9Z)/20:0);PE(18:0/18:1(11Z));PE(18:1(11Z)/18:0);PE(20:0/16:1(9Z));PE(20:1(11Z)/16:0);PE(22:0/14:1(9Z));PE(22:1(13Z)/14:0);PE-NMe2(16:0/18:1(9Z));PE(18:0/18:1(9Z));PE(18:1(9Z)/18:0)	3178.46	2860.73	3214.86	3260.85	3515.5	3228.95	2305.28	2899.79	3867.36	3233.26	2918.92	2764.16	3104.01	3209.89	2998.13	1.0706	up	0.331511	0.77387	0.79356	no
POS	POS_832.5792_5.642	832.579	5.64198	PC 38:4	79.8	C46H84NO8P	PC	Phosphatidylcholine	Diacylglycerophosphocholines [GP0101]	Glycerophosphocholines [GP01]	Glycerophospholipids [GP]	LMGP01010642;LMGP01010802;LMGP01010804;LMGP01010904;LMGP01011609;LMGP01011632;LMGP01011660;LMGP01011689;LMGP01011719;LMGP01011796;LMGP01011819;LMGP01011820;LMGP01011848;LMGP01011878;LMGP01011907;LMGP01012072;LMGP01012144;LMGP01012154;LMGP01012155;LMGP01012197;LMGP01012198;LMGP01012206	C00157	map00564(Glycerophospholipid metabolism);map00590(Arachidonic acid metabolism);map00591(Linoleic acid metabolism);map00592(alpha-Linolenic acid metabolism);map01100(Metabolic pathways);map01110(Biosynthesis of secondary metabolites);map04723(Retrograde endocannabinoid signaling);map05231(Choline metabolism in cancer)	PC(18:1(11Z)/22:6(4Z,7Z,10Z,13Z,16Z,19Z));PC(18:1(9Z)/22:6(4Z,7Z,10Z,13Z,16Z,19Z));PC(18:2(9Z,12Z)/22:5(4Z,7Z,10Z,13Z,16Z));PC(18:2(9Z,12Z)/22:5(7Z,10Z,13Z,16Z,19Z));PC(18:3(6Z,9Z,12Z)/22:4(7Z,10Z,13Z,16Z));PC(18:3(9Z,12Z,15Z)/22:4(7Z,10Z,13Z,16Z));PC(20:2(11Z,14Z)/20:5(5Z,8Z,11Z,14Z,17Z));PC(20:3(5Z,8Z,11Z)/20:4(5Z,8Z,11Z,14Z));PC(20:3(5Z,8Z,11Z)/20:4(8Z,11Z,14Z,17Z));PC(20:3(8Z,11Z,14Z)/20:4(5Z…	4971.71	6133.23	4621.88	5166.21	4691.23	5556.01	4001.3	4415.39	5181.61	7812.33	4189.31	3534.54	5022.9	5190.05	4855.75	1.0688	up	0.455428	0.816643	1.07134	no
POS	POS_580.4902_5.4716	580.49	5.4716	DG 16:0_16:3	79.8	C35H62O5	DG	Diacylglycerol	Diacylglycerols [GL0201]	Diradylglycerols [GL02]	Glycerolipids [GL]	LMGL02010343;LMGL02010386;LMGL02010409;LMGL02010454	C00641	map00552(Teichoic acid biosynthesis);map00561(Glycerolipid metabolism);map00562(Inositol phosphate metabolism);map00564(Glycerophospholipid metabolism);map01100(Metabolic pathways);map01110(Biosynthesis of secondary metabolites);map04070(Phosphatidylinositol signaling system);map04730(Long-term depression)	DG(14:0/18:3(6Z,9Z,12Z)/0:0);DG(14:0/18:3(9Z,12Z,15Z)/0:0);DG(14:1(9Z)/18:2(9Z,12Z)/0:0);DG(18:2(9Z,12Z)/14:1(9Z)/0:0);DG(18:3(6Z,9Z,12Z)/14:0/0:0);DG(18:3(9Z,12Z,15Z)/14:0/0:0);Robustocin;DG(14:0/0:0/18:3n6);DG(14:0/0:0/18:3n3)	2586.33	2353.66	2557.23	2850.5	2145.11	3194.83	2459.65	2355.92	2753.52	3535.19	2600.95	2859.98	2687.74	2614.61	2760.87	0.947	down	0.527969	0.846033	0.499315	no
POS	POS_924.8005_7.7194	924.8	7.71935	DGCC 19:0_27:0	79.8	C56H109NO8	DGCC	Diacylglyceryl-3-O-carboxyhydroxymethylcholine	NA	Other Glycerolipids [GL00]	Glycerolipids [GL]	NA	NA	NA	TG(18:1(11Z)/20:4(5Z,8Z,11Z,14Z)/18:1(11Z));TG(18:1(11Z)/20:4(8Z,11Z,14Z,17Z)/18:1(11Z));TG(18:1(9Z)/20:4(5Z,8Z,11Z,14Z)/18:1(9Z));TG(18:1(9Z)/20:4(8Z,11Z,14Z,17Z)/18:1(9Z));TG(20:3(5Z,8Z,11Z)/16:0/20:3(5Z,8Z,11Z));TG(18:3(6Z,9Z,12Z)/20:0/18:3(6Z,9Z,12Z));TG(20:3n6/16:0/20:3n6);TG(18:3(9Z,12Z,15Z)/20:0/18:3(9Z,12Z,15Z));TG(18:0/18:2(9Z,12Z)/20:4(5Z,8Z,11Z,14Z));TG(16:1(9Z)/20:1(11Z)/20:4(5Z,8Z,11…	897169	938008	906140	878375	801493	997155	700379	1.07648e+06	1.20796e+06	1.43146e+06	1.1483e+06	952148	994589	903057	1.08612e+06	0.8315	down	0.16808	0.681228	1.05772	no
POS	POS_691.5236_5.8472	691.524	5.84725	TG O-8:0_16:3_16:3	79.8	C43H72O5	EtherTG	Ether-linked triacylglycerol	Alkyldiacylglycerols [GL0302]	Triradylglycerols [GL03]	Glycerolipids [GL]	NA	NA	NA	DG(20:3(8Z,11Z,14Z)/22:6(4Z,7Z,10Z,13Z,16Z,19Z)/0:0);DG(20:4(5Z,8Z,11Z,14Z)/22:5(4Z,7Z,10Z,13Z,16Z)/0:0);DG(20:4(5Z,8Z,11Z,14Z)/22:5(7Z,10Z,13Z,16Z,19Z)/0:0);DG(20:4(8Z,11Z,14Z,17Z)/22:5(4Z,7Z,10Z,13Z,16Z)/0:0);DG(20:4(8Z,11Z,14Z,17Z)/22:5(7Z,10Z,13Z,16Z,19Z)/0:0);DG(20:5(5Z,8Z,11Z,14Z,17Z)/22:4(7Z,10Z,13Z,16Z)/0:0);DG(22:4(7Z,10Z,13Z,16Z)/20:5(5Z,8Z,11Z,14Z,17Z)/0:0);DG(22:5(4Z,7Z,10Z,13Z,16Z)/2…	4420.82	4685.24	5678.73	4666.44	4915.76	4958.39	3888.66	5615.52	6498.5	6332.54	5639.09	4463.66	5146.95	4887.56	5406.33	0.904	down	0.363912	0.786463	0.748211	no
POS	POS_918.842_7.856	918.842	7.85602	TG 15:1_19:0_21:1	79.7	C58H108O6	TG	Triacylglycerol	Triacylglycerols [GL0301]	Triradylglycerols [GL03]	Glycerolipids [GL]	LMGL03010299;LMGL03010300;LMGL03010301;LMGL03010304;LMGL03010305;LMGL03010309;LMGL03010376;LMGL03010377;LMGL03010384;LMGL03010389;LMGL03010410;LMGL03010411;LMGL03010413;LMGL03010414;LMGL03010421;LMGL03010457;LMGL03010458;LMGL03010467;LMGL03010507;LMGL03010508;LMGL03012914;LMGL03013003;LMGL03013646;LMGL03014054;LMGL03014065;LMGL03014075;LMGL03014462;LMGL03014475;LMGL03014509;LMGL03014867;LMGL03014…	C00422	map00561(Glycerolipid metabolism);map01100(Metabolic pathways);map04714(Thermogenesis);map04923(Regulation of lipolysis in adipocytes);map04931(Insulin resistance);map04975(Fat digestion and absorption);map04977(Vitamin digestion and absorption);map04979(Cholesterol metabolism);map05417(Lipid and atherosclerosis)	TG(20:1(11Z)/15:0/20:1(11Z));TG(15:0/18:0/22:2(13Z,16Z));TG(15:0/20:0/20:2n6);TG(15:0/22:0/18:2(9Z,12Z));TG(15:0/16:1(9Z)/24:1(15Z));TG(15:0/18:1(11Z)/22:1(13Z));TG(15:0/18:1(9Z)/22:1(13Z));TG(15:0/20:1(11Z)/20:1(11Z));TG(15:0/22:1(13Z)/18:1(11Z));TG(15:0/22:1(13Z)/18:1(9Z));TG(15:0/24:1(15Z)/16:1(9Z));TG(15:0/18:2(9Z,12Z)/22:0);TG(15:0/20:2n6/20:0);TG(15:0/22:2(13Z,16Z)/18:0);TG(18:0/15:0/22:2(1…	16860.7	18243.5	17889	21752.6	14537.7	19997.3	16165.3	21076	24349.7	30157.7	24997.5	18501.6	20377.4	18213.5	22541.3	0.808	down	0.0992423	0.618982	1.20115	no
POS	POS_634.5385_5.8823	634.538	5.88231	DG 16:0_20:4	79.7	C39H68O5	DG	Diacylglycerol	Diacylglycerols [GL0201]	Diradylglycerols [GL02]	Glycerolipids [GL]	LMGL02010063;LMGL02010064;LMGL02010069;LMGL02010070;LMGL02010399;LMGL02010422;LMGL02010480;LMGL02010503	C00641	map00552(Teichoic acid biosynthesis);map00561(Glycerolipid metabolism);map00562(Inositol phosphate metabolism);map00564(Glycerophospholipid metabolism);map01100(Metabolic pathways);map01110(Biosynthesis of secondary metabolites);map04070(Phosphatidylinositol signaling system);map04730(Long-term depression)	DG(14:0/22:4(7Z,10Z,13Z,16Z)/0:0);DG(16:0/20:4(5Z,8Z,11Z,14Z)/0:0);DG(16:1(9Z)/20:3(5Z,8Z,11Z)/0:0);DG(16:1(9Z)/20:3(8Z,11Z,14Z)/0:0);DG(18:0/18:4(6Z,9Z,12Z,15Z)/0:0);DG(18:1(11Z)/18:3(6Z,9Z,12Z)/0:0);DG(18:1(11Z)/18:3(9Z,12Z,15Z)/0:0);DG(18:1(9Z)/18:3(6Z,9Z,12Z)/0:0);DG(18:1(9Z)/18:3(9Z,12Z,15Z)/0:0);DG(18:2(9Z,12Z)/18:2(9Z,12Z)/0:0);DG(18:3(6Z,9Z,12Z)/18:1(11Z)/0:0);DG(18:3(6Z,9Z,12Z)/18:1(9Z)/…	28869.1	31514.6	30494	30653.2	25499.4	28856.9	23038	36627.9	40458.7	46625.2	40158.8	28026.6	32568.5	29314.5	35822.5	0.8183	down	0.170443	0.68505	1.11209	no
POS	POS_740.6728_7.4287	740.673	7.42866	TG 12:0_14:0_16:0	79.6	C45H86O6	TG	Triacylglycerol	Triacylglycerols [GL0301]	Triradylglycerols [GL03]	Glycerolipids [GL]	LMGL03012616;LMGL03012637;LMGL03012662;LMGL03012695;LMGL03013183;LMGL03013211;LMGL03013673	C00422	map00561(Glycerolipid metabolism);map01100(Metabolic pathways);map04714(Thermogenesis);map04923(Regulation of lipolysis in adipocytes);map04931(Insulin resistance);map04975(Fat digestion and absorption);map04977(Vitamin digestion and absorption);map04979(Cholesterol metabolism);map05417(Lipid and atherosclerosis)	TG(14:0/14:0/14:0);TG(i-20:0/14:0/8:0);TG(20:0/8:0/14:0);TG(i-20:0/i-14:0/8:0);TG(20:0/i-12:0/10:0);TG(i-20:0/i-12:0/10:0);TG(20:0/i-14:0/8:0);TG(20:0/10:0/i-12:0);TG(i-20:0/8:0/14:0);TG(i-20:0/8:0/i-14:0);TG(i-20:0/10:0/12:0);TG(i-20:0/12:0/10:0);TG(20:0/12:0/10:0);TG(20:0/8:0/i-14:0);TG(20:0/10:0/12:0);TG(i-20:0/10:0/i-12:0);TG(20:0/14:0/8:0);TG(21:0/8:0/a-13:0)[rac];TG(a-21:0/i-13:0/8:0)[rac];…	12619.3	12640.1	12640.1	13890.4	11791.2	15545.7	10227.5	14042.9	13191.3	15652.6	14968.3	12902.3	13342.7	13187.8	13497.5	0.9771	down	0.809253	0.940563	0.40872	no
POS	POS_715.523_5.7038	715.523	5.70379	TG O-10:0_16:4_16:4	79.6	C45H72O5	EtherTG	Ether-linked triacylglycerol	Alkyldiacylglycerols [GL0302]	Triradylglycerols [GL03]	Glycerolipids [GL]	NA	NA	NA	DG(20:2(11Z,14Z)/22:6(4Z,7Z,10Z,13Z,16Z,19Z)/0:0);DG(20:3(5Z,8Z,11Z)/22:5(4Z,7Z,10Z,13Z,16Z)/0:0);DG(20:3(5Z,8Z,11Z)/22:5(7Z,10Z,13Z,16Z,19Z)/0:0);DG(20:3(8Z,11Z,14Z)/22:5(4Z,7Z,10Z,13Z,16Z)/0:0);DG(20:3(8Z,11Z,14Z)/22:5(7Z,10Z,13Z,16Z,19Z)/0:0);DG(20:4(5Z,8Z,11Z,14Z)/22:4(7Z,10Z,13Z,16Z)/0:0);DG(20:4(8Z,11Z,14Z,17Z)/22:4(7Z,10Z,13Z,16Z)/0:0);DG(22:4(7Z,10Z,13Z,16Z)/20:4(5Z,8Z,11Z,14Z)/0:0);DG(22…	2217.29	2223.42	2462	2497.56	2883.33	1988.81	1900.44	2702.16	3119.17	3926.54	2694.61	2643.7	2604.92	2378.73	2831.1	0.8402	down	0.190938	0.696355	0.926159	no
NEG	NEG_796.515_3.9199	796.515	3.91987	SHexCer 34:0;3O	79.5	C40H79NO12S	SHexCer	Sulfatide	Sulfoglycosphingolipids (sulfatides) [SP0602]	Acidic glycosphingolipids [SP06]	Sphingolipids [SP]	NA	C06125	map00600(Sphingolipid metabolism);map01100(Metabolic pathways)	NA	2239.96	2917.2	1877.01	2846	3425.01	3716.09	3285.72	1533.24	1365.01	1730.39	2845.14	2648.99	2535.81	2836.88	2234.75	1.2694	up	0.178071	0.690802	1.33602	no
POS	POS_609.405_4.4084	609.405	4.40838	MGDG O-16:2_7:0	79.5	C32H58O9	EtherMGDG	Ether-linked monogalactosyldiacylglycerol	Glycosyldiacylglycerols [GL0501]	Glycosyldiradylglycerols [GL05]	Glycerolipids [GL]	NA	NA	NA	Torvoside G;cis-5,6-Dihydro-5,6-dihydroxy-carotene;2,6-Cyclolycopene-1,5-diol;Parasiloxanthin;15,15'-Dihydroxy-beta-carotene	55333.9	48112.4	58838.6	71858.6	73878.4	76318.8	45636	37938.7	23834.9	24852.3	58602.3	80943	54679	64056.8	45301.2	1.414	up	0.0844695	0.614758	1.81067	no
POS	POS_839.7057_7.7492	839.706	7.74916	TG 14:0_17:1_18:1	79.4	C52H96O6	TG	Triacylglycerol	Triacylglycerols [GL0301]	Triradylglycerols [GL03]	Glycerolipids [GL]	LMGL03010024;LMGL03010025;LMGL03010026;LMGL03012732;LMGL03012834;LMGL03012903;LMGL03012938;LMGL03013290;LMGL03013316;LMGL03013384;LMGL03013406;LMGL03013427;LMGL03013467;LMGL03013485;LMGL03013697;LMGL03013725;LMGL03013800;LMGL03013824;LMGL03013869;LMGL03013890;LMGL03013907;LMGL03014182;LMGL03014208;LMGL03014257;LMGL03014276;LMGL03014298;LMGL03014319;LMGL03014587;LMGL03014613;LMGL03014638;LMGL03014…	C00422	map00561(Glycerolipid metabolism);map01100(Metabolic pathways);map04714(Thermogenesis);map04923(Regulation of lipolysis in adipocytes);map04931(Insulin resistance);map04975(Fat digestion and absorption);map04977(Vitamin digestion and absorption);map04979(Cholesterol metabolism);map05417(Lipid and atherosclerosis)	TG(14:0/15:0/22:5(4Z,7Z,10Z,13Z,16Z));TG(14:0/15:0/22:5(7Z,10Z,13Z,16Z,19Z));TG(14:0/22:5(4Z,7Z,10Z,13Z,16Z)/15:0);TG(14:0/22:5(7Z,10Z,13Z,16Z,19Z)/15:0);TG(15:0/14:0/22:5(4Z,7Z,10Z,13Z,16Z));TG(15:0/14:0/22:5(7Z,10Z,13Z,16Z,19Z));TG(15:0/16:0/20:5(5Z,8Z,11Z,14Z,17Z));TG(15:0/14:1(9Z)/22:4(7Z,10Z,13Z,16Z));TG(15:0/16:1(9Z)/20:4(5Z,8Z,11Z,14Z));TG(15:0/16:1(9Z)/20:4(8Z,11Z,14Z,17Z));TG(15:0/18:1(1…	5356.9	5546.53	5516.55	5520.72	4999.85	5678.99	5886.91	6243.32	5554.97	5629.25	5635.74	5582.22	5595.99	5436.59	5755.4	0.9446	down	0.053103	0.614758	0.637111	no
POS	POS_768.5849_5.4996	768.585	5.4996	LPC 36:4-SN2	79.3	C44H82NO7P	LPC	Lysophophatidylcholine	Monoacylglycerophosphocholines [GP0105]	Glycerophosphocholines [GP01]	Glycerophospholipids [GP]	NA	C04230	map00564(Glycerophospholipid metabolism);map04148(Efferocytosis);map05231(Choline metabolism in cancer)	PC(18:2(9Z,12Z)/P-18:1(11Z));PC(18:2(9Z,12Z)/P-18:1(9Z));PC(18:3(6Z,9Z,12Z)/P-18:0);PC(18:3(9Z,12Z,15Z)/P-18:0);PC(20:3(5Z,8Z,11Z)/P-16:0);PC(20:3(8Z,11Z,14Z)/P-16:0);PC(P-16:0/20:3(5Z,8Z,11Z));PC(P-16:0/20:3(8Z,11Z,14Z));PC(P-18:0/18:3(6Z,9Z,12Z));PC(P-18:0/18:3(9Z,12Z,15Z));PC(P-18:1(11Z)/18:2(9Z,12Z));PC(P-18:1(9Z)/18:2(9Z,12Z));PC(o-18:2(9Z,12Z)/18:2(9Z,12Z));PC(o-16:0/20:4(8Z,11Z,14Z,17Z));P…	11171.7	10201.4	11223.2	11699.4	9327.82	11095.4	8808.94	9828.53	10408.4	11368.4	9485.28	8538.56	10263.1	10786.5	9739.68	1.1075	up	0.0896155	0.618982	1.12493	no
NEG	NEG_854.5915_5.6158	854.591	5.61583	PC 18:0_20:4	79.1	C46H84NO8P	PC	Phosphatidylcholine	Diacylglycerophosphocholines [GP0101]	Glycerophosphocholines [GP01]	Glycerophospholipids [GP]	LMGP01010642;LMGP01010802;LMGP01010804;LMGP01010904;LMGP01011609;LMGP01011632;LMGP01011660;LMGP01011689;LMGP01011719;LMGP01011796;LMGP01011819;LMGP01011820;LMGP01011848;LMGP01011878;LMGP01011907;LMGP01012072;LMGP01012144;LMGP01012154;LMGP01012155;LMGP01012197;LMGP01012198;LMGP01012206	C00157	map00564(Glycerophospholipid metabolism);map00590(Arachidonic acid metabolism);map00591(Linoleic acid metabolism);map00592(alpha-Linolenic acid metabolism);map01100(Metabolic pathways);map01110(Biosynthesis of secondary metabolites);map04723(Retrograde endocannabinoid signaling);map05231(Choline metabolism in cancer)	NA	8245.34	7887.43	7883.81	9374.04	7878.26	6950.31	6097.93	7398.29	8859.65	9898.51	8546.19	6661.18	7973.41	8036.53	7910.29	1.016	up	0.768072	0.927445	0.644038	no
POS	POS_690.5995_6.4346	690.6	6.43463	DG 18:0_22:4	79.1	C43H76O5	DG	Diacylglycerol	Diacylglycerols [GL0201]	Diradylglycerols [GL02]	Glycerolipids [GL]	LMGL02010163;LMGL02010164;LMGL02010165;LMGL02010181;LMGL02010191;LMGL02010194;LMGL02010203;LMGL02010492;LMGL02010515	C00641	map00552(Teichoic acid biosynthesis);map00561(Glycerolipid metabolism);map00562(Inositol phosphate metabolism);map00564(Glycerophospholipid metabolism);map01100(Metabolic pathways);map01110(Biosynthesis of secondary metabolites);map04070(Phosphatidylinositol signaling system);map04730(Long-term depression)	DG(18:0/22:4(7Z,10Z,13Z,16Z)/0:0);DG(18:1(11Z)/20:3(5Z,8Z,11Z)/0:0);DG(18:2(9Z,12Z)/22:2(13Z,16Z)/0:0);DG(18:3(6Z,9Z,12Z)/22:1(13Z)/0:0);DG(18:3(9Z,12Z,15Z)/22:1(13Z)/0:0);DG(18:4(6Z,9Z,12Z,15Z)/22:0/0:0);DG(20:0/20:4(5Z,8Z,11Z,14Z)/0:0);DG(20:0/20:4(8Z,11Z,14Z,17Z)/0:0);DG(20:1(11Z)/20:3(5Z,8Z,11Z)/0:0);DG(20:1(11Z)/20:3(8Z,11Z,14Z)/0:0);DG(20:2(11Z,14Z)/20:2(11Z,14Z)/0:0);DG(20:3(5Z,8Z,11Z)/20:…	7570.75	7382.86	6862.26	8248.25	6669.74	7271.8	6165.77	7414.25	8575.16	9530.32	7806.35	6027.33	7460.4	7334.28	7586.53	0.9668	down	0.785352	0.932264	0.681822	no
POS	POS_774.6323_6.2659	774.632	6.26585	LPC 36:1-SN2	79.1	C44H88NO7P	LPC	Lysophophatidylcholine	Monoacylglycerophosphocholines [GP0105]	Glycerophosphocholines [GP01]	Glycerophospholipids [GP]	NA	C04230	map00564(Glycerophospholipid metabolism);map04148(Efferocytosis);map05231(Choline metabolism in cancer)	PC(18:0/P-18:0);PC(20:0/P-16:0);PC(P-16:0/20:0);PC(P-18:0/18:0);PC(o-16:1(9Z)/20:0);PC(o-18:1(9Z)/18:0)	1788.16	1937.41	1758.46	2020.56	1640.75	2581.43	2554.8	1841.13	2437.35	2209.35	2053.56	1096.7	1993.31	1954.46	2032.15	0.9618	down	0.918511	0.973254	0.497687	no
POS	POS_979.7685_7.6721	979.769	7.67208	MGDG O-22:6_28:0	79	C59H104O9	EtherMGDG	Ether-linked monogalactosyldiacylglycerol	Glycosyldiacylglycerols [GL0501]	Glycosyldiradylglycerols [GL05]	Glycerolipids [GL]	NA	NA	NA	TG(22:5(7Z,10Z,13Z,16Z,19Z)/18:2(9Z,12Z)/22:5(7Z,10Z,13Z,16Z,19Z));TG(22:6(4Z,7Z,10Z,13Z,16Z,19Z)/18:0/22:6(4Z,7Z,10Z,13Z,16Z,19Z));TG(20:3(5Z,8Z,11Z)/22:6(4Z,7Z,10Z,13Z,16Z,19Z)/20:3(5Z,8Z,11Z));TG(20:3n6/22:6(4Z,7Z,10Z,13Z,16Z,19Z)/20:3n6);TG(20:4(5Z,8Z,11Z,14Z)/22:4(7Z,10Z,13Z,16Z)/20:4(5Z,8Z,11Z,14Z));TG(22:4(7Z,10Z,13Z,16Z)/18:4(6Z,9Z,12Z,15Z)/22:4(7Z,10Z,13Z,16Z));TG(22:5(4Z,7Z,10Z,13Z,16Z)…	8957.12	8112.53	8952.49	8703.71	7370.43	7973.17	9206.45	8117.14	9597.57	10848.4	9839.13	8059.03	8811.44	8344.91	9277.96	0.8994	down	0.104143	0.624083	0.828196	no
POS	POS_796.6168_5.8764	796.617	5.87643	LPC 38:4-SN2	78.9	C46H86NO7P	LPC	Lysophophatidylcholine	Monoacylglycerophosphocholines [GP0105]	Glycerophosphocholines [GP01]	Glycerophospholipids [GP]	NA	C04230	map00564(Glycerophospholipid metabolism);map04148(Efferocytosis);map05231(Choline metabolism in cancer)	PC(20:2(11Z,14Z)/P-18:1(11Z));PC(20:2(11Z,14Z)/P-18:1(9Z));PC(20:3(5Z,8Z,11Z)/P-18:0);PC(20:3(8Z,11Z,14Z)/P-18:0);PC(P-18:0/20:3(5Z,8Z,11Z));PC(P-18:0/20:3(8Z,11Z,14Z));PC(P-18:1(11Z)/20:2(11Z,14Z));PC(P-18:1(9Z)/20:2(11Z,14Z));PC(o-18:0/20:4(8Z,11Z,14Z,17Z));PC(18:0/P-18:0);PC(20:0/P-16:0);PC(P-16:0/20:0);PC(P-18:0/18:0);PC(o-16:1(9Z)/20:0);PC(o-18:1(9Z)/18:0)	3309.47	4141.23	4122.12	4272.87	3490.72	4224.16	2367.46	5105.88	6186.94	3732.41	3691.6	4660.88	4108.81	3926.76	4290.86	0.9151	down	0.739207	0.917186	0.536016	no
POS	POS_897.8202_8.6365	897.82	8.63653	TG O-14:1_20:0_20:0	78.7	C57H110O5	EtherTG	Ether-linked triacylglycerol	Alkyldiacylglycerols [GL0302]	Triradylglycerols [GL03]	Glycerolipids [GL]	NA	NA	NA	TG(16:0/22:4(7Z,10Z,13Z,16Z)/o-18:0);TG(16:0/o-18:0/22:4(7Z,10Z,13Z,16Z));TG(18:0/20:4(5Z,8Z,11Z,14Z)/o-18:0);TG(18:0/20:4(8Z,11Z,14Z,17Z)/o-18:0);TG(18:0/o-18:0/20:4(5Z,8Z,11Z,14Z));TG(18:0/o-18:0/20:4(8Z,11Z,14Z,17Z));TG(20:0/18:4(6Z,9Z,12Z,15Z)/o-18:0);TG(20:0/o-18:0/18:4(6Z,9Z,12Z,15Z));TG(18:1(11Z)/20:3(5Z,8Z,11Z)/o-18:0);TG(18:1(11Z)/20:3n6/o-18:0);TG(18:1(11Z)/o-18:0/20:3(5Z,8Z,11Z));TG(18…	1666.64	2021.03	2507.28	3223.55	2116.16	1949.55	1428.07	3067.81	2549.4	3440.01	3852.93	2092.27	2492.89	2247.37	2738.41	0.8207	down	0.363828	0.786463	0.84511	no
POS	POS_890.8488_8.4602	890.849	8.46022	TG O-18:0_18:1_18:1	78.7	C57H108O5	EtherTG	Ether-linked triacylglycerol	Alkyldiacylglycerols [GL0302]	Triradylglycerols [GL03]	Glycerolipids [GL]	NA	NA	NA	NA	12589.9	13582.3	15261.2	15809.6	12142.9	14576.6	9303.8	12461.8	13560.7	16445	14838	13221.4	13649.4	13993.8	13305.1	1.0518	up	0.520407	0.843207	0.730123	no
POS	POS_693.5392_6.1303	693.539	6.13029	TG O-20:5_10:0_10:0	78.7	C43H74O5	EtherTG	Ether-linked triacylglycerol	Alkyldiacylglycerols [GL0302]	Triradylglycerols [GL03]	Glycerolipids [GL]	NA	NA	NA	DG(20:2(11Z,14Z)/22:6(4Z,7Z,10Z,13Z,16Z,19Z)/0:0);DG(20:3(5Z,8Z,11Z)/22:5(4Z,7Z,10Z,13Z,16Z)/0:0);DG(20:3(5Z,8Z,11Z)/22:5(7Z,10Z,13Z,16Z,19Z)/0:0);DG(20:3(8Z,11Z,14Z)/22:5(4Z,7Z,10Z,13Z,16Z)/0:0);DG(20:3(8Z,11Z,14Z)/22:5(7Z,10Z,13Z,16Z,19Z)/0:0);DG(20:4(5Z,8Z,11Z,14Z)/22:4(7Z,10Z,13Z,16Z)/0:0);DG(20:4(8Z,11Z,14Z,17Z)/22:4(7Z,10Z,13Z,16Z)/0:0);DG(22:4(7Z,10Z,13Z,16Z)/20:4(5Z,8Z,11Z,14Z)/0:0);DG(22…	7392.01	8069.62	8142.51	7721.31	7573	8831.63	6155.17	9291.68	10346.1	10898.3	7858.65	7519.59	8316.63	7955.01	8678.25	0.9167	down	0.478063	0.824021	0.767085	no
POS	POS_977.7524_7.5037	977.752	7.50365	TG 18:3_20:4_22:3	78.6	C63H102O6	TG	Triacylglycerol	Triacylglycerols [GL0301]	Triradylglycerols [GL03]	Glycerolipids [GL]	LMGL03011696;LMGL03011697;LMGL03011698;LMGL03011699;LMGL03011700;LMGL03011794;LMGL03011795;LMGL03011883;LMGL03011884;LMGL03011885;LMGL03011893;LMGL03011894;LMGL03011895;LMGL03011896;LMGL03011904;LMGL03011905;LMGL03011906;LMGL03011907;LMGL03011938;LMGL03011965;LMGL03012015;LMGL03012016;LMGL03012027;LMGL03016441;LMGL03016451;LMGL03016460;LMGL03016468;LMGL03016475;LMGL03016595;LMGL03016606;LMGL03016…	C00422	map00561(Glycerolipid metabolism);map01100(Metabolic pathways);map04714(Thermogenesis);map04923(Regulation of lipolysis in adipocytes);map04931(Insulin resistance);map04975(Fat digestion and absorption);map04977(Vitamin digestion and absorption);map04979(Cholesterol metabolism);map05417(Lipid and atherosclerosis)	TG(22:5(7Z,10Z,13Z,16Z,19Z)/18:3(9Z,12Z,15Z)/22:5(7Z,10Z,13Z,16Z,19Z));TG(20:4(5Z,8Z,11Z,14Z)/22:5(4Z,7Z,10Z,13Z,16Z)/20:4(5Z,8Z,11Z,14Z));TG(20:4(5Z,8Z,11Z,14Z)/22:5(7Z,10Z,13Z,16Z,19Z)/20:4(5Z,8Z,11Z,14Z));TG(22:5(4Z,7Z,10Z,13Z,16Z)/18:3(6Z,9Z,12Z)/22:5(4Z,7Z,10Z,13Z,16Z));TG(22:5(4Z,7Z,10Z,13Z,16Z)/18:3(9Z,12Z,15Z)/22:5(4Z,7Z,10Z,13Z,16Z));TG(20:4(8Z,11Z,14Z,17Z)/22:5(4Z,7Z,10Z,13Z,16Z)/20:4(8…	7178.57	6979.27	7844.33	7281.13	6803.87	7144.27	6800.92	7774.73	8332.29	6031.35	6911.85	7251.48	7194.5	7205.24	7183.77	1.003	up	0.889044	0.965896	0.136684	no
POS	POS_772.6155_5.9586	772.616	5.95864	LPC 36:2-SN2	78.6	C44H86NO7P	LPC	Lysophophatidylcholine	Monoacylglycerophosphocholines [GP0105]	Glycerophosphocholines [GP01]	Glycerophospholipids [GP]	NA	C04230	map00564(Glycerophospholipid metabolism);map04148(Efferocytosis);map05231(Choline metabolism in cancer)	PC(18:0/P-18:1(11Z));PC(18:0/P-18:1(9Z));PC(18:1(11Z)/P-18:0);PC(18:1(9Z)/P-18:0);PC(20:1(11Z)/P-16:0);PC(P-16:0/20:1(11Z));PC(P-18:0/18:1(11Z));PC(P-18:0/18:1(9Z));PC(P-18:1(11Z)/18:0);PC(P-18:1(9Z)/18:0);PC(o-18:0/18:2(9Z,12Z));PC(o-18:1(9Z)/18:1(11Z))	5317.75	5878.98	5035.43	4773.75	4544.43	5084.59	6357.11	5591.48	5603.44	7282.55	5558.08	5184.99	5517.71	5105.82	5929.61	0.8611	down	0.0422316	0.614758	1.04633	no
POS	POS_689.5635_6.9272	689.563	6.92722	TG 10:0_14:0_14:0	78.5	C41H78O6	TG	Triacylglycerol	Triacylglycerols [GL0301]	Triradylglycerols [GL03]	Glycerolipids [GL]	LMGL03012628;LMGL03012659	C00422	map00561(Glycerolipid metabolism);map01100(Metabolic pathways);map04714(Thermogenesis);map04923(Regulation of lipolysis in adipocytes);map04931(Insulin resistance);map04975(Fat digestion and absorption);map04977(Vitamin digestion and absorption);map04979(Cholesterol metabolism);map05417(Lipid and atherosclerosis)	Glycerol 1,2-didodecanoate 3-tetradecanoate;TG(i-20:0/8:0/10:0);TG(i-20:0/10:0/8:0);TG(20:0/8:0/10:0);TG(20:0/10:0/8:0);TG(22:0/8:0/8:0);TG(i-22:0/8:0/8:0);TG(10:0/i-15:0/a-13:0)[rac];TG(8:0/8:0/22:0);TG(8:0/16:0/14:0);TG(8:0/8:0/i-22:0);TG(10:0/15:0/a-13:0)[rac];TG(8:0/a-17:0/a-13:0)[rac];TG(10:0/i-14:0/14:0);TG(10:0/i-16:0/i-12:0);TG(10:0/20:0/8:0);TG(10:0/13:0/a-15:0)[rac];TG(8:0/i-17:0/a-13:0…	1773.11	1388.79	2163.23	2130.17	1787.58	2254.56	1053.97	1857.73	1821.31	1981.03	1672.84	1765.43	1804.14	1916.24	1692.05	1.1325	up	0.300707	0.756638	0.9581	no
POS	POS_787.6738_7.7468	787.674	7.74681	TG 15:0_15:0_15:0	78.5	C48H92O6	TG	Triacylglycerol	Triacylglycerols [GL0301]	Triradylglycerols [GL03]	Glycerolipids [GL]	LMGL03012621;LMGL03012651;LMGL03012706;LMGL03012726;LMGL03012758;LMGL03013194;LMGL03013222;LMGL03013273;LMGL03013323;LMGL03013680;LMGL03013734;LMGL03014167	C00422	map00561(Glycerolipid metabolism);map01100(Metabolic pathways);map04714(Thermogenesis);map04923(Regulation of lipolysis in adipocytes);map04931(Insulin resistance);map04975(Fat digestion and absorption);map04977(Vitamin digestion and absorption);map04979(Cholesterol metabolism);map05417(Lipid and atherosclerosis)	SM(d18:0/22:1(13Z));SM(d18:1/22:0);TG(14:0/15:0/18:3(6Z,9Z,12Z));TG(14:0/15:0/18:3(9Z,12Z,15Z));TG(14:0/18:3(6Z,9Z,12Z)/15:0);TG(14:0/18:3(9Z,12Z,15Z)/15:0);TG(15:0/14:0/18:3(6Z,9Z,12Z));TG(15:0/14:0/18:3(9Z,12Z,15Z));TG(15:0/14:1(9Z)/18:2(9Z,12Z));TG(15:0/18:2(9Z,12Z)/14:1(9Z));TG(14:1(9Z)/15:0/18:2(9Z,12Z));TG(15:0/15:0/15:0);TG(14:0/15:0/16:0);TG(14:0/16:0/15:0);TG(15:0/14:0/16:0);TG(i-20:0/13…	2840.21	2581.28	2568.79	3238.52	3124.58	2746.82	3249.92	2854.76	2577.65	2284.66	3108.18	2779.66	2829.58	2850.03	2809.14	1.0146	up	0.797966	0.937425	0.529862	no
POS	POS_865.7214_7.7557	865.721	7.75569	TG 17:1_17:1_17:1	78.5	C54H98O6	TG	Triacylglycerol	Triacylglycerols [GL0301]	Triradylglycerols [GL03]	Glycerolipids [GL]	LMGL03010055;LMGL03010057;LMGL03010070;LMGL03010072;LMGL03010073;LMGL03010075;LMGL03010076;LMGL03010077;LMGL03012960;LMGL03012991;LMGL03013392;LMGL03013414;LMGL03013435;LMGL03013511;LMGL03013528;LMGL03013556;LMGL03013569;LMGL03013808;LMGL03013832;LMGL03013916;LMGL03013935;LMGL03013953;LMGL03013970;LMGL03013987;LMGL03014190;LMGL03014216;LMGL03014285;LMGL03014307;LMGL03014328;LMGL03014386;LMGL03014…	C00422	map00561(Glycerolipid metabolism);map01100(Metabolic pathways);map04714(Thermogenesis);map04923(Regulation of lipolysis in adipocytes);map04931(Insulin resistance);map04975(Fat digestion and absorption);map04977(Vitamin digestion and absorption);map04979(Cholesterol metabolism);map05417(Lipid and atherosclerosis)	TG(15:0/16:0/22:6(4Z,7Z,10Z,13Z,16Z,19Z));TG(15:0/16:1(9Z)/22:5(4Z,7Z,10Z,13Z,16Z));TG(15:0/16:1(9Z)/22:5(7Z,10Z,13Z,16Z,19Z));TG(15:0/18:1(11Z)/20:5(5Z,8Z,11Z,14Z,17Z));TG(15:0/18:1(9Z)/20:5(5Z,8Z,11Z,14Z,17Z));TG(15:0/20:3(5Z,8Z,11Z)/18:3(6Z,9Z,12Z));TG(15:0/20:3(5Z,8Z,11Z)/18:3(9Z,12Z,15Z));TG(15:0/18:2(9Z,12Z)/20:4(5Z,8Z,11Z,14Z));TG(15:0/18:2(9Z,12Z)/20:4(8Z,11Z,14Z,17Z));TG(15:0/18:3(6Z,9Z,…	6473.02	6355.46	6686.2	6998.62	5801.17	6235.3	6346.81	7261.97	6746.41	6682.82	7088.85	5784.39	6538.42	6424.96	6651.88	0.9659	down	0.447489	0.814048	0.416865	no
POS	POS_544.4536_5.0668	544.454	5.06675	TG 8:0_10:0_10:0	78.5	C31H58O6	TG	Triacylglycerol	Triacylglycerols [GL0301]	Triradylglycerols [GL03]	Glycerolipids [GL]	NA	C00422	map00561(Glycerolipid metabolism);map01100(Metabolic pathways);map04714(Thermogenesis);map04923(Regulation of lipolysis in adipocytes);map04931(Insulin resistance);map04975(Fat digestion and absorption);map04977(Vitamin digestion and absorption);map04979(Cholesterol metabolism);map05417(Lipid and atherosclerosis)	TG(8:0/8:0/i-12:0);TG(10:0/10:0/8:0);TG(8:0/10:0/10:0);TG(8:0/8:0/12:0)	1769.12	2149.71	1740.54	2633.78	3202.14	1865.66	1580.51	3322.42	2022.95	1656.21	5142.33	1950.63	2419.67	2226.83	2612.51	0.8524	down	0.6924	0.903517	0.609205	no
POS	POS_637.4732_5.4742	637.473	5.4742	TG O-20:5_8:0_8:0	78.5	C39H66O5	EtherTG	Ether-linked triacylglycerol	Alkyldiacylglycerols [GL0302]	Triradylglycerols [GL03]	Glycerolipids [GL]	NA	NA	NA	9-Oxoasimicinone	6557.37	3801.97	4086.6	7052.15	3174.24	5151.55	3780.08	6979.77	4965.95	7495.08	6515.3	3017.65	5214.81	4970.65	5458.97	0.9105	down	0.684403	0.900843	0.8009	no
POS	POS_746.5664_6.147	746.566	6.14698	PE 18:0_18:1	78.3	C41H80NO8P	PE	Phosphatidylethanolamine	Diacylglycerophosphoethanolamines [GP0201]	Glycerophosphoethanolamines [GP02]	Glycerophospholipids [GP]	LMGP02010036;LMGP02010050;LMGP02010301;LMGP02010312;LMGP02010322;LMGP02010330;LMGP02010419;LMGP02010447;LMGP02010499;LMGP02010529;LMGP02010551;LMGP02010577;LMGP02010773;LMGP02010801;LMGP02010827;LMGP02010847;LMGP02010993;LMGP02011016;LMGP02011042	C00350	map00563(Glycosylphosphatidylinositol (GPI)-anchor biosynthesis);map00564(Glycerophospholipid metabolism);map01100(Metabolic pathways);map01110(Biosynthesis of secondary metabolites);map04136(Autophagy - other);map04138(Autophagy - yeast);map04140(Autophagy - animal);map04723(Retrograde endocannabinoid signaling);map05130(Pathogenic Escherichia coli infection);map05167(Kaposi sarcoma-associated h…	PC(15:0/18:1(11Z));PC(15:0/18:1(9Z));PC(18:1(11Z)/15:0);PC(18:1(9Z)/15:0);PE(14:0/22:1(13Z));PE(14:1(9Z)/22:0);PE(16:0/20:1(11Z));PE(16:1(9Z)/20:0);PE(18:0/18:1(11Z));PE(18:1(11Z)/18:0);PE(20:0/16:1(9Z));PE(20:1(11Z)/16:0);PE(22:0/14:1(9Z));PE(22:1(13Z)/14:0);PE-NMe2(16:0/18:1(9Z));PE(18:0/18:1(9Z));PE(18:1(9Z)/18:0)	20970	21648.7	20279	20408.3	18011.1	19299.6	13718.5	19871	24395.8	25519.8	19349	16698.7	20014.1	20102.8	19925.5	1.0089	up	0.778089	0.930972	0.881458	no
POS	POS_964.9141_8.2146	964.914	8.21459	TG 12:0_22:0_24:0	78.3	C61H118O6	TG	Triacylglycerol	Triacylglycerols [GL0301]	Triradylglycerols [GL03]	Glycerolipids [GL]	LMGL03010589;LMGL03010755;LMGL03010760;LMGL03010786;LMGL03010818;LMGL03010825;LMGL03010960;LMGL03011100;LMGL03012806;LMGL03015328	C00422	map00561(Glycerolipid metabolism);map01100(Metabolic pathways);map04714(Thermogenesis);map04923(Regulation of lipolysis in adipocytes);map04931(Insulin resistance);map04975(Fat digestion and absorption);map04977(Vitamin digestion and absorption);map04979(Cholesterol metabolism);map05417(Lipid and atherosclerosis)	NA	20693.9	21010.9	21829.3	22108.1	18242.7	23393.2	16039.2	21232.9	20504.8	25035.8	24093.9	22677.5	21405.2	21213	21597.4	0.9822	down	0.887533	0.965571	0.363334	no
POS	POS_960.8916_8.5152	960.892	8.51525	TG 16:0_18:1_24:1	78.3	C61H114O6	TG	Triacylglycerol	Triacylglycerols [GL0301]	Triradylglycerols [GL03]	Glycerolipids [GL]	LMGL03010717;LMGL03010719;LMGL03010720;LMGL03010725;LMGL03010892;LMGL03010893;LMGL03010897;LMGL03010898;LMGL03010899;LMGL03010900;LMGL03010904;LMGL03010934;LMGL03010957;LMGL03010958;LMGL03010959;LMGL03010967;LMGL03010973;LMGL03010983;LMGL03010988;LMGL03011059;LMGL03011107;LMGL03012807;LMGL03013123;LMGL03014552;LMGL03014957;LMGL03015330;LMGL03015680;LMGL03015789;LMGL03015879;LMGL03015960;LMGL03016…	C00422	map00561(Glycerolipid metabolism);map01100(Metabolic pathways);map04714(Thermogenesis);map04923(Regulation of lipolysis in adipocytes);map04931(Insulin resistance);map04975(Fat digestion and absorption);map04977(Vitamin digestion and absorption);map04979(Cholesterol metabolism);map05417(Lipid and atherosclerosis)	TG(18:0/22:2(13Z,16Z)/18:0);TG(20:0/20:0/18:2(9Z,12Z));TG(22:0/18:1(9Z)/18:1(9Z));TG(24:0/18:1(9Z)/16:1(9Z));TG(18:1(11Z)/22:0/18:1(11Z));TG(18:1(9Z)/22:0/18:1(9Z));TG(20:1(11Z)/18:0/20:1(11Z));TG(22:1(13Z)/14:0/22:1(13Z));TG(18:0/20:1(11Z)/20:1(11Z));TG(18:1(9Z)/20:0/20:1(11Z));TG(18:2(9Z,12Z)/20:0/20:0);TG(14:0/22:0/22:2(13Z,16Z));TG(14:0/24:0/20:2n6);TG(14:0/20:1(11Z)/24:1(15Z));TG(14:0/22:1(1…	24491.2	24888.2	24172.3	24496.1	21476.2	33788.9	17436.6	26560.4	26977	33095.3	27955.9	23438	25731.3	25552.1	25910.5	0.9862	down	0.959361	0.98539	0.614721	no
POS	POS_892.8292_8.2961	892.829	8.29614	TG 17:0_18:0_18:1	78.3	C56H106O6	TG	Triacylglycerol	Triacylglycerols [GL0301]	Triradylglycerols [GL03]	Glycerolipids [GL]	LMGL03010116;LMGL03010119;LMGL03010131;LMGL03010132;LMGL03010133;LMGL03010151;LMGL03010171;LMGL03010172;LMGL03010248;LMGL03012965;LMGL03012999;LMGL03013561;LMGL03013574;LMGL03013598;LMGL03013921;LMGL03013940;LMGL03014038;LMGL03014046;LMGL03014290;LMGL03014312;LMGL03014374;LMGL03014454;LMGL03014467;LMGL03014695;LMGL03014760;LMGL03014859;LMGL03015025;LMGL03015049;LMGL03015095;LMGL03015133;LMGL03015…	C00422	map00561(Glycerolipid metabolism);map01100(Metabolic pathways);map04714(Thermogenesis);map04923(Regulation of lipolysis in adipocytes);map04931(Insulin resistance);map04975(Fat digestion and absorption);map04977(Vitamin digestion and absorption);map04979(Cholesterol metabolism);map05417(Lipid and atherosclerosis)	NA	31648.4	32080.4	30870.3	41547.9	36578.2	31386.8	34504.9	34028.1	34758.8	41146.9	34633.8	38813.5	35166.5	34018.7	36314.3	0.9368	down	0.266949	0.735518	0.56866	no
POS	POS_632.5209_5.492	632.521	5.49198	DG 16:1_20:4	78.3	C39H66O5	DG	Diacylglycerol	Diacylglycerols [GL0201]	Diradylglycerols [GL02]	Glycerolipids [GL]	LMGL02010071;LMGL02010077;LMGL02010078;LMGL02010400;LMGL02010423;LMGL02010481;LMGL02010504	C00641	map00552(Teichoic acid biosynthesis);map00561(Glycerolipid metabolism);map00562(Inositol phosphate metabolism);map00564(Glycerophospholipid metabolism);map01100(Metabolic pathways);map01110(Biosynthesis of secondary metabolites);map04070(Phosphatidylinositol signaling system);map04730(Long-term depression)	DG(14:0/22:5(4Z,7Z,10Z,13Z,16Z)/0:0);DG(14:0/22:5(7Z,10Z,13Z,16Z,19Z)/0:0);DG(14:1(9Z)/22:4(7Z,10Z,13Z,16Z)/0:0);DG(16:0/20:5(5Z,8Z,11Z,14Z,17Z)/0:0);DG(16:1(9Z)/20:4(5Z,8Z,11Z,14Z)/0:0);DG(16:1(9Z)/20:4(8Z,11Z,14Z,17Z)/0:0);DG(18:1(11Z)/18:4(6Z,9Z,12Z,15Z)/0:0);DG(18:1(9Z)/18:4(6Z,9Z,12Z,15Z)/0:0);DG(18:2(9Z,12Z)/18:3(6Z,9Z,12Z)/0:0);DG(18:2(9Z,12Z)/18:3(9Z,12Z,15Z)/0:0);DG(18:3(6Z,9Z,12Z)/18:2(…	5814.3	5274.3	5983.58	8855.95	4742.8	5132.82	5183.65	5950.05	6300.78	8365.43	6259.53	4986.47	6070.8	5967.29	6174.32	0.9665	down	0.731327	0.914661	0.632487	no
POS	POS_922.8745_8.235	922.874	8.23498	TG 11:0_21:0_23:0	78.1	C58H112O6	TG	Triacylglycerol	Triacylglycerols [GL0301]	Triradylglycerols [GL03]	Glycerolipids [GL]	LMGL03010232;LMGL03010296;LMGL03010297;LMGL03010323;LMGL03010331;LMGL03010364;LMGL03010407;LMGL03012745;LMGL03012913;LMGL03013644;LMGL03014052;LMGL03014460;LMGL03014486;LMGL03015139;LMGL03015243	C00422	map00561(Glycerolipid metabolism);map01100(Metabolic pathways);map04714(Thermogenesis);map04923(Regulation of lipolysis in adipocytes);map04931(Insulin resistance);map04975(Fat digestion and absorption);map04977(Vitamin digestion and absorption);map04979(Cholesterol metabolism);map05417(Lipid and atherosclerosis)	TG(20:0/15:0/20:0);TG(15:0/16:0/24:0);TG(15:0/18:0/22:0);TG(15:0/20:0/20:0);TG(15:0/22:0/18:0);TG(15:0/24:0/16:0);TG(16:0/15:0/24:0);TG(18:0/15:0/22:0);TG(i-20:0/i-15:0/20:0);TG(i-19:0/22:0/14:0);TG(20:0/i-16:0/i-19:0);TG(20:0/19:0/i-16:0);TG(i-20:0/i-18:0/17:0);TG(20:0/i-14:0/i-21:0);TG(i-20:0/13:0/i-22:0);TG(20:0/10:0/a-25:0);TG(20:0/i-17:0/18:0);TG(i-20:0/a-17:0/i-18:0);TG(19:0/22:0/14:0);TG(2…	36513.1	38370.3	38883	36983.1	32177.6	41985.2	31660.4	41615.3	39838.2	46754.7	47072.5	41054.2	39409	37485.4	41332.6	0.9069	down	0.215809	0.710027	0.705895	no
POS	POS_667.5245_6.1385	667.524	6.13854	TG O-18:4_10:0_10:0	78	C41H72O5	EtherTG	Ether-linked triacylglycerol	Alkyldiacylglycerols [GL0302]	Triradylglycerols [GL03]	Glycerolipids [GL]	NA	NA	NA	DG(18:1(11Z)/22:6(4Z,7Z,10Z,13Z,16Z,19Z)/0:0);DG(18:1(9Z)/22:6(4Z,7Z,10Z,13Z,16Z,19Z)/0:0);DG(18:2(9Z,12Z)/22:5(4Z,7Z,10Z,13Z,16Z)/0:0);DG(18:2(9Z,12Z)/22:5(7Z,10Z,13Z,16Z,19Z)/0:0);DG(18:3(6Z,9Z,12Z)/22:4(7Z,10Z,13Z,16Z)/0:0);DG(18:3(9Z,12Z,15Z)/22:4(7Z,10Z,13Z,16Z)/0:0);DG(20:2(11Z,14Z)/20:5(5Z,8Z,11Z,14Z,17Z)/0:0);DG(20:3(5Z,8Z,11Z)/20:4(5Z,8Z,11Z,14Z)/0:0);DG(20:3(5Z,8Z,11Z)/20:4(8Z,11Z,14Z,1…	24061.6	26822.5	25912	25452.9	22031	21933	20293.7	30974.1	36088.3	37776.1	25808	23528.9	26723.5	24368.8	29078.2	0.838	down	0.195068	0.696996	1.08352	no
POS	POS_738.6567_7.1763	738.657	7.1763	TG 8:0_16:0_18:1	77.9	C45H84O6	TG	Triacylglycerol	Triacylglycerols [GL0301]	Triradylglycerols [GL03]	Glycerolipids [GL]	LMGL03012638;LMGL03012696;LMGL03012753;LMGL03013184;LMGL03013212;LMGL03013240;LMGL03013267;LMGL03013674;LMGL03013702	C00422	map00561(Glycerolipid metabolism);map01100(Metabolic pathways);map04714(Thermogenesis);map04923(Regulation of lipolysis in adipocytes);map04931(Insulin resistance);map04975(Fat digestion and absorption);map04977(Vitamin digestion and absorption);map04979(Cholesterol metabolism);map05417(Lipid and atherosclerosis)	TG(14:0/14:1(9Z)/14:0);TG(14:0/14:0/14:1(9Z))	3884.77	3156.69	3283.87	4969.93	3715.11	3617.41	3067.6	3706.01	3583.28	2924.84	3011.65	2847.64	3480.73	3771.3	3190.17	1.1822	up	0.0738665	0.614758	1.11066	no
POS	POS_790.532_5.7526	790.532	5.75263	PE 38:4	77.8	C43H78NO8P	PE	Phosphatidylethanolamine	Diacylglycerophosphoethanolamines [GP0201]	Glycerophosphoethanolamines [GP02]	Glycerophospholipids [GP]	LMGP02010114;LMGP02010115;LMGP02010116;LMGP02010118;LMGP02010129;LMGP02010648;LMGP02010671;LMGP02010699;LMGP02010727;LMGP02010757;LMGP02010855;LMGP02010856;LMGP02010884;LMGP02010914;LMGP02010943;LMGP02011108	C00350	map00563(Glycosylphosphatidylinositol (GPI)-anchor biosynthesis);map00564(Glycerophospholipid metabolism);map01100(Metabolic pathways);map01110(Biosynthesis of secondary metabolites);map04136(Autophagy - other);map04138(Autophagy - yeast);map04140(Autophagy - animal);map04723(Retrograde endocannabinoid signaling);map05130(Pathogenic Escherichia coli infection);map05167(Kaposi sarcoma-associated h…	PE(18:1(11Z)/22:6(4Z,7Z,10Z,13Z,16Z,19Z));PE(18:1(9Z)/22:6(4Z,7Z,10Z,13Z,16Z,19Z));PE(18:2(9Z,12Z)/22:5(4Z,7Z,10Z,13Z,16Z));PE(18:2(9Z,12Z)/22:5(7Z,10Z,13Z,16Z,19Z));PE(18:3(6Z,9Z,12Z)/22:4(7Z,10Z,13Z,16Z));PE(18:3(9Z,12Z,15Z)/22:4(7Z,10Z,13Z,16Z));PE(20:2(11Z,14Z)/20:5(5Z,8Z,11Z,14Z,17Z));PE(20:3(5Z,8Z,11Z)/20:4(5Z,8Z,11Z,14Z));PE(20:3(5Z,8Z,11Z)/20:4(8Z,11Z,14Z,17Z));PE(20:3(8Z,11Z,14Z)/20:4(5Z…	3484.84	3337.42	3866.68	3907.68	3555.48	3439.93	3073.48	4785.69	4724.7	4992.1	3701.32	3349.21	3851.54	3598.67	4104.42	0.8768	down	0.240888	0.721329	0.888407	no
POS	POS_838.7841_8.1521	838.784	8.1521	TG 16:0_16:0_17:0	77.8	C52H100O6	TG	Triacylglycerol	Triacylglycerols [GL0301]	Triradylglycerols [GL03]	Glycerolipids [GL]	LMGL03010019;LMGL03012731;LMGL03012775;LMGL03012883;LMGL03012902;LMGL03013288;LMGL03013339;LMGL03013382;LMGL03013446;LMGL03013695;LMGL03013751;LMGL03013798;LMGL03013845;LMGL03014180;LMGL03014231;LMGL03014274;LMGL03015009	C00422	map00561(Glycerolipid metabolism);map01100(Metabolic pathways);map04714(Thermogenesis);map04923(Regulation of lipolysis in adipocytes);map04931(Insulin resistance);map04975(Fat digestion and absorption);map04977(Vitamin digestion and absorption);map04979(Cholesterol metabolism);map05417(Lipid and atherosclerosis)	TG(14:0/15:0/20:0);TG(14:0/20:0/15:0);TG(15:0/14:0/20:0);TG(15:0/16:0/18:0);TG(15:0/18:0/16:0);TG(16:0/15:0/18:0);TG(20:0/i-16:0/i-13:0);TG(i-20:0/i-14:0/i-15:0);TG(20:0/8:0/21:0);TG(i-20:0/i-17:0/i-12:0);TG(20:0/i-14:0/15:0);TG(20:0/13:0/16:0);TG(i-20:0/i-15:0/14:0);TG(i-20:0/10:0/i-19:0);TG(20:0/13:0/i-16:0);TG(20:0/i-13:0/16:0);TG(20:0/i-17:0/12:0);TG(20:0/a-17:0/12:0);TG(i-20:0/i-16:0/a-13:0)…	228509	243534	235588	238671	198490	257966	178818	273215	307575	382150	311102	229087	257059	233793	280325	0.834	down	0.220474	0.710944	1.03236	no
POS	POS_834.7875_8.1249	834.788	8.12488	TG O-16:0_16:0_18:2	77.8	C53H100O5	EtherTG	Ether-linked triacylglycerol	Alkyldiacylglycerols [GL0302]	Triradylglycerols [GL03]	Glycerolipids [GL]	NA	NA	NA	TG(16:1(9Z)/o-18:0/16:1(9Z));TG(14:0/18:2(9Z,12Z)/o-18:0);TG(14:0/o-18:0/18:2(9Z,12Z));TG(14:1(9Z)/18:1(11Z)/o-18:0);TG(14:1(9Z)/18:1(9Z)/o-18:0);TG(14:1(9Z)/o-18:0/18:1(11Z));TG(14:1(9Z)/o-18:0/18:1(9Z));TG(16:1(9Z)/16:1(9Z)/o-18:0);TG(18:1(11Z)/14:1(9Z)/o-18:0);TG(18:1(9Z)/14:1(9Z)/o-18:0);TG(18:2(9Z,12Z)/14:0/o-18:0)	33725.4	34514.7	34067.6	31441.8	31056.2	37650.7	23138.4	34329.3	36164.8	44439	37728.7	29157.7	33951.2	33742.7	34159.7	0.9878	down	0.95072	0.984637	0.667223	no
POS	POS_892.8261_7.8564	892.826	7.85638	TG 13:0_19:0_21:1	77.7	C56H106O6	TG	Triacylglycerol	Triacylglycerols [GL0301]	Triradylglycerols [GL03]	Glycerolipids [GL]	LMGL03010116;LMGL03010119;LMGL03010131;LMGL03010132;LMGL03010133;LMGL03010151;LMGL03010171;LMGL03010172;LMGL03010248;LMGL03012965;LMGL03012999;LMGL03013561;LMGL03013574;LMGL03013598;LMGL03013921;LMGL03013940;LMGL03014038;LMGL03014046;LMGL03014290;LMGL03014312;LMGL03014374;LMGL03014454;LMGL03014467;LMGL03014695;LMGL03014760;LMGL03014859;LMGL03015025;LMGL03015049;LMGL03015095;LMGL03015133;LMGL03015…	C00422	map00561(Glycerolipid metabolism);map01100(Metabolic pathways);map04714(Thermogenesis);map04923(Regulation of lipolysis in adipocytes);map04931(Insulin resistance);map04975(Fat digestion and absorption);map04977(Vitamin digestion and absorption);map04979(Cholesterol metabolism);map05417(Lipid and atherosclerosis)	TG(14:0/15:0/24:1(15Z));TG(14:0/24:1(15Z)/15:0);TG(15:0/14:0/24:1(15Z));TG(15:0/16:0/22:1(13Z));TG(15:0/18:0/20:1(11Z));TG(15:0/20:0/18:1(11Z));TG(15:0/20:0/18:1(9Z));TG(15:0/22:0/16:1(9Z));TG(15:0/24:0/14:1(9Z));TG(15:0/14:1(9Z)/24:0);TG(15:0/16:1(9Z)/22:0);TG(15:0/18:1(11Z)/20:0);TG(15:0/18:1(9Z)/20:0);TG(15:0/20:1(11Z)/18:0);TG(15:0/22:1(13Z)/16:0);TG(16:0/15:0/22:1(13Z));TG(18:0/15:0/20:1(11Z…	23959.5	11984.5	24729.4	12923.4	10145.1	13639.2	10416.5	14695.4	15744	18564.1	15342	12250.2	15366.1	16230.2	14502	1.1192	up	0.703795	0.906771	0.873407	no
POS	POS_709.5132_6.1293	709.513	6.12932	MGDG O-8:0_22:1	77.6	C39H74O9	EtherMGDG	Ether-linked monogalactosyldiacylglycerol	Glycosyldiacylglycerols [GL0501]	Glycosyldiradylglycerols [GL05]	Glycerolipids [GL]	NA	NA	NA	DG(18:0/22:5(4Z,7Z,10Z,13Z,16Z)/0:0);DG(18:0/22:5(7Z,10Z,13Z,16Z,19Z)/0:0);DG(18:1(11Z)/22:4(7Z,10Z,13Z,16Z)/0:0);DG(18:1(9Z)/22:4(7Z,10Z,13Z,16Z)/0:0);DG(18:3(6Z,9Z,12Z)/22:2(13Z,16Z)/0:0);DG(18:3(9Z,12Z,15Z)/22:2(13Z,16Z)/0:0);DG(18:4(6Z,9Z,12Z,15Z)/22:1(13Z)/0:0);DG(20:0/20:5(5Z,8Z,11Z,14Z,17Z)/0:0);DG(20:1(11Z)/20:4(5Z,8Z,11Z,14Z)/0:0);DG(20:1(11Z)/20:4(8Z,11Z,14Z,17Z)/0:0);DG(20:2(11Z,14Z)/2…	3751.74	4795.1	5156.11	4548.01	4583.49	7920.81	3572.72	5017.86	6124.29	6038.62	4629.98	4705.5	5070.35	5125.88	5014.83	1.0221	up	0.941946	0.981474	0.571892	no
POS	POS_660.5531_5.8852	660.553	5.88515	DG 18:1_20:4	77.4	C41H70O5	DG	Diacylglycerol	Diacylglycerols [GL0201]	Diradylglycerols [GL02]	Glycerolipids [GL]	LMGL02010119;LMGL02010120;LMGL02010121;LMGL02010122;LMGL02010149;LMGL02010150;LMGL02010486;LMGL02010509	C00641	map00552(Teichoic acid biosynthesis);map00561(Glycerolipid metabolism);map00562(Inositol phosphate metabolism);map00564(Glycerophospholipid metabolism);map01100(Metabolic pathways);map01110(Biosynthesis of secondary metabolites);map04070(Phosphatidylinositol signaling system);map04730(Long-term depression)	DG(16:0/22:5(4Z,7Z,10Z,13Z,16Z)/0:0);DG(16:0/22:5(7Z,10Z,13Z,16Z,19Z)/0:0);DG(16:1(9Z)/22:4(7Z,10Z,13Z,16Z)/0:0);DG(18:0/20:5(5Z,8Z,11Z,14Z,17Z)/0:0);DG(18:1(11Z)/20:4(5Z,8Z,11Z,14Z)/0:0);DG(18:1(11Z)/20:4(8Z,11Z,14Z,17Z)/0:0);DG(18:1(9Z)/20:4(5Z,8Z,11Z,14Z)/0:0);DG(18:1(9Z)/20:4(8Z,11Z,14Z,17Z)/0:0);DG(18:2(9Z,12Z)/20:3(5Z,8Z,11Z)/0:0);DG(18:2(9Z,12Z)/20:3(8Z,11Z,14Z)/0:0);DG(18:3(6Z,9Z,12Z)/20:…	30596.8	23662.4	23267.7	22813.6	20196.9	21898.2	16525.2	24284	37801.6	31547.3	24077.7	18511.6	24598.6	23739.3	25457.9	0.9325	down	0.794153	0.935493	0.902327	no
NEG	NEG_900.5946_6.0362	900.595	6.03622	SHexCer 42:4;3O	77.4	C48H87NO12S	SHexCer	Sulfatide	Sulfoglycosphingolipids (sulfatides) [SP0602]	Acidic glycosphingolipids [SP06]	Sphingolipids [SP]	NA	C06125	map00600(Sphingolipid metabolism);map01100(Metabolic pathways)	NA	2195.15	3039.87	3133.09	2352.11	2539.91	2265.41	1781.87	3346.87	2948.31	2964.43	2096.4	2150.96	2567.86	2587.59	2548.14	1.0155	up	0.801473	0.937695	0.724312	no
POS	POS_669.5369_6.4018	669.537	6.40183	TG O-18:3_10:0_10:0	77.4	C41H74O5	EtherTG	Ether-linked triacylglycerol	Alkyldiacylglycerols [GL0302]	Triradylglycerols [GL03]	Glycerolipids [GL]	NA	NA	NA	DG(16:1(9Z)/22:2(13Z,16Z)/0:0);DG(18:0/20:3(5Z,8Z,11Z)/0:0);DG(18:0/20:3(8Z,11Z,14Z)/0:0);DG(18:1(11Z)/20:2(11Z,14Z)/0:0);DG(18:1(9Z)/20:2(11Z,14Z)/0:0);DG(18:2(9Z,12Z)/20:1(11Z)/0:0);DG(18:3(6Z,9Z,12Z)/20:0/0:0);DG(18:3(9Z,12Z,15Z)/20:0/0:0);DG(20:0/18:3(6Z,9Z,12Z)/0:0);DG(20:0/18:3(9Z,12Z,15Z)/0:0);DG(20:1(11Z)/18:2(9Z,12Z)/0:0);DG(20:2(11Z,14Z)/18:1(11Z)/0:0);DG(20:2(11Z,14Z)/18:1(9Z)/0:0);DG(…	8403.7	4683.92	6869.49	7066.25	6727.65	7226.65	9737.3	7264.45	7380.8	7972.04	7338.94	6265.03	7244.68	6829.61	7659.76	0.8916	down	0.253571	0.731767	0.757208	no
POS	POS_721.5741_7.0034	721.574	7.00344	TG O-18:5_12:0_12:0	77.3	C45H78O5	EtherTG	Ether-linked triacylglycerol	Alkyldiacylglycerols [GL0302]	Triradylglycerols [GL03]	Glycerolipids [GL]	NA	NA	NA	DG(22:2(13Z,16Z)/22:6(4Z,7Z,10Z,13Z,16Z,19Z)/0:0);DG(22:4(7Z,10Z,13Z,16Z)/22:4(7Z,10Z,13Z,16Z)/0:0);DG(22:6(4Z,7Z,10Z,13Z,16Z,19Z)/22:2(13Z,16Z)/0:0);DG(22:2n6/0:0/22:6n3);DG(22:4n6/0:0/22:4n6);DG(18:4(6Z,9Z,12Z,15Z)/24:1(15Z)/0:0);DG(20:0/22:5(4Z,7Z,10Z,13Z,16Z)/0:0);DG(20:0/22:5(7Z,10Z,13Z,16Z,19Z)/0:0);DG(20:1(11Z)/22:4(7Z,10Z,13Z,16Z)/0:0);DG(20:3(5Z,8Z,11Z)/22:2(13Z,16Z)/0:0);DG(20:3(8Z,11Z,…	2510.38	2225.41	2099.65	2616.84	2264.59	2426.07	2470.38	2627.38	2538.65	2458.86	2649.09	3046.88	2494.51	2357.16	2631.87	0.8956	down	0.0396529	0.614758	0.990421	no
POS	POS_936.8929_8.245	936.893	8.24497	TG 10:0_22:0_24:0	77.2	C59H114O6	TG	Triacylglycerol	Triacylglycerols [GL0301]	Triradylglycerols [GL03]	Glycerolipids [GL]	LMGL03010335;LMGL03010340;LMGL03010379;LMGL03010412;LMGL03010459;LMGL03010472;LMGL03010509;LMGL03010622;LMGL03012684;LMGL03012805;LMGL03014109;LMGL03014487;LMGL03015244;LMGL03015270	C00422	map00561(Glycerolipid metabolism);map01100(Metabolic pathways);map04714(Thermogenesis);map04923(Regulation of lipolysis in adipocytes);map04931(Insulin resistance);map04975(Fat digestion and absorption);map04977(Vitamin digestion and absorption);map04979(Cholesterol metabolism);map05417(Lipid and atherosclerosis)	TG(16:0/24:0/16:0);TG(18:0/20:0/18:0);TG(20:0/16:0/20:0);TG(20:0/18:0/18:0);TG(20:0/20:0/16:0);TG(16:0/20:0/20:0);TG(18:0/18:0/20:0);TG(14:0/18:0/24:0);TG(14:0/20:0/22:0);TG(14:0/22:0/20:0);TG(14:0/24:0/18:0);TG(16:0/16:0/24:0);TG(16:0/18:0/22:0);TG(16:0/22:0/18:0);TG(18:0/14:0/24:0);TG(18:0/16:0/22:0);TG(20:0/14:0/22:0);TG(i-20:0/i-19:0/a-17:0);TG(i-19:0/i-24:0/13:0);TG(i-20:0/i-17:0/i-19:0);TG(…	211099	234779	235823	251431	214094	260484	187567	225209	243590	278445	275001	236669	237849	234618	241080	0.9732	down	0.761586	0.925074	0.379472	no
POS	POS_773.5864_5.4572	773.586	5.45715	TG O-8:0_16:3_22:4	77.2	C49H82O5	EtherTG	Ether-linked triacylglycerol	Alkyldiacylglycerols [GL0302]	Triradylglycerols [GL03]	Glycerolipids [GL]	NA	NA	NA	PC(14:0/20:3(5Z,8Z,11Z));PC(14:0/20:3(8Z,11Z,14Z));PC(14:1(9Z)/20:2(11Z,14Z));PC(16:0/18:3(6Z,9Z,12Z));PC(16:0/18:3(9Z,12Z,15Z));PC(16:1(9Z)/18:2(9Z,12Z));PC(18:2(9Z,12Z)/16:1(9Z));PC(18:3(6Z,9Z,12Z)/16:0);PC(18:3(9Z,12Z,15Z)/16:0);PC(20:2(11Z,14Z)/14:1(9Z));PC(20:3(5Z,8Z,11Z)/14:0);PC(20:3(8Z,11Z,14Z)/14:0)	606591	611197	622070	646334	633872	682297	423797	321632	230186	230197	612399	760178	531729	633727	429731	1.4747	up	0.0605884	0.614758	1.9836	no
POS	POS_831.6787_7.9594	831.679	7.95936	TG O-10:0_20:3_20:3	77.1	C53H92O5	EtherTG	Ether-linked triacylglycerol	Alkyldiacylglycerols [GL0302]	Triradylglycerols [GL03]	Glycerolipids [GL]	NA	NA	NA	TG(16:0/15:0/16:0);TG(14:0/15:0/18:0);TG(14:0/18:0/15:0);TG(15:0/14:0/18:0);TG(15:0/16:0/16:0);TG(i-20:0/i-14:0/i-13:0);TG(i-20:0/8:0/19:0);TG(i-20:0/13:0/i-14:0);TG(i-20:0/8:0/i-19:0);TG(i-20:0/a-15:0/12:0);TG(20:0/12:0/i-15:0);TG(i-20:0/10:0/a-17:0);TG(i-20:0/a-13:0/i-14:0);TG(20:0/i-13:0/14:0);TG(i-20:0/13:0/14:0);TG(i-20:0/17:0/10:0);TG(20:0/i-19:0/8:0);TG(i-20:0/i-15:0/i-12:0);TG(i-20:0/15:0…	5411	5680.6	6641.03	5426.25	5674.9	6545.61	5718.15	5915.74	5899.88	5353.48	6321.95	6421.82	5917.53	5896.57	5938.5	0.9929	down	0.853454	0.955898	0.186627	no
POS	POS_824.7699_8.0631	824.77	8.06312	TG 15:0_16:0_17:0	77	C51H98O6	TG	Triacylglycerol	Triacylglycerols [GL0301]	Triradylglycerols [GL03]	Glycerolipids [GL]	LMGL03010001;LMGL03012669;LMGL03012715;LMGL03012769;LMGL03012788;LMGL03012877;LMGL03013231;LMGL03013287;LMGL03013333;LMGL03013380;LMGL03013694;LMGL03013745;LMGL03013796;LMGL03013839;LMGL03014178;LMGL03014225;LMGL03015006	C00422	map00561(Glycerolipid metabolism);map01100(Metabolic pathways);map04714(Thermogenesis);map04923(Regulation of lipolysis in adipocytes);map04931(Insulin resistance);map04975(Fat digestion and absorption);map04977(Vitamin digestion and absorption);map04979(Cholesterol metabolism);map05417(Lipid and atherosclerosis)	TG(16:0/16:0/16:0);TG(14:0/20:0/14:0);TG(15:0/18:0/15:0);TG(16:0/14:0/18:0);TG(14:0/14:0/20:0);TG(14:0/16:0/18:0);TG(14:0/18:0/16:0);TG(15:0/15:0/18:0);TG(20:0/a-13:0/15:0);TG(20:0/a-15:0/a-13:0);TG(i-20:0/10:0/18:0);TG(20:0/14:0/i-14:0);TG(20:0/15:0/i-13:0);TG(i-20:0/i-13:0/15:0);TG(i-20:0/14:0/i-14:0);TG(i-20:0/i-18:0/10:0);TG(20:0/13:0/15:0);TG(i-20:0/a-13:0/i-15:0);TG(i-20:0/15:0/13:0);TG(20:…	4.95347e+06	5.36394e+06	5.1293e+06	4.84193e+06	4.6726e+06	5.07264e+06	4.65343e+06	6.15275e+06	7.35535e+06	6.9334e+06	5.76101e+06	5.14051e+06	5.50253e+06	5.00565e+06	5.99941e+06	0.8344	down	0.0634481	0.614758	1.17368	no
POS	POS_516.4234_4.4764	516.423	4.47642	TG 8:0_8:0_10:0	77	C29H54O6	TG	Triacylglycerol	Triacylglycerols [GL0301]	Triradylglycerols [GL03]	Glycerolipids [GL]	NA	C00422	map00561(Glycerolipid metabolism);map01100(Metabolic pathways);map04714(Thermogenesis);map04923(Regulation of lipolysis in adipocytes);map04931(Insulin resistance);map04975(Fat digestion and absorption);map04977(Vitamin digestion and absorption);map04979(Cholesterol metabolism);map05417(Lipid and atherosclerosis)	TG(10:0/8:0/8:0);TG(8:0/8:0/10:0)	2995.13	1817.09	2064.56	3816.59	2553.96	2925.91	2301.32	2227.12	2313.85	2041.48	4988.71	2460.05	2708.81	2695.54	2722.09	0.9902	down	0.943533	0.98185	0.31741	no
POS	POS_882.6027_5.7252	882.603	5.72521	PI 36:1	77	C45H85O13P	PI	Phosphatidylinositol	Diacylglycerophosphoinositols [GP0601]	Glycerophosphoinositols [GP06]	Glycerophospholipids [GP]	LMGP06010074;LMGP06010102;LMGP06010154;LMGP06010184;LMGP06010206;LMGP06010232;LMGP06010428;LMGP06010456;LMGP06010482;LMGP06010502;LMGP06010648;LMGP06010671;LMGP06010696;LMGP06010932;LMGP06010941;LMGP06010957	C01194	map00562(Inositol phosphate metabolism);map00563(Glycosylphosphatidylinositol (GPI)-anchor biosynthesis);map00564(Glycerophospholipid metabolism);map00571(Lipoarabinomannan (LAM) biosynthesis);map01100(Metabolic pathways);map04070(Phosphatidylinositol signaling system);map04136(Autophagy - other);map04138(Autophagy - yeast);map04140(Autophagy - animal);map05132(Salmonella infection);map05152(Tube…	PC(22:5(4Z,7Z,10Z,13Z,16Z)/22:5(4Z,7Z,10Z,13Z,16Z));PC(22:5(4Z,7Z,10Z,13Z,16Z)/22:5(7Z,10Z,13Z,16Z,19Z));PC(22:5(7Z,10Z,13Z,16Z,19Z)/22:5(4Z,7Z,10Z,13Z,16Z));PC(22:5(7Z,10Z,13Z,16Z,19Z)/22:5(7Z,10Z,13Z,16Z,19Z));PC(22:6(4Z,7Z,10Z,13Z,16Z,19Z)/22:4(7Z,10Z,13Z,16Z));PC(22:4(7Z,10Z,13Z,16Z)/22:6(4Z,7Z,10Z,13Z,16Z,19Z));PC(20:1(11Z)/22:6(4Z,7Z,10Z,13Z,16Z,19Z));PC(20:2(11Z,14Z)/22:5(4Z,7Z,10Z,13Z,16Z…	2588.98	2421.16	2648.48	2651.77	2395.09	2267.26	1968.61	2686.52	2574.67	3163.34	2319.9	2224.87	2492.55	2495.46	2489.65	1.0023	up	0.872168	0.960083	0.640449	no
POS	POS_762.597_6.0478	762.597	6.04778	PC 17:0_17:0	76.9	C42H84NO8P	PC	Phosphatidylcholine	Diacylglycerophosphocholines [GP0101]	Glycerophosphocholines [GP01]	Glycerophospholipids [GP]	LMGP01010400;LMGP01010420;LMGP01010446;LMGP01010466;LMGP01010505;LMGP01010545;LMGP01010573;LMGP01010707;LMGP01010742;LMGP01010972;LMGP01011000;LMGP01011064;LMGP01011082	C00157	map00564(Glycerophospholipid metabolism);map00590(Arachidonic acid metabolism);map00591(Linoleic acid metabolism);map00592(alpha-Linolenic acid metabolism);map01100(Metabolic pathways);map01110(Biosynthesis of secondary metabolites);map04723(Retrograde endocannabinoid signaling);map05231(Choline metabolism in cancer)	PC(14:0/20:0);PC(16:0/18:0);PC(18:0/16:0);PC(20:0/14:0);PE(15:0/22:0);PE(22:0/15:0)	7160	7575.56	8258.34	7667.35	5761.82	7841.03	6869.07	7212.12	10196.7	9429.46	7608.09	5913.95	7624.46	7377.35	7871.56	0.9372	down	0.59664	0.870878	0.841003	no
POS	POS_572.5214_6.1353	572.521	6.13529	DG 15:0_16:0	76.9	C34H66O5	DG	Diacylglycerol	Diacylglycerols [GL0201]	Diradylglycerols [GL02]	Glycerolipids [GL]	LMGL02010339;LMGL02010359;LMGL02010380;LMGL02010426	C00641	map00552(Teichoic acid biosynthesis);map00561(Glycerolipid metabolism);map00562(Inositol phosphate metabolism);map00564(Glycerophospholipid metabolism);map01100(Metabolic pathways);map01110(Biosynthesis of secondary metabolites);map04070(Phosphatidylinositol signaling system);map04730(Long-term depression)	DG(15:0/16:0/0:0);DG(16:0/15:0/0:0);DG(15:0/0:0/16:0);DG(10:0/21:0/0:0);DG(10:0/0:0/21:0);DG(10:0/i-21:0/0:0);DG(10:0/0:0/i-21:0);DG(10:0/a-21:0/0:0);DG(10:0/0:0/a-21:0);DG(12:0/19:0/0:0);DG(12:0/0:0/19:0);DG(i-12:0/19:0/0:0);DG(i-12:0/0:0/19:0);DG(i-12:0/i-19:0/0:0);DG(i-12:0/0:0/i-19:0);DG(12:0/i-19:0/0:0);DG(12:0/0:0/i-19:0);DG(13:0/18:0/0:0);DG(13:0/0:0/18:0);DG(i-13:0/18:0/0:0);DG(i-13:0/0:0…	2160.79	1862.68	1836.26	1634.88	1966.49	2700.76	1516.6	2479.7	2401.34	2255.44	1756.84	1587.21	2013.25	2026.98	1999.52	1.0137	up	0.861742	0.957216	0.622418	no
POS	POS_854.5719_5.2535	854.572	5.25353	PI 34:1	76.9	C43H81O13P	PI	Phosphatidylinositol	Diacylglycerophosphoinositols [GP0601]	Glycerophosphoinositols [GP06]	Glycerophospholipids [GP]	LMGP06010001;LMGP06010033;LMGP06010070;LMGP06010095;LMGP06010117;LMGP06010146;LMGP06010179;LMGP06010199;LMGP06010224;LMGP06010425;LMGP06010452;LMGP06010479;LMGP06010498;LMGP06010694;LMGP06010857;LMGP06010933	C01194	map00562(Inositol phosphate metabolism);map00563(Glycosylphosphatidylinositol (GPI)-anchor biosynthesis);map00564(Glycerophospholipid metabolism);map00571(Lipoarabinomannan (LAM) biosynthesis);map01100(Metabolic pathways);map04070(Phosphatidylinositol signaling system);map04136(Autophagy - other);map04138(Autophagy - yeast);map04140(Autophagy - animal);map05132(Salmonella infection);map05152(Tube…	PC(20:4(5Z,8Z,11Z,14Z)/22:6(4Z,7Z,10Z,13Z,16Z,19Z));PC(20:4(8Z,11Z,14Z,17Z)/22:6(4Z,7Z,10Z,13Z,16Z,19Z));PC(20:5(5Z,8Z,11Z,14Z,17Z)/22:5(4Z,7Z,10Z,13Z,16Z));PC(20:5(5Z,8Z,11Z,14Z,17Z)/22:5(7Z,10Z,13Z,16Z,19Z));PC(22:5(4Z,7Z,10Z,13Z,16Z)/20:5(5Z,8Z,11Z,14Z,17Z));PC(22:5(7Z,10Z,13Z,16Z,19Z)/20:5(5Z,8Z,11Z,14Z,17Z));PC(22:6(4Z,7Z,10Z,13Z,16Z,19Z)/20:4(8Z,11Z,14Z,17Z));PC(22:6(4Z,7Z,10Z,13Z,16Z,19Z)/…	13377.5	10717.5	12013.4	12873.5	9834.35	10264.5	9471.03	6887.25	9447.48	10868.8	9096.77	12044.7	10574.7	11513.4	9636.01	1.1948	up	0.0778399	0.614758	1.15227	no
POS	POS_894.8788_8.8252	894.879	8.82524	TG O-20:0_16:0_18:0	76.9	C57H112O5	EtherTG	Ether-linked triacylglycerol	Alkyldiacylglycerols [GL0302]	Triradylglycerols [GL03]	Glycerolipids [GL]	NA	NA	NA	TG(18:0/o-18:0/18:0);TG(14:0/22:0/o-18:0);TG(14:0/o-18:0/22:0);TG(16:0/20:0/o-18:0);TG(16:0/o-18:0/20:0);TG(18:0/18:0/o-18:0);TG(20:0/16:0/o-18:0);TG(22:0/14:0/o-18:0)	6357.32	6366.3	3485.98	3736.34	2967.03	4508.46	3573.74	3254.31	3390.86	5091.05	3908.02	3133.61	4147.75	4570.24	3725.26	1.2268	up	0.273169	0.741529	1.11921	no
POS	POS_784.5814_5.3053	784.581	5.30528	PC 18:1_18:2	76.8	C44H82NO8P	PC	Phosphatidylcholine	Diacylglycerophosphocholines [GP0101]	Glycerophosphocholines [GP01]	Glycerophospholipids [GP]	LMGP01010622;LMGP01010624;LMGP01010627;LMGP01010893;LMGP01010895;LMGP01011406;LMGP01011490;LMGP01011568;LMGP01011588;LMGP01011589;LMGP01011624;LMGP01011651;LMGP01011682;LMGP01011766;LMGP01011842;LMGP01011872;LMGP01012038;LMGP01012149;LMGP01012168;LMGP01012194	C00157	map00564(Glycerophospholipid metabolism);map00590(Arachidonic acid metabolism);map00591(Linoleic acid metabolism);map00592(alpha-Linolenic acid metabolism);map01100(Metabolic pathways);map01110(Biosynthesis of secondary metabolites);map04723(Retrograde endocannabinoid signaling);map05231(Choline metabolism in cancer)	PC(14:1(9Z)/22:2(13Z,16Z));PC(16:0/20:3(5Z,8Z,11Z));PC(16:0/20:3(8Z,11Z,14Z));PC(16:1(9Z)/20:2(11Z,14Z));PC(18:0/18:3(6Z,9Z,12Z));PC(18:0/18:3(9Z,12Z,15Z));PC(18:1(11Z)/18:2(9Z,12Z));PC(18:1(9Z)/18:2(9Z,12Z));PC(18:2(9Z,12Z)/18:1(11Z));PC(18:2(9Z,12Z)/18:1(9Z));PC(18:3(6Z,9Z,12Z)/18:0);PC(18:3(9Z,12Z,15Z)/18:0);PC(20:2(11Z,14Z)/16:1(9Z));PC(20:3(5Z,8Z,11Z)/16:0);PC(20:3(8Z,11Z,14Z)/16:0);PC(22:2(…	47602.8	68458.9	45699.9	88751.9	53664.6	80994.4	25690.5	73636.7	110875	119357	73627.6	57347.7	70475.5	64195.4	76755.7	0.8364	down	0.700553	0.905926	0.989981	no
POS	POS_710.568_5.7028	710.568	5.7028	DG 20:4_22:4	76.8	C45H72O5	DG	Diacylglycerol	Diacylglycerols [GL0201]	Diradylglycerols [GL02]	Glycerolipids [GL]	LMGL02010260;LMGL02010268;LMGL02010269;LMGL02010270	C00641	map00552(Teichoic acid biosynthesis);map00561(Glycerolipid metabolism);map00562(Inositol phosphate metabolism);map00564(Glycerophospholipid metabolism);map01100(Metabolic pathways);map01110(Biosynthesis of secondary metabolites);map04070(Phosphatidylinositol signaling system);map04730(Long-term depression)	DG(20:2(11Z,14Z)/22:6(4Z,7Z,10Z,13Z,16Z,19Z)/0:0);DG(20:3(5Z,8Z,11Z)/22:5(4Z,7Z,10Z,13Z,16Z)/0:0);DG(20:3(5Z,8Z,11Z)/22:5(7Z,10Z,13Z,16Z,19Z)/0:0);DG(20:3(8Z,11Z,14Z)/22:5(4Z,7Z,10Z,13Z,16Z)/0:0);DG(20:3(8Z,11Z,14Z)/22:5(7Z,10Z,13Z,16Z,19Z)/0:0);DG(20:4(5Z,8Z,11Z,14Z)/22:4(7Z,10Z,13Z,16Z)/0:0);DG(20:4(8Z,11Z,14Z,17Z)/22:4(7Z,10Z,13Z,16Z)/0:0);DG(22:4(7Z,10Z,13Z,16Z)/20:4(5Z,8Z,11Z,14Z)/0:0);DG(22…	3362.59	2837.53	2953.6	2860.58	2705.92	2750.99	2460.51	3226.55	3701.59	4802.78	3438.65	2725.57	3152.24	2911.87	3392.61	0.8583	down	0.241581	0.721329	0.948757	no
POS	POS_718.535_5.7934	718.535	5.79339	PE 16:0_18:1	76.7	C39H76NO8P	PE	Phosphatidylethanolamine	Diacylglycerophosphoethanolamines [GP0201]	Glycerophosphoethanolamines [GP02]	Glycerophospholipids [GP]	LMGP02010009;LMGP02010010;LMGP02010099;LMGP02010311;LMGP02010378;LMGP02010415;LMGP02010440;LMGP02010462;LMGP02010491;LMGP02010524;LMGP02010544;LMGP02010569;LMGP02010770;LMGP02010797;LMGP02010824;LMGP02010843;LMGP02011040;LMGP02011204	C00350	map00563(Glycosylphosphatidylinositol (GPI)-anchor biosynthesis);map00564(Glycerophospholipid metabolism);map01100(Metabolic pathways);map01110(Biosynthesis of secondary metabolites);map04136(Autophagy - other);map04138(Autophagy - yeast);map04140(Autophagy - animal);map04723(Retrograde endocannabinoid signaling);map05130(Pathogenic Escherichia coli infection);map05167(Kaposi sarcoma-associated h…	PC(15:0/16:1(9Z));PC(16:1(9Z)/15:0);PE(14:0/20:1(11Z));PE(14:1(9Z)/20:0);PE(20:0/14:1(9Z));PE(20:1(11Z)/14:0);PE(16:0/18:1(11Z));PE(16:0/18:1(9Z));PE(16:1(9Z)/18:0);PE(18:0/16:1(9Z));PE(18:1(11Z)/16:0);PE(18:1(9Z)/16:0);PA(18:0/18:2(9Z,12Z));9-Octadecenoic acid 1-[(phosphonoxy)methyl]-1,2-ethanediyl ester;PA(18:1(11Z)/18:1(11Z));PA(18:1(11Z)/18:1(9Z));PA(18:1(9Z)/18:1(11Z));PA(18:1(9Z)/18:1(9Z))	12459.1	12630.4	12300.3	12807.5	11303.3	10947.4	9108.6	13067.9	14910.6	17199.8	14201.7	11423.2	12696.6	12074.7	13318.6	0.9066	down	0.432406	0.80926	0.755466	no
POS	POS_834.7516_7.7509	834.752	7.75092	TG 15:0_16:0_18:2	76.6	C52H96O6	TG	Triacylglycerol	Triacylglycerols [GL0301]	Triradylglycerols [GL03]	Glycerolipids [GL]	LMGL03010024;LMGL03010025;LMGL03010026;LMGL03012732;LMGL03012834;LMGL03012903;LMGL03012938;LMGL03013290;LMGL03013316;LMGL03013384;LMGL03013406;LMGL03013427;LMGL03013467;LMGL03013485;LMGL03013697;LMGL03013725;LMGL03013800;LMGL03013824;LMGL03013869;LMGL03013890;LMGL03013907;LMGL03014182;LMGL03014208;LMGL03014257;LMGL03014276;LMGL03014298;LMGL03014319;LMGL03014587;LMGL03014613;LMGL03014638;LMGL03014…	C00422	map00561(Glycerolipid metabolism);map01100(Metabolic pathways);map04714(Thermogenesis);map04923(Regulation of lipolysis in adipocytes);map04931(Insulin resistance);map04975(Fat digestion and absorption);map04977(Vitamin digestion and absorption);map04979(Cholesterol metabolism);map05417(Lipid and atherosclerosis)	TG(15:0/18:1(9Z)/16:1(9Z));TG(15:0/18:2(9Z,12Z)/16:0);TG(14:0/15:0/20:2n6);TG(14:0/20:2n6/15:0);TG(15:0/14:0/20:2n6);TG(15:0/16:0/18:2(9Z,12Z));TG(15:0/14:1(9Z)/20:1(11Z));TG(15:0/16:1(9Z)/18:1(11Z));TG(15:0/16:1(9Z)/18:1(9Z));TG(15:0/18:1(11Z)/16:1(9Z));TG(15:0/20:1(11Z)/14:1(9Z));TG(16:0/15:0/18:2(9Z,12Z));TG(14:1(9Z)/15:0/20:1(11Z));TG(16:1(9Z)/15:0/18:1(11Z));TG(16:1(9Z)/15:0/18:1(9Z))	51957.5	53770.4	51819.6	53626.7	46379.7	54851.1	43982.3	73028.9	62668.8	73060.2	63680.2	54228.8	56921.2	52067.5	61774.9	0.8429	down	0.10689	0.627272	1.05514	no
POS	POS_662.5693_6.1385	662.569	6.13854	DG 16:0_22:4	76.6	C41H72O5	DG	Diacylglycerol	Diacylglycerols [GL0201]	Diradylglycerols [GL02]	Glycerolipids [GL]	LMGL02010108;LMGL02010109;LMGL02010110;LMGL02010111;LMGL02010126;LMGL02010138;LMGL02010485;LMGL02010508	C00641	map00552(Teichoic acid biosynthesis);map00561(Glycerolipid metabolism);map00562(Inositol phosphate metabolism);map00564(Glycerophospholipid metabolism);map01100(Metabolic pathways);map01110(Biosynthesis of secondary metabolites);map04070(Phosphatidylinositol signaling system);map04730(Long-term depression)	DG(16:0/22:4(7Z,10Z,13Z,16Z)/0:0);DG(18:0/20:4(5Z,8Z,11Z,14Z)/0:0);DG(18:0/20:4(8Z,11Z,14Z,17Z)/0:0);DG(18:1(11Z)/20:3(8Z,11Z,14Z)/0:0);DG(18:1(9Z)/20:3(5Z,8Z,11Z)/0:0);DG(18:1(9Z)/20:3(8Z,11Z,14Z)/0:0);DG(18:2(9Z,12Z)/20:2(11Z,14Z)/0:0);DG(18:3(6Z,9Z,12Z)/20:1(11Z)/0:0);DG(18:3(9Z,12Z,15Z)/20:1(11Z)/0:0);DG(18:4(6Z,9Z,12Z,15Z)/20:0/0:0);DG(20:0/18:4(6Z,9Z,12Z,15Z)/0:0);DG(20:1(11Z)/18:3(6Z,9Z,12…	29280.2	31381.8	29497.7	29605.1	25523.5	26288.1	22800.7	35966.6	39207.6	48639.3	33718	27606.9	31626.3	28596.1	34656.5	0.8251	down	0.194965	0.696996	1.10098	no
POS	POS_838.6284_5.8928	838.628	5.89282	PC 20:2_20:2	76.5	C48H88NO8P	PC	Phosphatidylcholine	Diacylglycerophosphocholines [GP0101]	Glycerophosphocholines [GP01]	Glycerophospholipids [GP]	LMGP01010813;LMGP01011023;LMGP01011045;LMGP01011638;LMGP01011667;LMGP01011696;LMGP01011726;LMGP01011826;LMGP01011856;LMGP01011886;LMGP01011915;LMGP01011991;LMGP01012018;LMGP01012019;LMGP01012048;LMGP01012077;LMGP01012176;LMGP01012180;LMGP01012186;LMGP01012187;LMGP01012203;LMGP01012213;LMGP01012223;LMGP01012224	C00157	map00564(Glycerophospholipid metabolism);map00590(Arachidonic acid metabolism);map00591(Linoleic acid metabolism);map00592(alpha-Linolenic acid metabolism);map01100(Metabolic pathways);map01110(Biosynthesis of secondary metabolites);map04723(Retrograde endocannabinoid signaling);map05231(Choline metabolism in cancer)	PC(18:0/22:4(7Z,10Z,13Z,16Z));PC(18:2(9Z,12Z)/22:2(13Z,16Z));PC(18:3(6Z,9Z,12Z)/22:1(13Z));PC(18:3(9Z,12Z,15Z)/22:1(13Z));PC(18:4(6Z,9Z,12Z,15Z)/22:0);PC(20:0/20:4(5Z,8Z,11Z,14Z));PC(20:0/20:4(8Z,11Z,14Z,17Z));PC(20:1(11Z)/20:3(5Z,8Z,11Z));PC(20:1(11Z)/20:3(8Z,11Z,14Z));PC(20:2(11Z,14Z)/20:2(11Z,14Z));PC(20:3(5Z,8Z,11Z)/20:1(11Z));PC(20:4(5Z,8Z,11Z,14Z)/20:0);PC(20:4(8Z,11Z,14Z,17Z)/20:0);PC(22:0…	8412.78	9229.45	9701.58	9143.96	7622.97	8515.55	6524.04	9072.28	10321.2	11505.6	9199.86	7222.5	8872.65	8771.05	8974.26	0.9774	down	0.940795	0.981164	0.802212	no
POS	POS_754.6869_7.5331	754.687	7.53308	TG 12:0_15:0_16:0	76.4	C46H88O6	TG	Triacylglycerol	Triacylglycerols [GL0301]	Triradylglycerols [GL03]	Glycerolipids [GL]	LMGL03012643;LMGL03012697;LMGL03012724;LMGL03012754;LMGL03013186;LMGL03013213;LMGL03013268;LMGL03013675	C00422	map00561(Glycerolipid metabolism);map01100(Metabolic pathways);map04714(Thermogenesis);map04923(Regulation of lipolysis in adipocytes);map04931(Insulin resistance);map04975(Fat digestion and absorption);map04977(Vitamin digestion and absorption);map04979(Cholesterol metabolism);map05417(Lipid and atherosclerosis)	TG(14:0/15:0/14:0);TG(14:0/14:0/15:0);TG(20:0/13:0/10:0);TG(i-20:0/13:0/10:0);TG(20:0/i-15:0/8:0);TG(i-20:0/i-13:0/10:0);TG(20:0/i-13:0/10:0);TG(20:0/8:0/15:0);TG(i-20:0/8:0/15:0);TG(20:0/8:0/a-15:0);TG(i-20:0/8:0/i-15:0);TG(20:0/15:0/8:0);TG(i-20:0/i-15:0/8:0);TG(20:0/a-13:0/10:0);TG(20:0/8:0/i-15:0);TG(i-20:0/a-15:0/8:0);TG(i-20:0/8:0/a-15:0);TG(i-20:0/a-13:0/10:0);TG(20:0/10:0/i-13:0);TG(20:0/…	5607.81	5277.63	4772.95	5000.35	5483.8	6414.68	4358.54	4808.36	5593.41	5521.27	5959.84	5802.67	5383.44	5426.2	5340.68	1.016	up	0.794832	0.935765	0.156364	no
POS	POS_659.4981_6.2926	659.498	6.29264	CoQ7	76.3	C44H66O4	CoQ	Coenzyme Q	Ubiquinones [PR0201]	Quinones and hydroquinones [PR02]	Prenol Lipids [PR]	NA	NA	NA	DG(14:0/22:2(13Z,16Z)/0:0);DG(14:1(9Z)/22:1(13Z)/0:0);DG(16:0/20:2(11Z,14Z)/0:0);DG(16:1(9Z)/20:1(11Z)/0:0);DG(18:0/18:2(9Z,12Z)/0:0);DG(18:1(11Z)/18:1(11Z)/0:0);DG(18:1(11Z)/18:1(9Z)/0:0);DG(18:1(9Z)/18:1(11Z)/0:0);DG(18:1(9Z)/18:1(9Z)/0:0);DG(18:2(9Z,12Z)/18:0/0:0);DG(20:1(11Z)/16:1(9Z)/0:0);DG(20:2(11Z,14Z)/16:0/0:0);DG(22:1(13Z)/14:1(9Z)/0:0);DG(22:2(13Z,16Z)/14:0/0:0);DG(14:0/0:0/22:2n6);DG(…	11433.2	11353.5	11339.4	11849.5	10394.3	11697.5	11042.6	11024.4	12983	12191.5	11247.1	10303.4	11405	11344.6	11465.3	0.9895	down	0.828985	0.94743	0.494252	no
POS	POS_876.5559_4.7897	876.556	4.78967	PI 36:4	76.2	C45H79O13P	PI	Phosphatidylinositol	Diacylglycerophosphoinositols [GP0601]	Glycerophosphoinositols [GP06]	Glycerophospholipids [GP]	LMGP06010076;LMGP06010187;LMGP06010298;LMGP06010346;LMGP06010404;LMGP06010564;LMGP06010758;LMGP06010828;LMGP06010843;LMGP06010850;LMGP06010856;LMGP06010927;LMGP06010958	C01194	map00562(Inositol phosphate metabolism);map00563(Glycosylphosphatidylinositol (GPI)-anchor biosynthesis);map00564(Glycerophospholipid metabolism);map00571(Lipoarabinomannan (LAM) biosynthesis);map01100(Metabolic pathways);map04070(Phosphatidylinositol signaling system);map04136(Autophagy - other);map04138(Autophagy - yeast);map04140(Autophagy - animal);map05132(Salmonella infection);map05152(Tube…	PC(20:4(5Z,8Z,11Z,14Z)/22:6(4Z,7Z,10Z,13Z,16Z,19Z));PC(20:4(8Z,11Z,14Z,17Z)/22:6(4Z,7Z,10Z,13Z,16Z,19Z));PC(20:5(5Z,8Z,11Z,14Z,17Z)/22:5(4Z,7Z,10Z,13Z,16Z));PC(20:5(5Z,8Z,11Z,14Z,17Z)/22:5(7Z,10Z,13Z,16Z,19Z));PC(22:5(4Z,7Z,10Z,13Z,16Z)/20:5(5Z,8Z,11Z,14Z,17Z));PC(22:5(7Z,10Z,13Z,16Z,19Z)/20:5(5Z,8Z,11Z,14Z,17Z));PC(22:6(4Z,7Z,10Z,13Z,16Z,19Z)/20:4(8Z,11Z,14Z,17Z));PC(22:6(4Z,7Z,10Z,13Z,16Z,19Z)/…	3951.75	4312.46	4144.43	3806.44	4096	3922.14	3219.51	4310.23	4646.54	5028.34	3868.88	4191.19	4124.83	4038.87	4210.78	0.9592	down	0.637374	0.883432	0.507676	no
POS	POS_661.4342_5.2536	661.434	5.25362	MGDG O-9:0_18:4	76.2	C36H62O9	EtherMGDG	Ether-linked monogalactosyldiacylglycerol	Glycosyldiacylglycerols [GL0501]	Glycosyldiradylglycerols [GL05]	Glycerolipids [GL]	NA	NA	NA	Tsugaric acid A 21-glucosyl ester;Sanchinoside B1;Ginsenoside Rh1;Ginsenoside F1	3018.01	3414.47	2910.88	2825.19	2177.01	1720.39	3037.39	3286.22	2380.1	1819.75	2487.85	3255	2694.35	2677.66	2711.05	0.9877	down	0.908958	0.970819	0.342093	no
POS	POS_756.5505_4.8116	756.55	4.81157	PC 16:1_18:2	76.1	C42H78NO8P	PC	Phosphatidylcholine	Diacylglycerophosphocholines [GP0101]	Glycerophosphocholines [GP01]	Glycerophospholipids [GP]	LMGP01010598;LMGP01010601;LMGP01010690;LMGP01011374;LMGP01011399;LMGP01011530;LMGP01011560;LMGP01011620;LMGP01011646;LMGP01011677;LMGP01011838;LMGP01011868;LMGP01012127;LMGP01012192	C00157	map00564(Glycerophospholipid metabolism);map00590(Arachidonic acid metabolism);map00591(Linoleic acid metabolism);map00592(alpha-Linolenic acid metabolism);map01100(Metabolic pathways);map01110(Biosynthesis of secondary metabolites);map04723(Retrograde endocannabinoid signaling);map05231(Choline metabolism in cancer)	PC(14:0/20:3(5Z,8Z,11Z));PC(14:0/20:3(8Z,11Z,14Z));PC(14:1(9Z)/20:2(11Z,14Z));PC(16:0/18:3(6Z,9Z,12Z));PC(16:0/18:3(9Z,12Z,15Z));PC(16:1(9Z)/18:2(9Z,12Z));PC(18:2(9Z,12Z)/16:1(9Z));PC(18:3(6Z,9Z,12Z)/16:0);PC(18:3(9Z,12Z,15Z)/16:0);PC(20:2(11Z,14Z)/14:1(9Z));PC(20:3(5Z,8Z,11Z)/14:0);PC(20:3(8Z,11Z,14Z)/14:0);PC(16:0/16:0);PC(14:0/18:0);PC(18:0/14:0);PE(15:0/20:0);PE(20:0/15:0)	5454.71	5884.85	6084.18	5934.79	5090.34	5041.15	5078.23	6816.15	7007.03	8547.14	7151.63	5404.4	6124.55	5581.67	6667.43	0.8372	down	0.0965866	0.618982	1.10315	no
POS	POS_852.5557_4.9102	852.556	4.91019	PI 34:2	76.1	C43H79O13P	PI	Phosphatidylinositol	Diacylglycerophosphoinositols [GP0601]	Glycerophosphoinositols [GP06]	Glycerophospholipids [GP]	LMGP06010034;LMGP06010071;LMGP06010096;LMGP06010147;LMGP06010200;LMGP06010254;LMGP06010453;LMGP06010499;LMGP06010528;LMGP06010725;LMGP06010847;LMGP06010851;LMGP06010862;LMGP06010873;LMGP06010959	C01194	map00562(Inositol phosphate metabolism);map00563(Glycosylphosphatidylinositol (GPI)-anchor biosynthesis);map00564(Glycerophospholipid metabolism);map00571(Lipoarabinomannan (LAM) biosynthesis);map01100(Metabolic pathways);map04070(Phosphatidylinositol signaling system);map04136(Autophagy - other);map04138(Autophagy - yeast);map04140(Autophagy - animal);map05132(Salmonella infection);map05152(Tube…	PC(20:5(5Z,8Z,11Z,14Z,17Z)/22:6(4Z,7Z,10Z,13Z,16Z,19Z));PC(22:6(4Z,7Z,10Z,13Z,16Z,19Z)/20:5(5Z,8Z,11Z,14Z,17Z));PC(18:2(9Z,12Z)/22:6(4Z,7Z,10Z,13Z,16Z,19Z));PC(18:3(6Z,9Z,12Z)/22:5(4Z,7Z,10Z,13Z,16Z));PC(18:3(6Z,9Z,12Z)/22:5(7Z,10Z,13Z,16Z,19Z));PC(18:3(9Z,12Z,15Z)/22:5(4Z,7Z,10Z,13Z,16Z));PC(18:3(9Z,12Z,15Z)/22:5(7Z,10Z,13Z,16Z,19Z));PC(18:4(6Z,9Z,12Z,15Z)/22:4(7Z,10Z,13Z,16Z));PC(20:3(5Z,8Z,11Z…	1268.14	1645.18	1373.75	1953.76	1592.73	1364.92	1299.38	1694.9	1841.31	1872.4	2067.55	1402.87	1614.74	1533.08	1696.4	0.9037	down	0.337242	0.775624	0.638022	no
POS	POS_766.6884_7.4183	766.688	7.41832	TG 12:0_16:0_16:1	75.9	C47H88O6	TG	Triacylglycerol	Triacylglycerols [GL0301]	Triradylglycerols [GL03]	Glycerolipids [GL]	LMGL03012646;LMGL03012701;LMGL03012757;LMGL03012842;LMGL03013193;LMGL03013217;LMGL03013245;LMGL03013271;LMGL03013297;LMGL03013322;LMGL03013678;LMGL03013706;LMGL03013733;LMGL03013759;LMGL03014139;LMGL03014166	C00422	map00561(Glycerolipid metabolism);map01100(Metabolic pathways);map04714(Thermogenesis);map04923(Regulation of lipolysis in adipocytes);map04931(Insulin resistance);map04975(Fat digestion and absorption);map04977(Vitamin digestion and absorption);map04979(Cholesterol metabolism);map05417(Lipid and atherosclerosis)	TG(14:0/16:1(9Z)/14:0);TG(15:0/14:1(9Z)/15:0);TG(14:0/14:0/16:1(9Z));TG(14:0/16:0/14:1(9Z));TG(14:0/14:1(9Z)/16:0);TG(15:0/15:0/14:1(9Z));TG(16:0/14:0/14:1(9Z))	12554.4	11703.3	12349.7	13017.3	11808.6	13726.2	10700.5	16401.9	13759.3	15686.2	14880.4	13015.2	13300.3	12526.6	14073.9	0.8901	down	0.156917	0.668752	0.805341	no
POS	POS_705.4819_5.7055	705.482	5.70548	MGDG O-28:3_2:0	75.9	C39H70O9	EtherMGDG	Ether-linked monogalactosyldiacylglycerol	Glycosyldiacylglycerols [GL0501]	Glycosyldiradylglycerols [GL05]	Glycerolipids [GL]	NA	NA	NA	DG(18:1(11Z)/22:6(4Z,7Z,10Z,13Z,16Z,19Z)/0:0);DG(18:1(9Z)/22:6(4Z,7Z,10Z,13Z,16Z,19Z)/0:0);DG(18:2(9Z,12Z)/22:5(4Z,7Z,10Z,13Z,16Z)/0:0);DG(18:2(9Z,12Z)/22:5(7Z,10Z,13Z,16Z,19Z)/0:0);DG(18:3(6Z,9Z,12Z)/22:4(7Z,10Z,13Z,16Z)/0:0);DG(18:3(9Z,12Z,15Z)/22:4(7Z,10Z,13Z,16Z)/0:0);DG(20:2(11Z,14Z)/20:5(5Z,8Z,11Z,14Z,17Z)/0:0);DG(20:3(5Z,8Z,11Z)/20:4(5Z,8Z,11Z,14Z)/0:0);DG(20:3(5Z,8Z,11Z)/20:4(8Z,11Z,14Z,1…	2425.22	2562.61	3122.66	2633.87	2658.65	2326.44	2275.73	2486.41	3601.21	4171.19	2519.44	2466.81	2770.85	2621.58	2920.13	0.8978	down	0.459695	0.817706	0.779279	no
POS	POS_625.4427_6.1394	625.443	6.13938	MGDG O-8:0_16:1	75.9	C33H62O9	EtherMGDG	Ether-linked monogalactosyldiacylglycerol	Glycosyldiacylglycerols [GL0501]	Glycosyldiradylglycerols [GL05]	Glycerolipids [GL]	NA	NA	NA	NA	71864.6	74147.2	69638.2	70881.7	69920.3	69265.7	74562.3	78216.1	64078.4	72120.6	66276.9	74625.1	71299.7	70952.9	71646.5	0.9903	down	0.826289	0.946055	0.179958	no
POS	POS_768.7055_7.6556	768.705	7.65562	TG 12:0_16:0_16:0	75.8	C47H90O6	TG	Triacylglycerol	Triacylglycerols [GL0301]	Triradylglycerols [GL03]	Glycerolipids [GL]	LMGL03012645;LMGL03012664;LMGL03012700;LMGL03012756;LMGL03012784;LMGL03013192;LMGL03013216;LMGL03013270;LMGL03013677;LMGL03013732	C00422	map00561(Glycerolipid metabolism);map01100(Metabolic pathways);map04714(Thermogenesis);map04923(Regulation of lipolysis in adipocytes);map04931(Insulin resistance);map04975(Fat digestion and absorption);map04977(Vitamin digestion and absorption);map04979(Cholesterol metabolism);map05417(Lipid and atherosclerosis)	TG(14:0/16:0/14:0);TG(15:0/14:0/15:0);TG(14:0/14:0/16:0);TG(14:0/15:0/15:0);TG(i-20:0/8:0/i-16:0);TG(20:0/i-12:0/12:0);TG(i-20:0/i-14:0/10:0);TG(20:0/12:0/i-12:0);TG(20:0/i-14:0/10:0);TG(i-20:0/10:0/i-14:0);TG(i-20:0/i-12:0/12:0);TG(20:0/8:0/16:0);TG(20:0/16:0/8:0);TG(i-20:0/16:0/8:0);TG(i-20:0/i-12:0/i-12:0);TG(20:0/10:0/14:0);TG(i-20:0/8:0/16:0);TG(20:0/10:0/i-14:0);TG(i-20:0/10:0/14:0);TG(20:0…	63937.5	68433.8	66099.5	66536.2	59615.4	75205.8	52104.1	74785.9	80301.8	91761	78786	72215.8	70815.2	66638	74992.5	0.8886	down	0.246641	0.724304	0.807286	no
POS	POS_883.7113_7.9309	883.711	7.93092	TG O-10:0_22:4_22:4	75.7	C57H96O5	EtherTG	Ether-linked triacylglycerol	Alkyldiacylglycerols [GL0302]	Triradylglycerols [GL03]	Glycerolipids [GL]	NA	NA	NA	TG(18:4(6Z,9Z,12Z,15Z)/o-18:0/18:4(6Z,9Z,12Z,15Z));TG(18:4(6Z,9Z,12Z,15Z)/18:4(6Z,9Z,12Z,15Z)/o-18:0);TG(18:1(11Z)/15:0/18:1(11Z));TG(18:1(9Z)/15:0/18:1(9Z));TG(15:0/16:0/20:2(11Z,14Z));TG(15:0/18:0/18:2(9Z,12Z));TG(15:0/18:1(9Z)/18:1(9Z));TG(14:0/15:0/22:2(13Z,16Z));TG(14:0/22:2(13Z,16Z)/15:0);TG(15:0/14:0/22:2(13Z,16Z));TG(15:0/16:0/20:2n6);TG(15:0/14:1(9Z)/22:1(13Z));TG(15:0/16:1(9Z)/20:1(11Z)…	4629.38	4159.99	4967	4039.39	4617.96	4999	4654.45	3526.4	3987.87	4247.85	3824.77	3900.78	4296.24	4568.79	4023.69	1.1355	up	0.0370075	0.614758	0.997054	no
POS	POS_885.7274_8.1312	885.727	8.13118	TG O-10:0_22:3_22:4	75.6	C57H98O5	EtherTG	Ether-linked triacylglycerol	Alkyldiacylglycerols [GL0302]	Triradylglycerols [GL03]	Glycerolipids [GL]	NA	NA	NA	TG(14:1(9Z)/22:6(4Z,7Z,10Z,13Z,16Z,19Z)/o-18:0);TG(14:1(9Z)/o-18:0/22:6(4Z,7Z,10Z,13Z,16Z,19Z));TG(18:3(6Z,9Z,12Z)/18:4(6Z,9Z,12Z,15Z)/o-18:0);TG(18:3(6Z,9Z,12Z)/o-18:0/18:4(6Z,9Z,12Z,15Z));TG(18:3(9Z,12Z,15Z)/18:4(6Z,9Z,12Z,15Z)/o-18:0);TG(18:3(9Z,12Z,15Z)/o-18:0/18:4(6Z,9Z,12Z,15Z));TG(18:4(6Z,9Z,12Z,15Z)/18:3(6Z,9Z,12Z)/o-18:0);TG(18:4(6Z,9Z,12Z,15Z)/18:3(9Z,12Z,15Z)/o-18:0);TG(22:6(4Z,7Z,10Z,…	7339.17	8318.94	9290.55	7670.21	6944.79	10282.7	7654.49	8412	8508.33	8004.56	8397.98	9105.09	8327.4	8307.73	8347.07	0.9953	down	0.851948	0.955379	0.163632	no
POS	POS_889.7212_7.6584	889.721	7.65837	MGDG O-15:1_28:1	75.5	C52H98O9	EtherMGDG	Ether-linked monogalactosyldiacylglycerol	Glycosyldiacylglycerols [GL0501]	Glycosyldiradylglycerols [GL05]	Glycerolipids [GL]	NA	NA	NA	TG(20:4(5Z,8Z,11Z,14Z)/15:0/20:4(5Z,8Z,11Z,14Z));TG(20:4(8Z,11Z,14Z,17Z)/15:0/20:4(8Z,11Z,14Z,17Z));TG(15:0/20:3(5Z,8Z,11Z)/20:5(5Z,8Z,11Z,14Z,17Z));TG(15:0/18:2(9Z,12Z)/22:6(4Z,7Z,10Z,13Z,16Z,19Z));TG(15:0/18:3(6Z,9Z,12Z)/22:5(4Z,7Z,10Z,13Z,16Z));TG(15:0/18:3(6Z,9Z,12Z)/22:5(7Z,10Z,13Z,16Z,19Z));TG(15:0/20:3n6/20:5(5Z,8Z,11Z,14Z,17Z));TG(15:0/20:4(5Z,8Z,11Z,14Z)/20:4(5Z,8Z,11Z,14Z));TG(15:0/20:4…	4091.56	4758.55	5209.42	3641.09	3640.49	4832.49	5019.98	4278.05	4240.31	5303.19	5262.8	4474.39	4562.69	4362.27	4763.12	0.9158	down	0.249427	0.726972	0.648949	no
POS	POS_258.1088_0.7977	258.109	0.797725	LPE O-3:0	75.4	C8H20NO6P	EtherLPE	Ether-linked lysophosphatidylethanolamine	Monoalkylglycerophosphoethanolamines [GP0206]	Glycerophosphoethanolamines [GP02]	Glycerophospholipids [GP]	NA	C05209	NA	5-Methylcytidine;Pyro-L-glutaminyl-L-glutamine;Glycerophosphocholine;Pandamarilactam 3x;Miglustat;(Â±)-2-(1-Methylpropyl)-4,6-dinitrophenol	1505.3	2150.61	2015.68	1759.42	1657.59	1937.94	694.092	2013.69	2993.39	2580.87	1762.16	1373.06	1870.32	1837.76	1902.88	0.9658	down	0.803727	0.938252	1.14103	no
POS	POS_771.6429_7.4181	771.643	7.41809	TG 12:0_14:0_18:1	75.3	C47H88O6	TG	Triacylglycerol	Triacylglycerols [GL0301]	Triradylglycerols [GL03]	Glycerolipids [GL]	LMGL03012646;LMGL03012701;LMGL03012757;LMGL03012842;LMGL03013193;LMGL03013217;LMGL03013245;LMGL03013271;LMGL03013297;LMGL03013322;LMGL03013678;LMGL03013706;LMGL03013733;LMGL03013759;LMGL03014139;LMGL03014166	C00422	map00561(Glycerolipid metabolism);map01100(Metabolic pathways);map04714(Thermogenesis);map04923(Regulation of lipolysis in adipocytes);map04931(Insulin resistance);map04975(Fat digestion and absorption);map04977(Vitamin digestion and absorption);map04979(Cholesterol metabolism);map05417(Lipid and atherosclerosis)	TG(14:0/18:4(6Z,9Z,12Z,15Z)/14:0);TG(14:0/14:0/18:4(6Z,9Z,12Z,15Z));TG(14:0/14:1(9Z)/18:3(6Z,9Z,12Z));TG(14:0/14:1(9Z)/18:3(9Z,12Z,15Z));TG(14:0/18:3(6Z,9Z,12Z)/14:1(9Z));TG(14:0/18:3(9Z,12Z,15Z)/14:1(9Z));TG(14:1(9Z)/14:0/18:3(6Z,9Z,12Z));TG(14:1(9Z)/14:0/18:3(9Z,12Z,15Z));TG(14:1(9Z)/14:1(9Z)/18:2(9Z,12Z));TG(14:1(9Z)/18:2(9Z,12Z)/14:1(9Z));TG(14:0/16:1(9Z)/14:0);TG(15:0/14:1(9Z)/15:0);TG(14:0/…	3949.67	3664.53	4253.3	4776.93	4000.8	3715.5	3891.15	6970.77	4344.35	4448.86	4783.65	4024.32	4401.99	4060.12	4743.85	0.8559	down	0.18605	0.692358	0.853467	no
POS	POS_820.7381_7.6496	820.738	7.64959	TG 14:0_16:0_18:2	75.3	C51H94O6	TG	Triacylglycerol	Triacylglycerols [GL0301]	Triradylglycerols [GL03]	Glycerolipids [GL]	LMGL03010018;LMGL03012670;LMGL03012717;LMGL03012771;LMGL03012789;LMGL03012828;LMGL03012879;LMGL03012932;LMGL03013233;LMGL03013261;LMGL03013335;LMGL03013359;LMGL03013404;LMGL03013425;LMGL03013442;LMGL03013747;LMGL03013773;LMGL03013822;LMGL03013841;LMGL03013863;LMGL03013884;LMGL03014153;LMGL03014206;LMGL03014227;LMGL03014251;LMGL03014273;LMGL03014585;LMGL03014611;LMGL03014632;LMGL03014656;LMGL03014…	C00422	map00561(Glycerolipid metabolism);map01100(Metabolic pathways);map04714(Thermogenesis);map04923(Regulation of lipolysis in adipocytes);map04931(Insulin resistance);map04975(Fat digestion and absorption);map04977(Vitamin digestion and absorption);map04979(Cholesterol metabolism);map05417(Lipid and atherosclerosis)	15-Palmitoylsolamin;TG(14:1(9Z)/20:0/14:1(9Z));TG(16:1(9Z)/16:0/16:1(9Z));TG(16:0/16:1(9Z)/16:1(9Z));TG(16:0/14:0/18:2(9Z,12Z));TG(16:1(9Z)/14:0/18:1(11Z));TG(16:1(9Z)/14:0/18:1(9Z));TG(14:0/14:0/20:2n6);TG(14:0/16:0/18:2(9Z,12Z));TG(14:0/14:1(9Z)/20:1(11Z));TG(14:0/16:1(9Z)/18:1(11Z));TG(14:0/16:1(9Z)/18:1(9Z));TG(14:0/18:1(11Z)/16:1(9Z));TG(14:0/18:1(9Z)/16:1(9Z));TG(14:0/20:1(11Z)/14:1(9Z));TG…	396087	416639	409226	393242	407656	421357	307926	531564	546661	662418	529376	447846	455833	407368	504298	0.8078	down	0.138616	0.653139	1.11632	no
POS	POS_992.9437_8.8461	992.944	8.8461	TG 16:0_18:0_26:0	75.3	C63H122O6	TG	Triacylglycerol	Triacylglycerols [GL0301]	Triradylglycerols [GL03]	Glycerolipids [GL]	LMGL03010003;LMGL03011114;LMGL03011258;LMGL03011332;LMGL03011334;LMGL03011341;LMGL03011478	C00422	map00561(Glycerolipid metabolism);map01100(Metabolic pathways);map04714(Thermogenesis);map04923(Regulation of lipolysis in adipocytes);map04931(Insulin resistance);map04975(Fat digestion and absorption);map04977(Vitamin digestion and absorption);map04979(Cholesterol metabolism);map05417(Lipid and atherosclerosis)	NA	4533.15	4291.71	4967.12	4448.18	3836.85	4730.72	4155.74	4642.92	4030.66	5046.89	4442.5	3928.37	4421.23	4467.96	4374.51	1.0214	up	0.69131	0.902771	0.500354	no
POS	POS_833.6516_5.2241	833.652	5.22408	MGDG O-26:1_13:1	75.3	C48H90O9	EtherMGDG	Ether-linked monogalactosyldiacylglycerol	Glycosyldiacylglycerols [GL0501]	Glycosyldiradylglycerols [GL05]	Glycerolipids [GL]	NA	NA	NA	NA	13209.8	12109.1	11662.9	13887.3	11727	13023.9	11016.2	8903.58	8987.34	5924.51	9953.65	18854.4	11605	12603.4	10606.6	1.1883	up	0.193822	0.696996	1.20942	no
POS	POS_622.6096_6.7639	622.61	6.76393	Cer 18:1;2O/22:0	75.1	C40H79NO3	Cer_NS	Ceramide non-hydroxyfatty acid-sphingosine	N-acylsphingosines (ceramides) [SP0201]	Ceramides [SP02]	Sphingolipids [SP]	LMSP02010008;LMSP02010042;LMSP02010050	C00195	map00600(Sphingolipid metabolism);map01100(Metabolic pathways);map04071(Sphingolipid signaling pathway);map04217(Necroptosis);map04722(Neurotrophin signaling pathway);map04920(Adipocytokine signaling pathway);map04931(Insulin resistance);map04933(AGE-RAGE signaling pathway in diabetic complications);map05140(Leishmaniasis);map05415(Diabetic cardiomyopathy)	Ceramide (d18:1/22:0);Cer(d18:0/22:1(13Z))	2101.48	1623.16	1438.24	2461.74	1721.6	1409.48	1230.18	1327.02	1919.62	1857.63	1124.1	1328.44	1628.56	1792.62	1464.5	1.224	up	0.143298	0.65668	1.32099	no
POS	POS_658.5361_5.5363	658.536	5.53633	DG 18:2_20:4	75.1	C41H68O5	DG	Diacylglycerol	Diacylglycerols [GL0201]	Diradylglycerols [GL02]	Glycerolipids [GL]	LMGL02010130;LMGL02010131;LMGL02010132;LMGL02010161;LMGL02010162;LMGL02010487;LMGL02010510	C00641	map00552(Teichoic acid biosynthesis);map00561(Glycerolipid metabolism);map00562(Inositol phosphate metabolism);map00564(Glycerophospholipid metabolism);map01100(Metabolic pathways);map01110(Biosynthesis of secondary metabolites);map04070(Phosphatidylinositol signaling system);map04730(Long-term depression)	DG(16:0/22:6(4Z,7Z,10Z,13Z,16Z,19Z)/0:0);DG(16:1(9Z)/22:5(4Z,7Z,10Z,13Z,16Z)/0:0);DG(16:1(9Z)/22:5(7Z,10Z,13Z,16Z,19Z)/0:0);DG(18:1(11Z)/20:5(5Z,8Z,11Z,14Z,17Z)/0:0);DG(18:1(9Z)/20:5(5Z,8Z,11Z,14Z,17Z)/0:0);DG(18:2(9Z,12Z)/20:4(5Z,8Z,11Z,14Z)/0:0);DG(18:2(9Z,12Z)/20:4(8Z,11Z,14Z,17Z)/0:0);DG(18:3(6Z,9Z,12Z)/20:3(5Z,8Z,11Z)/0:0);DG(18:3(6Z,9Z,12Z)/20:3(8Z,11Z,14Z)/0:0);DG(18:3(9Z,12Z,15Z)/20:3(5Z,…	8414.97	7572.42	6352.79	7638.73	6332.19	7053.36	5752.64	6465.68	12599.6	14966.4	7117.35	6583.5	8070.81	7227.41	8914.21	0.8108	down	0.427048	0.805604	1.05707	no
POS	POS_961.8121_8.2348	961.812	8.23485	MGDG O-20:1_28:0	75.1	C57H110O9	EtherMGDG	Ether-linked monogalactosyldiacylglycerol	Glycosyldiacylglycerols [GL0501]	Glycosyldiradylglycerols [GL05]	Glycerolipids [GL]	NA	NA	NA	TG(18:0/22:4(7Z,10Z,13Z,16Z)/18:0);TG(20:0/18:4(6Z,9Z,12Z,15Z)/20:0);TG(18:1(11Z)/22:2(13Z,16Z)/18:1(11Z));TG(18:1(9Z)/22:2(13Z,16Z)/18:1(9Z));TG(20:1(11Z)/20:1(11Z)/18:2(9Z,12Z));TG(22:2(13Z,16Z)/14:0/22:2(13Z,16Z));TG(18:0/20:0/20:4(5Z,8Z,11Z,14Z));TG(18:2(9Z,12Z)/20:1(11Z)/20:1(11Z));TG(14:0/22:0/22:4(7Z,10Z,13Z,16Z));TG(14:0/24:0/20:4(5Z,8Z,11Z,14Z));TG(14:0/24:0/20:4(8Z,11Z,14Z,17Z));TG(14:0…	10210.9	9343.7	10451.8	13879.3	8034	9625.34	10259.7	9858.03	10660	11493.1	10356.1	8011.29	10182	10257.5	10106.4	1.015	up	0.941637	0.981461	0.535356	no
POS	POS_881.6945_7.7302	881.695	7.73023	TG O-14:1_20:4_20:4	74.9	C57H94O5	EtherTG	Ether-linked triacylglycerol	Alkyldiacylglycerols [GL0302]	Triradylglycerols [GL03]	Glycerolipids [GL]	NA	NA	NA	TG(15:0/16:0/20:3(8Z,11Z,14Z));TG(15:0/18:0/18:3(9Z,12Z,15Z));TG(15:0/18:1(9Z)/18:2(9Z,12Z));TG(15:0/16:0/20:3(5Z,8Z,11Z));TG(15:0/16:0/20:3n6);TG(15:0/18:0/18:3(6Z,9Z,12Z));TG(15:0/14:1(9Z)/22:2(13Z,16Z));TG(15:0/16:1(9Z)/20:2n6);TG(15:0/18:1(11Z)/18:2(9Z,12Z));TG(15:0/20:3(5Z,8Z,11Z)/16:0);TG(15:0/18:2(9Z,12Z)/18:1(11Z));TG(15:0/18:2(9Z,12Z)/18:1(9Z));TG(15:0/18:3(6Z,9Z,12Z)/18:0);TG(15:0/20:2n…	3057.12	3355.12	3457.51	2780.04	11062.3	3355.58	2280.96	2851.55	2670.35	2999.44	2658.8	3218.55	3645.61	4511.28	2779.94	1.6228	up	0.158472	0.669823	1.42713	no
POS	POS_814.6281_6.053	814.628	6.05298	PC 19:1_19:1	74.7	C46H88NO8P	PC	Phosphatidylcholine	Diacylglycerophosphocholines [GP0101]	Glycerophosphocholines [GP01]	Glycerophospholipids [GP]	LMGP01010788;LMGP01010789;LMGP01010790;LMGP01010791;LMGP01010792;LMGP01010793;LMGP01010843;LMGP01011296;LMGP01011472;LMGP01011495;LMGP01011575;LMGP01011607;LMGP01011630;LMGP01011774;LMGP01011817;LMGP01011846;LMGP01011962;LMGP01012011;LMGP01012041	C00157	map00564(Glycerophospholipid metabolism);map00590(Arachidonic acid metabolism);map00591(Linoleic acid metabolism);map00592(alpha-Linolenic acid metabolism);map01100(Metabolic pathways);map01110(Biosynthesis of secondary metabolites);map04723(Retrograde endocannabinoid signaling);map05231(Choline metabolism in cancer)	PC(14:1(9Z)/24:1(15Z));PC(16:0/22:2(13Z,16Z));PC(16:1(9Z)/22:1(13Z));PC(18:0/20:2(11Z,14Z));PC(18:1(11Z)/20:1(11Z));PC(18:1(9Z)/20:1(11Z));PC(18:2(9Z,12Z)/20:0);PC(20:0/18:2(9Z,12Z));PC(20:1(11Z)/18:1(11Z));PC(20:1(11Z)/18:1(9Z));PC(20:2(11Z,14Z)/18:0);PC(22:1(13Z)/16:1(9Z));PC(22:2(13Z,16Z)/16:0);PC(24:1(15Z)/14:1(9Z))	2809.47	4369.17	2776.23	2812.02	3709.49	2921.28	2513.07	2999.44	4398.62	3650.17	3121.86	2594.94	3222.98	3232.94	3213.02	1.0062	up	0.935916	0.979084	0.48969	no
POS	POS_792.6294_5.2176	792.629	5.21756	DGCC 15:1_22:2	74.7	C47H85NO8	DGCC	Diacylglyceryl-3-O-carboxyhydroxymethylcholine	NA	Other Glycerolipids [GL00]	Glycerolipids [GL]	NA	NA	NA	NA	1.43428e+07	1.39218e+07	1.45437e+07	1.42282e+07	1.14944e+07	1.47322e+07	1.17426e+07	8.53315e+06	7.12013e+06	5.69057e+06	9.81612e+06	1.70477e+07	1.19344e+07	1.38772e+07	9.9917e+06	1.3889	up	0.0564818	0.614758	1.73742	no
POS	POS_908.8527_8.3796	908.853	8.3796	TG 16:0_18:0_20:0	74.6	C57H110O6	TG	Triacylglycerol	Triacylglycerols [GL0301]	Triradylglycerols [GL03]	Glycerolipids [GL]	LMGL03010002;LMGL03010154;LMGL03010175;LMGL03010199;LMGL03010249;LMGL03010257;LMGL03010283;LMGL03012683;LMGL03012799;LMGL03013587;LMGL03014025;LMGL03014051;LMGL03014355;LMGL03014459;LMGL03015073;LMGL03015138;LMGL03015237	C00422	map00561(Glycerolipid metabolism);map01100(Metabolic pathways);map04714(Thermogenesis);map04923(Regulation of lipolysis in adipocytes);map04931(Insulin resistance);map04975(Fat digestion and absorption);map04977(Vitamin digestion and absorption);map04979(Cholesterol metabolism);map05417(Lipid and atherosclerosis)	NA	30459	31726.4	31125.3	31411.3	35782.9	34084.2	24323.1	39840.7	46615.3	43959.3	38717.7	30998	34920.3	32431.5	37409	0.8669	down	0.285448	0.748237	0.825311	no
POS	POS_990.9286_8.6634	990.929	8.66344	TG 16:0_18:1_26:0	74.6	C63H120O6	TG	Triacylglycerol	Triacylglycerols [GL0301]	Triradylglycerols [GL03]	Glycerolipids [GL]	LMGL03011004;LMGL03011188;LMGL03011189;LMGL03011197;LMGL03011333;LMGL03011342;LMGL03011407;LMGL03011410;LMGL03011419;LMGL03011426;LMGL03011553;LMGL03013120;LMGL03015795;LMGL03015972;LMGL03016203;LMGL03016681;LMGL03016707	C00422	map00561(Glycerolipid metabolism);map01100(Metabolic pathways);map04714(Thermogenesis);map04923(Regulation of lipolysis in adipocytes);map04931(Insulin resistance);map04975(Fat digestion and absorption);map04977(Vitamin digestion and absorption);map04979(Cholesterol metabolism);map05417(Lipid and atherosclerosis)	NA	3980.16	3965.7	5184.52	5023.43	3672.89	4399.74	3898.46	4257.35	4790.18	5441.89	5135.47	4697.68	4537.29	4371.07	4703.5	0.9293	down	0.342357	0.777755	0.604455	no
POS	POS_653.4731_6.4692	653.473	6.46917	MGDG O-8:0_18:1	74.6	C35H66O9	EtherMGDG	Ether-linked monogalactosyldiacylglycerol	Glycosyldiacylglycerols [GL0501]	Glycosyldiradylglycerols [GL05]	Glycerolipids [GL]	NA	NA	NA	NA	29001.9	28969.1	25397.9	26274.1	28225.8	28368.1	33979.1	30123.5	24751.3	25807.8	28224.3	28192	28109.6	27706.2	28513	0.9717	down	0.646289	0.88655	0.516092	no
POS	POS_892.8652_8.6369	892.865	8.63687	TG O-18:0_18:0_18:1	74.6	C57H110O5	EtherTG	Ether-linked triacylglycerol	Alkyldiacylglycerols [GL0302]	Triradylglycerols [GL03]	Glycerolipids [GL]	NA	NA	NA	TG(22:0/14:1(9Z)/o-18:0);TG(14:0/22:1(13Z)/o-18:0);TG(14:0/o-18:0/22:1(13Z));TG(16:0/20:1(11Z)/o-18:0);TG(16:0/o-18:0/20:1(11Z));TG(18:0/18:1(11Z)/o-18:0);TG(18:0/18:1(9Z)/o-18:0);TG(18:0/o-18:0/18:1(11Z));TG(18:0/o-18:0/18:1(9Z));TG(20:0/16:1(9Z)/o-18:0);TG(20:0/o-18:0/16:1(9Z));TG(22:0/o-18:0/14:1(9Z));TG(14:1(9Z)/22:0/o-18:0);TG(16:1(9Z)/20:0/o-18:0);TG(18:1(11Z)/18:0/o-18:0);TG(18:1(9Z)/18:0/…	8710.04	8816.9	9544.81	10431.7	7808.12	9313.45	6207.05	7628.53	8677.23	10680.2	9115.98	7297.62	8685.97	9104.17	8267.77	1.1012	up	0.2554	0.731767	1.05329	no
POS	POS_582.5058_5.637	582.506	5.63699	DG 16:0_16:2	74.5	C35H64O5	DG	Diacylglycerol	Diacylglycerols [GL0201]	Diradylglycerols [GL02]	Glycerolipids [GL]	LMGL02010011;LMGL02010342;LMGL02010385;LMGL02010408;LMGL02010430;LMGL02010453	C00641	map00552(Teichoic acid biosynthesis);map00561(Glycerolipid metabolism);map00562(Inositol phosphate metabolism);map00564(Glycerophospholipid metabolism);map01100(Metabolic pathways);map01110(Biosynthesis of secondary metabolites);map04070(Phosphatidylinositol signaling system);map04730(Long-term depression)	DG(14:0/18:2(9Z,12Z)/0:0);DG(14:1(9Z)/18:1(11Z)/0:0);DG(14:1(9Z)/18:1(9Z)/0:0);DG(16:1(9Z)/16:1(9Z)/0:0);DG(18:1(11Z)/14:1(9Z)/0:0);DG(18:1(9Z)/14:1(9Z)/0:0);DG(18:2(9Z,12Z)/14:0/0:0);Annotemoyin 1;Panatellin;cis-Solamin;DG(14:1n5/0:0/18:1n7);DG(14:1n5/0:0/18:1n9);DG(16:1n7/0:0/16:1n7)	6882.63	6896.16	3860.92	7517.26	3678.49	6476.22	3251.34	6215.41	4907.92	5551.36	7269.64	3914.38	5535.14	5885.28	5185.01	1.1351	up	0.50487	0.836187	0.895461	no
POS	POS_858.7514_7.6698	858.751	7.66981	TG 15:0_16:0_20:4	74.4	C54H96O6	TG	Triacylglycerol	Triacylglycerols [GL0301]	Triradylglycerols [GL03]	Glycerolipids [GL]	LMGL03010067;LMGL03010068;LMGL03010086;LMGL03010088;LMGL03010089;LMGL03010091;LMGL03010092;LMGL03012907;LMGL03013393;LMGL03013415;LMGL03013436;LMGL03013544;LMGL03013557;LMGL03013570;LMGL03013809;LMGL03013833;LMGL03013917;LMGL03013936;LMGL03013954;LMGL03013971;LMGL03013988;LMGL03014003;LMGL03014191;LMGL03014217;LMGL03014286;LMGL03014308;LMGL03014329;LMGL03014404;LMGL03014421;LMGL03014436;LMGL03014…	C00422	map00561(Glycerolipid metabolism);map01100(Metabolic pathways);map04714(Thermogenesis);map04923(Regulation of lipolysis in adipocytes);map04931(Insulin resistance);map04975(Fat digestion and absorption);map04977(Vitamin digestion and absorption);map04979(Cholesterol metabolism);map05417(Lipid and atherosclerosis)	Bisdiphosphoinositol tetrakisphosphate;TG(15:0/16:0/20:4(5Z,8Z,11Z,14Z));TG(15:0/18:1(9Z)/18:3(9Z,12Z,15Z));TG(15:0/18:2(9Z,12Z)/18:2(9Z,12Z));TG(14:0/15:0/22:4(7Z,10Z,13Z,16Z));TG(14:0/22:4(7Z,10Z,13Z,16Z)/15:0);TG(15:0/14:0/22:4(7Z,10Z,13Z,16Z));TG(15:0/16:0/20:4(8Z,11Z,14Z,17Z));TG(15:0/18:0/18:4(6Z,9Z,12Z,15Z));TG(15:0/16:1(9Z)/20:3(5Z,8Z,11Z));TG(15:0/16:1(9Z)/20:3n6);TG(15:0/18:1(11Z)/18:3(…	18883.2	19677.5	24462.7	20100.8	17401.2	19419.3	17183.6	24745.5	26509.6	31284.9	27679.8	21668.8	22418.1	19990.8	24845.4	0.8046	down	0.0702076	0.614758	1.23347	no
POS	POS_962.8984_8.5026	962.898	8.50259	TG 16:0_18:1_24:0	74.4	C61H116O6	TG	Triacylglycerol	Triacylglycerols [GL0301]	Triradylglycerols [GL03]	Glycerolipids [GL]	LMGL03010651;LMGL03010655;LMGL03010823;LMGL03010824;LMGL03010828;LMGL03010829;LMGL03010834;LMGL03010859;LMGL03010887;LMGL03010888;LMGL03010895;LMGL03010901;LMGL03011033;LMGL03011175;LMGL03012864;LMGL03013024;LMGL03014551;LMGL03015329;LMGL03015679;LMGL03015788;LMGL03015951;LMGL03015959;LMGL03016195;LMGL03016674	C00422	map00561(Glycerolipid metabolism);map01100(Metabolic pathways);map04714(Thermogenesis);map04923(Regulation of lipolysis in adipocytes);map04931(Insulin resistance);map04975(Fat digestion and absorption);map04977(Vitamin digestion and absorption);map04979(Cholesterol metabolism);map05417(Lipid and atherosclerosis)	NA	8856.75	8662.94	9356.77	9477.25	7956.66	9608.93	8217.39	9029.98	9449.22	10709.9	11129	10021.6	9373.03	8986.55	9759.52	0.9208	down	0.179735	0.691298	0.649906	no
NEG	NEG_789.5817_5.2082	789.582	5.20822	ST 29:1;O;Hex;FA 10:0	74.4	C45H78O7	AHexSIS	Acylhexosyl sitosterol	NA	Other Sterol lipids [ST00]	Sterol Lipids [ST]	NA	NA	NA	NA	4657.99	4154.59	3806.88	4513	7066.28	4236.09	3747.26	2191.23	2034.26	2072.46	4390.93	5727.45	4049.87	4739.14	3360.6	1.4102	up	0.0836133	0.614758	1.79749	no
POS	POS_597.4115_5.7726	597.411	5.77264	MGDG O-20:1_2:0	74.3	C31H58O9	EtherMGDG	Ether-linked monogalactosyldiacylglycerol	Glycosyldiacylglycerols [GL0501]	Glycosyldiradylglycerols [GL05]	Glycerolipids [GL]	NA	NA	NA	Isofucosterol glucoside;alpha-Spinasterol 3-glucoside;Clerosterol 3-glucoside;Tocophersolan;Stigmasteryl glucoside	77435.1	78256.5	72279.2	82618.3	66177.9	73451.4	79751.3	79862.2	71811.5	79349.6	75803	75578.1	76031.2	75036.4	77025.9	0.9742	down	0.459828	0.817706	0.294138	no
POS	POS_699.5924_7.0034	699.592	7.00344	TG O-8:0_16:1_16:1	74.3	C43H80O5	EtherTG	Ether-linked triacylglycerol	Alkyldiacylglycerols [GL0302]	Triradylglycerols [GL03]	Glycerolipids [GL]	NA	NA	NA	DG(18:4(6Z,9Z,12Z,15Z)/24:1(15Z)/0:0);DG(20:0/22:5(4Z,7Z,10Z,13Z,16Z)/0:0);DG(20:0/22:5(7Z,10Z,13Z,16Z,19Z)/0:0);DG(20:1(11Z)/22:4(7Z,10Z,13Z,16Z)/0:0);DG(20:3(5Z,8Z,11Z)/22:2(13Z,16Z)/0:0);DG(20:3(8Z,11Z,14Z)/22:2(13Z,16Z)/0:0);DG(20:4(5Z,8Z,11Z,14Z)/22:1(13Z)/0:0);DG(20:4(8Z,11Z,14Z,17Z)/22:1(13Z)/0:0);DG(20:5(5Z,8Z,11Z,14Z,17Z)/22:0/0:0);DG(22:0/20:5(5Z,8Z,11Z,14Z,17Z)/0:0);DG(22:1(13Z)/20:4(5…	4157.43	3883.52	3837.86	4651.15	3918.97	4361.14	4367.17	3881.22	4005.06	3688.41	4152.33	4217.66	4093.49	4135.01	4051.97	1.0205	up	0.637867	0.883432	0.263102	no
POS	POS_754.5314_5.2836	754.531	5.28363	PC 32:1	74.2	C40H78NO8P	PC	Phosphatidylcholine	Diacylglycerophosphocholines [GP0101]	Glycerophosphocholines [GP01]	Glycerophospholipids [GP]	LMGP01010490;LMGP01010492;LMGP01010566;LMGP01010882;LMGP01011329;LMGP01011352;LMGP01011389;LMGP01011413;LMGP01011439;LMGP01011479;LMGP01011500;LMGP01011525;LMGP01011582;LMGP01011757;LMGP01011805;LMGP01012145	C00157	map00564(Glycerophospholipid metabolism);map00590(Arachidonic acid metabolism);map00591(Linoleic acid metabolism);map00592(alpha-Linolenic acid metabolism);map01100(Metabolic pathways);map01110(Biosynthesis of secondary metabolites);map04723(Retrograde endocannabinoid signaling);map05231(Choline metabolism in cancer)	PC(14:0/20:4(5Z,8Z,11Z,14Z));PC(14:0/20:4(8Z,11Z,14Z,17Z));PC(14:1(9Z)/20:3(5Z,8Z,11Z));PC(14:1(9Z)/20:3(8Z,11Z,14Z));PC(16:0/18:4(6Z,9Z,12Z,15Z));PC(16:1(9Z)/18:3(6Z,9Z,12Z));PC(16:1(9Z)/18:3(9Z,12Z,15Z));PC(18:3(6Z,9Z,12Z)/16:1(9Z));PC(18:3(9Z,12Z,15Z)/16:1(9Z));PC(18:4(6Z,9Z,12Z,15Z)/16:0);PC(20:3(5Z,8Z,11Z)/14:1(9Z));PC(20:3(8Z,11Z,14Z)/14:1(9Z));PC(20:4(5Z,8Z,11Z,14Z)/14:0);PC(20:4(8Z,11Z,14…	2171.72	4435.57	2370.13	1932.4	2779.69	1611.06	2101.51	4471.71	6114.39	6156.68	3664.46	2850.93	3388.35	2550.09	4226.61	0.6033	down	0.0568423	0.614758	1.87773	no
POS	POS_818.7213_7.5812	818.721	7.58117	TG 16:0_16:0_16:3	74.2	C51H92O6	TG	Triacylglycerol	Triacylglycerols [GL0301]	Triradylglycerols [GL03]	Glycerolipids [GL]	LMGL03010020;LMGL03012718;LMGL03012772;LMGL03012829;LMGL03012847;LMGL03012880;LMGL03012881;LMGL03012933;LMGL03013234;LMGL03013262;LMGL03013336;LMGL03013360;LMGL03013426;LMGL03013443;LMGL03013444;LMGL03013462;LMGL03013748;LMGL03013774;LMGL03013842;LMGL03013843;LMGL03013864;LMGL03013885;LMGL03014154;LMGL03014228;LMGL03014229;LMGL03014252;LMGL03014296;LMGL03014612;LMGL03014633;LMGL03014657;LMGL03014…	C00422	map00561(Glycerolipid metabolism);map01100(Metabolic pathways);map04714(Thermogenesis);map04923(Regulation of lipolysis in adipocytes);map04931(Insulin resistance);map04975(Fat digestion and absorption);map04977(Vitamin digestion and absorption);map04979(Cholesterol metabolism);map05417(Lipid and atherosclerosis)	TG(16:1(9Z)/16:1(9Z)/16:1(9Z));TG(14:0/20:3(5Z,8Z,11Z)/14:0);TG(14:0/20:3n6/14:0);TG(15:0/18:3(6Z,9Z,12Z)/15:0);TG(15:0/18:3(9Z,12Z,15Z)/15:0);TG(14:1(9Z)/20:1(11Z)/14:1(9Z));TG(16:1(9Z)/14:0/18:2(9Z,12Z));TG(14:0/14:0/20:3(5Z,8Z,11Z));TG(14:0/14:0/20:3n6);TG(14:0/16:0/18:3(6Z,9Z,12Z));TG(14:0/16:0/18:3(9Z,12Z,15Z));TG(14:0/14:1(9Z)/20:2n6);TG(14:0/16:1(9Z)/18:2(9Z,12Z));TG(14:0/18:2(9Z,12Z)/16:1…	62337.7	69824.6	69048	80760.4	56058.2	76451.9	57663	96551.2	99460.7	126863	99557.8	78077	81054.5	69080.1	93028.8	0.7426	down	0.0570259	0.614758	1.4612	no
POS	POS_686.5683_5.9906	686.568	5.99055	DG 18:1_22:5	74.2	C43H72O5	DG	Diacylglycerol	Diacylglycerols [GL0201]	Diradylglycerols [GL02]	Glycerolipids [GL]	LMGL02010186;LMGL02010187;LMGL02010188;LMGL02010202;LMGL02010214;LMGL02010215;LMGL02010216;LMGL02010494;LMGL02010517	C00641	map00552(Teichoic acid biosynthesis);map00561(Glycerolipid metabolism);map00562(Inositol phosphate metabolism);map00564(Glycerophospholipid metabolism);map01100(Metabolic pathways);map01110(Biosynthesis of secondary metabolites);map04070(Phosphatidylinositol signaling system);map04730(Long-term depression)	DG(18:0/22:6(4Z,7Z,10Z,13Z,16Z,19Z)/0:0);DG(18:1(11Z)/22:5(4Z,7Z,10Z,13Z,16Z)/0:0);DG(18:1(11Z)/22:5(7Z,10Z,13Z,16Z,19Z)/0:0);DG(18:1(9Z)/22:5(4Z,7Z,10Z,13Z,16Z)/0:0);DG(18:1(9Z)/22:5(7Z,10Z,13Z,16Z,19Z)/0:0);DG(18:2(9Z,12Z)/22:4(7Z,10Z,13Z,16Z)/0:0);DG(18:4(6Z,9Z,12Z,15Z)/22:2(13Z,16Z)/0:0);DG(20:1(11Z)/20:5(5Z,8Z,11Z,14Z,17Z)/0:0);DG(20:2(11Z,14Z)/20:4(5Z,8Z,11Z,14Z)/0:0);DG(20:2(11Z,14Z)/20:4(…	4337.91	4656.25	5350.46	4331.43	4079.38	4345.98	4310.72	4771.69	6296.89	6198.45	5102.5	4034.6	4818.02	4516.9	5119.14	0.8824	down	0.213823	0.710027	0.922421	no
NEG	NEG_809.5642_5.1882	809.564	5.18823	SMGDG O-17:0_16:0	74.1	C42H82O12S	EtherSMGDG	Semino lipid	Glycosyldiacylglycerols [GL0501]	Glycosyldiradylglycerols [GL05]	Glycerolipids [GL]	NA	NA	NA	NA	4365.58	4877.7	4263.87	4741.9	4698.46	4625.15	4040.09	3281.63	3349.86	2611.63	4410.59	5459.37	4227.15	4595.44	3858.86	1.1909	up	0.11586	0.634723	1.20904	no
POS	POS_790.6872_7.3474	790.687	7.3474	TG 14:0_16:0_16:3	74	C49H88O6	TG	Triacylglycerol	Triacylglycerols [GL0301]	Triradylglycerols [GL03]	Glycerolipids [GL]	LMGL03012655;LMGL03012711;LMGL03012764;LMGL03012765;LMGL03012821;LMGL03012845;LMGL03012928;LMGL03013227;LMGL03013255;LMGL03013328;LMGL03013329;LMGL03013352;LMGL03013396;LMGL03013740;LMGL03013741;LMGL03013766;LMGL03013814;LMGL03014146;LMGL03014198;LMGL03014577;LMGL03014603	C00422	map00561(Glycerolipid metabolism);map01100(Metabolic pathways);map04714(Thermogenesis);map04923(Regulation of lipolysis in adipocytes);map04931(Insulin resistance);map04975(Fat digestion and absorption);map04977(Vitamin digestion and absorption);map04979(Cholesterol metabolism);map05417(Lipid and atherosclerosis)	TG(14:0/18:3(6Z,9Z,12Z)/14:0);TG(14:0/18:3(9Z,12Z,15Z)/14:0);TG(14:1(9Z)/18:1(11Z)/14:1(9Z));TG(14:1(9Z)/18:1(9Z)/14:1(9Z));TG(16:1(9Z)/14:1(9Z)/16:1(9Z));TG(14:0/14:0/18:3(6Z,9Z,12Z));TG(14:0/14:0/18:3(9Z,12Z,15Z));TG(14:0/14:1(9Z)/18:2(9Z,12Z));TG(14:0/18:2(9Z,12Z)/14:1(9Z));TG(14:1(9Z)/14:0/18:2(9Z,12Z));TG(14:1(9Z)/14:1(9Z)/18:1(11Z));TG(14:1(9Z)/14:1(9Z)/18:1(9Z));TG(14:1(9Z)/16:1(9Z)/16:1(9…	4913.35	6540.66	5474.51	5772.75	5574.7	6456.57	5938.91	6582.88	6664.05	9741.85	7258.43	5726.88	6387.13	5788.76	6985.5	0.8287	down	0.0842746	0.614758	1.09879	no
POS	POS_914.8401_8.1529	914.84	8.15294	TG 16:0_17:0_22:4	74	C58H104O6	TG	Triacylglycerol	Triacylglycerols [GL0301]	Triradylglycerols [GL03]	Glycerolipids [GL]	LMGL03010380;LMGL03010381;LMGL03010385;LMGL03010386;LMGL03010387;LMGL03010391;LMGL03010392;LMGL03010393;LMGL03010396;LMGL03010397;LMGL03010401;LMGL03010465;LMGL03010466;LMGL03010473;LMGL03010474;LMGL03010492;LMGL03010497;LMGL03010516;LMGL03010523;LMGL03010567;LMGL03010579;LMGL03010580;LMGL03010623;LMGL03012915;LMGL03013019;LMGL03013648;LMGL03014056;LMGL03014067;LMGL03014077;LMGL03014086;LMGL03014…	C00422	map00561(Glycerolipid metabolism);map01100(Metabolic pathways);map04714(Thermogenesis);map04923(Regulation of lipolysis in adipocytes);map04931(Insulin resistance);map04975(Fat digestion and absorption);map04977(Vitamin digestion and absorption);map04979(Cholesterol metabolism);map05417(Lipid and atherosclerosis)	NA	6950.01	6215.17	6438.08	6684.18	5679.95	6613.09	5740.72	6839.86	6656.73	8347.81	8211.9	6185.27	6713.56	6430.08	6997.05	0.919	down	0.293906	0.753965	0.639399	no
POS	POS_888.7982_7.9432	888.798	7.94319	TG 17:0_18:1_18:2	73.9	C56H102O6	TG	Triacylglycerol	Triacylglycerols [GL0301]	Triradylglycerols [GL03]	Glycerolipids [GL]	LMGL03010161;LMGL03010162;LMGL03010164;LMGL03010165;LMGL03010169;LMGL03010176;LMGL03010178;LMGL03010179;LMGL03010181;LMGL03010182;LMGL03010183;LMGL03010200;LMGL03010225;LMGL03010226;LMGL03012966;LMGL03013007;LMGL03013563;LMGL03013576;LMGL03013619;LMGL03013923;LMGL03013942;LMGL03013960;LMGL03013977;LMGL03013994;LMGL03014048;LMGL03014059;LMGL03014292;LMGL03014314;LMGL03014335;LMGL03014411;LMGL03014…	C00422	map00561(Glycerolipid metabolism);map01100(Metabolic pathways);map04714(Thermogenesis);map04923(Regulation of lipolysis in adipocytes);map04931(Insulin resistance);map04975(Fat digestion and absorption);map04977(Vitamin digestion and absorption);map04979(Cholesterol metabolism);map05417(Lipid and atherosclerosis)	TG(15:0/18:0/20:3(5Z,8Z,11Z));TG(15:0/18:0/20:3n6);TG(15:0/20:0/18:3(6Z,9Z,12Z));TG(15:0/20:0/18:3(9Z,12Z,15Z));TG(15:0/16:1(9Z)/22:2(13Z,16Z));TG(15:0/18:1(11Z)/20:2n6);TG(15:0/18:1(9Z)/20:2n6);TG(15:0/20:1(11Z)/18:2(9Z,12Z));TG(15:0/20:3(5Z,8Z,11Z)/18:0);TG(15:0/18:2(9Z,12Z)/20:1(11Z));TG(15:0/18:3(6Z,9Z,12Z)/20:0);TG(15:0/20:2n6/18:1(11Z));TG(15:0/20:2n6/18:1(9Z));TG(15:0/20:3n6/18:0);TG(15:0/…	57967.1	50047	49631	50117	45763.4	53482.2	38776.7	53767.4	56176.2	67098.8	56381.4	46516.3	52143.7	51167.9	53119.5	0.9633	down	0.766897	0.927243	0.624481	no
POS	POS_914.8135_7.9806	914.813	7.98061	TG 17:1_19:1_19:2	73.9	C58H104O6	TG	Triacylglycerol	Triacylglycerols [GL0301]	Triradylglycerols [GL03]	Glycerolipids [GL]	LMGL03010380;LMGL03010381;LMGL03010385;LMGL03010386;LMGL03010387;LMGL03010391;LMGL03010392;LMGL03010393;LMGL03010396;LMGL03010397;LMGL03010401;LMGL03010465;LMGL03010466;LMGL03010473;LMGL03010474;LMGL03010492;LMGL03010497;LMGL03010516;LMGL03010523;LMGL03010567;LMGL03010579;LMGL03010580;LMGL03010623;LMGL03012915;LMGL03013019;LMGL03013648;LMGL03014056;LMGL03014067;LMGL03014077;LMGL03014086;LMGL03014…	C00422	map00561(Glycerolipid metabolism);map01100(Metabolic pathways);map04714(Thermogenesis);map04923(Regulation of lipolysis in adipocytes);map04931(Insulin resistance);map04975(Fat digestion and absorption);map04977(Vitamin digestion and absorption);map04979(Cholesterol metabolism);map05417(Lipid and atherosclerosis)	TG(15:0/18:0/22:4(7Z,10Z,13Z,16Z));TG(15:0/20:0/20:4(5Z,8Z,11Z,14Z));TG(15:0/20:0/20:4(8Z,11Z,14Z,17Z));TG(15:0/22:0/18:4(6Z,9Z,12Z,15Z));TG(15:0/20:1(11Z)/20:3(5Z,8Z,11Z));TG(15:0/20:1(11Z)/20:3n6);TG(15:0/20:3(5Z,8Z,11Z)/20:1(11Z));TG(15:0/22:1(13Z)/18:3(6Z,9Z,12Z));TG(15:0/22:1(13Z)/18:3(9Z,12Z,15Z));TG(15:0/18:2(9Z,12Z)/22:2(13Z,16Z));TG(15:0/18:3(6Z,9Z,12Z)/22:1(13Z));TG(15:0/20:2n6/20:2n6);…	45290.1	49490.1	51357.1	48044	33758.7	36767.8	43245	42126.4	46455.3	68032.6	43048.3	48407.5	46335.2	44118	48552.5	0.9087	down	0.382071	0.792653	0.716333	no
NEG	NEG_821.5654_5.661	821.565	5.66097	PG O-19:2_22:4	73.9	C47H83O9P	EtherPG	Ether-linked phosphatidylglycerol	1-alkyl,2-acylglycerophosphoglycerols [GP0402]	Glycerophosphoglycerols [GP04]	Glycerophospholipids [GP]	NA	NA	NA	NA	2406.96	2526.82	2804.64	2723.72	2339.83	2459.87	2316.94	2709.18	3142.05	3271.47	2509.39	2362.6	2631.12	2543.64	2718.6	0.9356	down	0.396897	0.79614	0.729744	no
POS	POS_742.5353_5.4462	742.535	5.44625	PE 18:1_18:2	73.8	C41H76NO8P	PE	Phosphatidylethanolamine	Diacylglycerophosphoethanolamines [GP0201]	Glycerophosphoethanolamines [GP02]	Glycerophospholipids [GP]	LMGP02010048;LMGP02010449;LMGP02010531;LMGP02010608;LMGP02010628;LMGP02010629;LMGP02010663;LMGP02010690;LMGP02010720;LMGP02010803;LMGP02010878;LMGP02010908;LMGP02011074;LMGP02011222	C00350	map00563(Glycosylphosphatidylinositol (GPI)-anchor biosynthesis);map00564(Glycerophospholipid metabolism);map01100(Metabolic pathways);map01110(Biosynthesis of secondary metabolites);map04136(Autophagy - other);map04138(Autophagy - yeast);map04140(Autophagy - animal);map04723(Retrograde endocannabinoid signaling);map05130(Pathogenic Escherichia coli infection);map05167(Kaposi sarcoma-associated h…	PC(15:0/18:3(6Z,9Z,12Z));PC(15:0/18:3(9Z,12Z,15Z));PC(18:3(6Z,9Z,12Z)/15:0);PC(18:3(9Z,12Z,15Z)/15:0);PE(14:1(9Z)/22:2(13Z,16Z));PE(16:0/20:3(5Z,8Z,11Z));PE(16:0/20:3(8Z,11Z,14Z));PE(16:1(9Z)/20:2(11Z,14Z));PE(18:0/18:3(6Z,9Z,12Z));PE(18:0/18:3(9Z,12Z,15Z));PE(18:1(11Z)/18:2(9Z,12Z));PE(18:1(9Z)/18:2(9Z,12Z));PE(18:2(9Z,12Z)/18:1(11Z));PE(18:2(9Z,12Z)/18:1(9Z));PE(18:3(6Z,9Z,12Z)/18:0);PE(18:3(9Z…	7840.6	8045.63	7485.1	7693.04	6855.57	7552.91	6660.58	8302.73	7947.78	9842.67	8472.8	7190.43	7824.15	7578.81	8069.5	0.9392	down	0.38135	0.792653	0.620777	no
POS	POS_867.5404_5.6816	867.54	5.68162	DGDG O-22:3_8:0	73.8	C45H80O14	EtherDGDG	Ether-linked digalactosyldiacylglycerol	Glycosyldiacylglycerols [GL0501]	Glycosyldiradylglycerols [GL05]	Glycerolipids [GL]	NA	NA	NA	NA	5105.51	5152.04	5573.68	5114.03	4690.95	5542.14	3948.88	5057.13	6228.01	7930.02	5705.9	4374.13	5368.53	5196.39	5540.68	0.9379	down	0.727335	0.91375	0.780832	no
POS	POS_862.7835_7.9378	862.784	7.93776	TG 16:0_17:1_18:1	73.7	C54H100O6	TG	Triacylglycerol	Triacylglycerols [GL0301]	Triradylglycerols [GL03]	Glycerolipids [GL]	LMGL03010045;LMGL03010048;LMGL03010058;LMGL03010059;LMGL03010061;LMGL03010062;LMGL03010063;LMGL03010094;LMGL03012738;LMGL03012906;LMGL03012946;LMGL03013391;LMGL03013413;LMGL03013434;LMGL03013493;LMGL03013555;LMGL03013568;LMGL03013807;LMGL03013831;LMGL03013898;LMGL03013915;LMGL03013934;LMGL03013952;LMGL03014189;LMGL03014215;LMGL03014284;LMGL03014306;LMGL03014327;LMGL03014367;LMGL03014385;LMGL03014…	C00422	map00561(Glycerolipid metabolism);map01100(Metabolic pathways);map04714(Thermogenesis);map04923(Regulation of lipolysis in adipocytes);map04931(Insulin resistance);map04975(Fat digestion and absorption);map04977(Vitamin digestion and absorption);map04979(Cholesterol metabolism);map05417(Lipid and atherosclerosis)	TG(18:1(11Z)/15:0/18:1(11Z));TG(18:1(9Z)/15:0/18:1(9Z));TG(15:0/16:0/20:2(11Z,14Z));TG(15:0/18:0/18:2(9Z,12Z));TG(15:0/18:1(9Z)/18:1(9Z));TG(14:0/15:0/22:2(13Z,16Z));TG(14:0/22:2(13Z,16Z)/15:0);TG(15:0/14:0/22:2(13Z,16Z));TG(15:0/16:0/20:2n6);TG(15:0/14:1(9Z)/22:1(13Z));TG(15:0/16:1(9Z)/20:1(11Z));TG(15:0/18:1(11Z)/18:1(11Z));TG(15:0/18:1(11Z)/18:1(9Z));TG(15:0/18:1(9Z)/18:1(11Z));TG(15:0/20:1(11…	100752	105152	98531.2	105075	96976.2	110110	80217.1	132109	121159	139399	119447	101702	109219	102766	115672	0.8884	down	0.273373	0.741673	0.795695	no
POS	POS_688.5838_6.1289	688.584	6.12887	DG 18:1_22:4	73.7	C43H74O5	DG	Diacylglycerol	Diacylglycerols [GL0201]	Diradylglycerols [GL02]	Glycerolipids [GL]	LMGL02010175;LMGL02010176;LMGL02010177;LMGL02010192;LMGL02010204;LMGL02010205;LMGL02010213;LMGL02010493;LMGL02010516	C00641	map00552(Teichoic acid biosynthesis);map00561(Glycerolipid metabolism);map00562(Inositol phosphate metabolism);map00564(Glycerophospholipid metabolism);map01100(Metabolic pathways);map01110(Biosynthesis of secondary metabolites);map04070(Phosphatidylinositol signaling system);map04730(Long-term depression)	DG(18:0/22:5(4Z,7Z,10Z,13Z,16Z)/0:0);DG(18:0/22:5(7Z,10Z,13Z,16Z,19Z)/0:0);DG(18:1(11Z)/22:4(7Z,10Z,13Z,16Z)/0:0);DG(18:1(9Z)/22:4(7Z,10Z,13Z,16Z)/0:0);DG(18:3(6Z,9Z,12Z)/22:2(13Z,16Z)/0:0);DG(18:3(9Z,12Z,15Z)/22:2(13Z,16Z)/0:0);DG(18:4(6Z,9Z,12Z,15Z)/22:1(13Z)/0:0);DG(20:0/20:5(5Z,8Z,11Z,14Z,17Z)/0:0);DG(20:1(11Z)/20:4(5Z,8Z,11Z,14Z)/0:0);DG(20:1(11Z)/20:4(8Z,11Z,14Z,17Z)/0:0);DG(20:2(11Z,14Z)/2…	9674.44	10598.1	10486.5	10112	11134.5	10608.3	7080.28	11371.5	12512.9	14375.1	11468.2	9607	10752.4	10435.6	11069.2	0.9428	down	0.736684	0.91634	0.597712	no
POS	POS_860.7671_7.7603	860.767	7.76028	TG 17:0_17:1_17:2	73.5	C54H98O6	TG	Triacylglycerol	Triacylglycerols [GL0301]	Triradylglycerols [GL03]	Glycerolipids [GL]	LMGL03010055;LMGL03010057;LMGL03010070;LMGL03010072;LMGL03010073;LMGL03010075;LMGL03010076;LMGL03010077;LMGL03012960;LMGL03012991;LMGL03013392;LMGL03013414;LMGL03013435;LMGL03013511;LMGL03013528;LMGL03013556;LMGL03013569;LMGL03013808;LMGL03013832;LMGL03013916;LMGL03013935;LMGL03013953;LMGL03013970;LMGL03013987;LMGL03014190;LMGL03014216;LMGL03014285;LMGL03014307;LMGL03014328;LMGL03014386;LMGL03014…	C00422	map00561(Glycerolipid metabolism);map01100(Metabolic pathways);map04714(Thermogenesis);map04923(Regulation of lipolysis in adipocytes);map04931(Insulin resistance);map04975(Fat digestion and absorption);map04977(Vitamin digestion and absorption);map04979(Cholesterol metabolism);map05417(Lipid and atherosclerosis)	TG(15:0/16:0/20:3(8Z,11Z,14Z));TG(15:0/18:0/18:3(9Z,12Z,15Z));TG(15:0/18:1(9Z)/18:2(9Z,12Z));TG(15:0/16:0/20:3(5Z,8Z,11Z));TG(15:0/16:0/20:3n6);TG(15:0/18:0/18:3(6Z,9Z,12Z));TG(15:0/14:1(9Z)/22:2(13Z,16Z));TG(15:0/16:1(9Z)/20:2n6);TG(15:0/18:1(11Z)/18:2(9Z,12Z));TG(15:0/20:3(5Z,8Z,11Z)/16:0);TG(15:0/18:2(9Z,12Z)/18:1(11Z));TG(15:0/18:2(9Z,12Z)/18:1(9Z));TG(15:0/18:3(6Z,9Z,12Z)/18:0);TG(15:0/20:2n…	54028.3	56411.4	57557.1	55383	50915.6	62493.6	45229.6	65644.5	66419.5	79689.5	67754.5	56998.6	59877.1	56131.5	63622.7	0.8823	down	0.223834	0.714272	0.851698	no
POS	POS_634.5366_5.6512	634.537	5.65125	DG 18:2_18:2	73.5	C39H68O5	DG	Diacylglycerol	Diacylglycerols [GL0201]	Diradylglycerols [GL02]	Glycerolipids [GL]	LMGL02010063;LMGL02010064;LMGL02010069;LMGL02010070;LMGL02010399;LMGL02010422;LMGL02010480;LMGL02010503	C00641	map00552(Teichoic acid biosynthesis);map00561(Glycerolipid metabolism);map00562(Inositol phosphate metabolism);map00564(Glycerophospholipid metabolism);map01100(Metabolic pathways);map01110(Biosynthesis of secondary metabolites);map04070(Phosphatidylinositol signaling system);map04730(Long-term depression)	DG(14:0/22:4(7Z,10Z,13Z,16Z)/0:0);DG(16:0/20:4(5Z,8Z,11Z,14Z)/0:0);DG(16:1(9Z)/20:3(5Z,8Z,11Z)/0:0);DG(16:1(9Z)/20:3(8Z,11Z,14Z)/0:0);DG(18:0/18:4(6Z,9Z,12Z,15Z)/0:0);DG(18:1(11Z)/18:3(6Z,9Z,12Z)/0:0);DG(18:1(11Z)/18:3(9Z,12Z,15Z)/0:0);DG(18:1(9Z)/18:3(6Z,9Z,12Z)/0:0);DG(18:1(9Z)/18:3(9Z,12Z,15Z)/0:0);DG(18:2(9Z,12Z)/18:2(9Z,12Z)/0:0);DG(18:3(6Z,9Z,12Z)/18:1(11Z)/0:0);DG(18:3(6Z,9Z,12Z)/18:1(9Z)/…	5885.59	6376.5	5995.3	6485.81	5454.97	5251.44	6830.86	5764.48	6391.8	7777.62	5645.76	5517.14	6114.77	5908.27	6321.28	0.9347	down	0.354231	0.780883	0.559701	no
POS	POS_567.3609_1.1656	567.361	1.16561	MGDG O-16:2_4:0	73.5	C29H52O9	EtherMGDG	Ether-linked monogalactosyldiacylglycerol	Glycosyldiacylglycerols [GL0501]	Glycosyldiradylglycerols [GL05]	Glycerolipids [GL]	NA	NA	NA	Ganoderic acid Mi;Ganoderic acid Mj	3078.17	3526.12	3094.91	3344.43	3114	3419.94	3157.21	2927.59	2272.34	2861.31	3006.17	3877.79	3140	3262.93	3017.07	1.0815	up	0.273893	0.741734	0.707253	no
POS	POS_983.7981_7.9324	983.798	7.93238	TG 18:3_18:3_24:1	73.4	C63H108O6	TG	Triacylglycerol	Triacylglycerols [GL0301]	Triradylglycerols [GL03]	Glycerolipids [GL]	LMGL03011468;LMGL03011469;LMGL03011471;LMGL03011472;LMGL03011476;LMGL03011477;LMGL03011580;LMGL03011581;LMGL03011582;LMGL03011583;LMGL03011635;LMGL03011636;LMGL03011643;LMGL03011644;LMGL03011645;LMGL03011648;LMGL03011673;LMGL03011674;LMGL03011675;LMGL03011676;LMGL03011683;LMGL03011684;LMGL03011685;LMGL03011692;LMGL03011693;LMGL03011734;LMGL03011735;LMGL03011736;LMGL03011737;LMGL03011740;LMGL03011…	C00422	map00561(Glycerolipid metabolism);map01100(Metabolic pathways);map04714(Thermogenesis);map04923(Regulation of lipolysis in adipocytes);map04931(Insulin resistance);map04975(Fat digestion and absorption);map04977(Vitamin digestion and absorption);map04979(Cholesterol metabolism);map05417(Lipid and atherosclerosis)	TG(20:3(5Z,8Z,11Z)/22:4(7Z,10Z,13Z,16Z)/20:3(5Z,8Z,11Z));TG(22:1(13Z)/20:4(8Z,11Z,14Z,17Z)/20:5(5Z,8Z,11Z,14Z,17Z));TG(20:3n6/22:4(7Z,10Z,13Z,16Z)/20:3n6);TG(20:4(5Z,8Z,11Z,14Z)/22:2(13Z,16Z)/20:4(5Z,8Z,11Z,14Z));TG(22:5(4Z,7Z,10Z,13Z,16Z)/18:0/22:5(4Z,7Z,10Z,13Z,16Z));TG(20:4(8Z,11Z,14Z,17Z)/22:2(13Z,16Z)/20:4(8Z,11Z,14Z,17Z));TG(20:5(5Z,8Z,11Z,14Z,17Z)/22:0/20:5(5Z,8Z,11Z,14Z,17Z));TG(22:5(7Z,1…	4051.55	5912.7	6047.67	3721.05	5122.49	3930.49	3530.79	3514.47	5425.15	4662.55	5959.16	5532.13	4784.18	4797.66	4770.71	1.0056	up	0.952138	0.98468	0.0549195	no
POS	POS_886.7814_7.7981	886.781	7.79809	TG 16:0_17:0_20:4	73.3	C56H100O6	TG	Triacylglycerol	Triacylglycerols [GL0301]	Triradylglycerols [GL03]	Glycerolipids [GL]	LMGL03010187;LMGL03010189;LMGL03010190;LMGL03010191;LMGL03010194;LMGL03010195;LMGL03010206;LMGL03010208;LMGL03010209;LMGL03010211;LMGL03010212;LMGL03010213;LMGL03010229;LMGL03010258;LMGL03012741;LMGL03013564;LMGL03013577;LMGL03013628;LMGL03013924;LMGL03013943;LMGL03013961;LMGL03013978;LMGL03013995;LMGL03014010;LMGL03014049;LMGL03014060;LMGL03014293;LMGL03014315;LMGL03014336;LMGL03014444;LMGL03014…	C00422	map00561(Glycerolipid metabolism);map01100(Metabolic pathways);map04714(Thermogenesis);map04923(Regulation of lipolysis in adipocytes);map04931(Insulin resistance);map04975(Fat digestion and absorption);map04977(Vitamin digestion and absorption);map04979(Cholesterol metabolism);map05417(Lipid and atherosclerosis)	TG(15:0/16:0/22:4(7Z,10Z,13Z,16Z));TG(15:0/18:0/20:4(5Z,8Z,11Z,14Z));TG(15:0/18:0/20:4(8Z,11Z,14Z,17Z));TG(15:0/20:0/18:4(6Z,9Z,12Z,15Z));TG(15:0/18:1(11Z)/20:3(5Z,8Z,11Z));TG(15:0/18:1(11Z)/20:3n6);TG(15:0/18:1(9Z)/20:3(5Z,8Z,11Z));TG(15:0/18:1(9Z)/20:3n6);TG(15:0/20:1(11Z)/18:3(6Z,9Z,12Z));TG(15:0/20:1(11Z)/18:3(9Z,12Z,15Z));TG(15:0/20:3(5Z,8Z,11Z)/18:1(11Z));TG(15:0/20:3(5Z,8Z,11Z)/18:1(9Z));T…	35239.9	61670.3	62834.1	61802.3	54926.5	67624.8	52765.2	70934.4	74213	83845.2	72480.6	63643.8	63498.3	57349.7	69647	0.8234	down	0.113239	0.63084	1.12162	no
POS	POS_752.672_7.3033	752.672	7.30328	TG 9:0_16:0_18:1	73.2	C46H86O6	TG	Triacylglycerol	Triacylglycerols [GL0301]	Triradylglycerols [GL03]	Glycerolipids [GL]	LMGL03012644;LMGL03012698;LMGL03012755;LMGL03013187;LMGL03013214;LMGL03013242;LMGL03013269;LMGL03013295;LMGL03013676;LMGL03013704;LMGL03013731;LMGL03014137	C00422	map00561(Glycerolipid metabolism);map01100(Metabolic pathways);map04714(Thermogenesis);map04923(Regulation of lipolysis in adipocytes);map04931(Insulin resistance);map04975(Fat digestion and absorption);map04977(Vitamin digestion and absorption);map04979(Cholesterol metabolism);map05417(Lipid and atherosclerosis)	TG(14:0/15:0/14:1(9Z));TG(14:0/14:1(9Z)/15:0);TG(15:0/14:0/14:1(9Z))	2313.12	1999.3	2378.77	3575.27	2552.56	2588.55	1895.7	3173.38	2861.32	2297.54	3509.93	2365.33	2625.9	2567.93	2683.87	0.9568	down	0.757024	0.923181	0.230649	no
POS	POS_569.3793_5.3364	569.379	5.3364	MGDG O-13:1_7:0	73.2	C29H54O9	EtherMGDG	Ether-linked monogalactosyldiacylglycerol	Glycosyldiacylglycerols [GL0501]	Glycosyldiradylglycerols [GL05]	Glycerolipids [GL]	NA	NA	NA	33-Deoxy-33-hydroperoxyfurohyperforin;endo-1,4-beta-Xylanase	23563.8	23498	23004.5	24863.6	22891.9	24059.7	24740.1	26004	21635.9	24572	23119.6	22519.3	23706	23646.9	23765.1	0.995	down	0.913433	0.972038	0.0442249	no
POS	POS_716.519_5.4193	716.519	5.41927	PE 17:1_17:1	73.1	C39H74NO8P	PE	Phosphatidylethanolamine	Diacylglycerophosphoethanolamines [GP0201]	Glycerophosphoethanolamines [GP02]	Glycerophospholipids [GP]	LMGP02010042;LMGP02010379;LMGP02010416;LMGP02010441;LMGP02010492;LMGP02010545;LMGP02010599;LMGP02010798;LMGP02010844;LMGP02010873;LMGP02011071;LMGP02011194;LMGP02011198;LMGP02011209;LMGP02011220	C00350	map00563(Glycosylphosphatidylinositol (GPI)-anchor biosynthesis);map00564(Glycerophospholipid metabolism);map01100(Metabolic pathways);map01110(Biosynthesis of secondary metabolites);map04136(Autophagy - other);map04138(Autophagy - yeast);map04140(Autophagy - animal);map04723(Retrograde endocannabinoid signaling);map05130(Pathogenic Escherichia coli infection);map05167(Kaposi sarcoma-associated h…	PE(14:0/20:2(11Z,14Z));PE(14:1(9Z)/20:1(11Z));PE(16:0/18:2(9Z,12Z));PE(18:2(9Z,12Z)/16:0);PE(20:1(11Z)/14:1(9Z));PE(20:2(11Z,14Z)/14:0);PE(16:1(9Z)/18:1(11Z));PE(16:1(9Z)/18:1(9Z));PE(18:1(11Z)/16:1(9Z));PE(18:1(9Z)/16:1(9Z))	5097.77	5028.75	4405.59	5137.07	5101.96	5739.26	4099.48	5127.71	6837.1	6678.28	5743.69	4773.58	5314.19	5085.07	5543.31	0.9173	down	0.436429	0.811547	0.661645	no
POS	POS_726.6566_7.3155	726.657	7.31548	TG 9:0_16:0_16:0	73.1	C44H84O6	TG	Triacylglycerol	Triacylglycerols [GL0301]	Triradylglycerols [GL03]	Glycerolipids [GL]	LMGL03012634;LMGL03012693;LMGL03012722;LMGL03013181;LMGL03013209	C00422	map00561(Glycerolipid metabolism);map01100(Metabolic pathways);map04714(Thermogenesis);map04923(Regulation of lipolysis in adipocytes);map04931(Insulin resistance);map04975(Fat digestion and absorption);map04977(Vitamin digestion and absorption);map04979(Cholesterol metabolism);map05417(Lipid and atherosclerosis)	TG(20:0/a-13:0/8:0);TG(i-20:0/i-13:0/8:0);TG(20:0/13:0/8:0);TG(i-20:0/8:0/i-13:0);TG(20:0/8:0/13:0);TG(i-20:0/8:0/a-13:0);TG(i-20:0/13:0/8:0);TG(i-20:0/8:0/13:0);TG(20:0/i-13:0/8:0);TG(i-20:0/a-13:0/8:0);TG(20:0/8:0/a-13:0);TG(20:0/8:0/i-13:0);TG(a-21:0/12:0/8:0)[rac];TG(21:0/10:0/10:0);TG(a-21:0/8:0/12:0)[rac];TG(a-21:0/8:0/i-12:0)[rac];TG(21:0/8:0/12:0);TG(21:0/12:0/8:0);TG(i-21:0/8:0/12:0);TG(…	3676.13	2393.42	2858.04	2892.47	2789.89	2933.27	2283.84	3658.5	2442.97	2844.77	3003.06	2304.88	2840.1	2923.87	2756.34	1.0608	up	0.502612	0.835102	0.522834	no
POS	POS_806.7543_7.9489	806.754	7.94894	TG O-18:1_14:0_16:1	73.1	C51H96O5	EtherTG	Ether-linked triacylglycerol	Alkyldiacylglycerols [GL0302]	Triradylglycerols [GL03]	Glycerolipids [GL]	NA	NA	NA	DG(24:1(15Z)/24:1(15Z)/0:0);DG(24:1n9/0:0/24:1n9);TG(14:1(9Z)/16:1(9Z)/o-18:0);TG(14:1(9Z)/o-18:0/16:1(9Z));TG(16:1(9Z)/14:1(9Z)/o-18:0)	3412.09	2939.74	2739.96	2861.31	1866.8	3004.36	2145.05	2836.43	2798.67	6217.41	3569.89	2413.79	3067.12	2804.04	3330.21	0.842	down	0.511925	0.838841	0.929357	no
POS	POS_890.8135_8.1104	890.813	8.11043	TG 16:0_18:1_19:1	73	C56H104O6	TG	Triacylglycerol	Triacylglycerols [GL0301]	Triradylglycerols [GL03]	Glycerolipids [GL]	LMGL03010137;LMGL03010138;LMGL03010139;LMGL03010143;LMGL03010152;LMGL03010153;LMGL03010155;LMGL03010156;LMGL03010157;LMGL03010173;LMGL03010174;LMGL03010197;LMGL03010198;LMGL03010284;LMGL03012740;LMGL03012912;LMGL03013562;LMGL03013575;LMGL03013609;LMGL03013922;LMGL03013941;LMGL03013959;LMGL03014047;LMGL03014291;LMGL03014313;LMGL03014334;LMGL03014393;LMGL03014455;LMGL03014468;LMGL03014696;LMGL03014…	C00422	map00561(Glycerolipid metabolism);map01100(Metabolic pathways);map04714(Thermogenesis);map04923(Regulation of lipolysis in adipocytes);map04931(Insulin resistance);map04975(Fat digestion and absorption);map04977(Vitamin digestion and absorption);map04979(Cholesterol metabolism);map05417(Lipid and atherosclerosis)	TG(15:0/16:0/22:2(13Z,16Z));TG(15:0/18:0/20:2n6);TG(15:0/20:0/18:2(9Z,12Z));TG(15:0/14:1(9Z)/24:1(15Z));TG(15:0/16:1(9Z)/22:1(13Z));TG(15:0/18:1(11Z)/20:1(11Z));TG(15:0/18:1(9Z)/20:1(11Z));TG(15:0/20:1(11Z)/18:1(11Z));TG(15:0/20:1(11Z)/18:1(9Z));TG(15:0/22:1(13Z)/16:1(9Z));TG(15:0/24:1(15Z)/14:1(9Z));TG(15:0/18:2(9Z,12Z)/20:0);TG(15:0/20:2n6/18:0);TG(15:0/22:2(13Z,16Z)/16:0);TG(16:0/15:0/22:2(13Z…	40331.3	45184	42500.7	40986.7	37466.6	46543.5	28553.1	45212.4	49015.8	54446.7	46717.3	38393.2	42945.9	42168.8	43723.1	0.9645	down	0.858973	0.957216	0.68708	no
POS	POS_940.8652_8.3279	940.865	8.32792	TG O-18:0_18:1_22:4	73	C61H110O5	EtherTG	Ether-linked triacylglycerol	Alkyldiacylglycerols [GL0302]	Triradylglycerols [GL03]	Glycerolipids [GL]	NA	NA	NA	TG(18:0/22:5(4Z,7Z,10Z,13Z,16Z)/o-18:0);TG(18:0/22:5(7Z,10Z,13Z,16Z,19Z)/o-18:0);TG(18:0/o-18:0/22:5(4Z,7Z,10Z,13Z,16Z));TG(18:0/o-18:0/22:5(7Z,10Z,13Z,16Z,19Z));TG(20:0/20:5(5Z,8Z,11Z,14Z,17Z)/o-18:0);TG(20:0/o-18:0/20:5(5Z,8Z,11Z,14Z,17Z));TG(18:1(11Z)/22:4(7Z,10Z,13Z,16Z)/o-18:0);TG(18:1(11Z)/o-18:0/22:4(7Z,10Z,13Z,16Z));TG(18:1(9Z)/22:4(7Z,10Z,13Z,16Z)/o-18:0);TG(18:1(9Z)/o-18:0/22:4(7Z,10Z,1…	16480.2	18080.8	17441.7	19244.8	15395.3	18783.4	12285.9	17785.3	18276.5	24231.6	19894.3	15869.3	17814.1	17571	18057.1	0.9731	down	0.929346	0.976748	0.648548	no
POS	POS_890.8067_7.8611	890.807	7.86112	TG 13:0_19:0_21:2	72.9	C56H104O6	TG	Triacylglycerol	Triacylglycerols [GL0301]	Triradylglycerols [GL03]	Glycerolipids [GL]	LMGL03010137;LMGL03010138;LMGL03010139;LMGL03010143;LMGL03010152;LMGL03010153;LMGL03010155;LMGL03010156;LMGL03010157;LMGL03010173;LMGL03010174;LMGL03010197;LMGL03010198;LMGL03010284;LMGL03012740;LMGL03012912;LMGL03013562;LMGL03013575;LMGL03013609;LMGL03013922;LMGL03013941;LMGL03013959;LMGL03014047;LMGL03014291;LMGL03014313;LMGL03014334;LMGL03014393;LMGL03014455;LMGL03014468;LMGL03014696;LMGL03014…	C00422	map00561(Glycerolipid metabolism);map01100(Metabolic pathways);map04714(Thermogenesis);map04923(Regulation of lipolysis in adipocytes);map04931(Insulin resistance);map04975(Fat digestion and absorption);map04977(Vitamin digestion and absorption);map04979(Cholesterol metabolism);map05417(Lipid and atherosclerosis)	NA	16660.8	19698	20218.5	19379.4	16203.7	20830	16859	20602.9	21473.6	24591.9	22873.4	18929.8	19860.1	18831.7	20888.4	0.9015	down	0.182073	0.691298	0.802031	no
POS	POS_836.6132_5.777	836.613	5.77701	PC 38:2	72.8	C46H88NO8P	PC	Phosphatidylcholine	Diacylglycerophosphocholines [GP0101]	Glycerophosphocholines [GP01]	Glycerophospholipids [GP]	LMGP01010788;LMGP01010789;LMGP01010790;LMGP01010791;LMGP01010792;LMGP01010793;LMGP01010843;LMGP01011296;LMGP01011472;LMGP01011495;LMGP01011575;LMGP01011607;LMGP01011630;LMGP01011774;LMGP01011817;LMGP01011846;LMGP01011962;LMGP01012011;LMGP01012041	C00157	map00564(Glycerophospholipid metabolism);map00590(Arachidonic acid metabolism);map00591(Linoleic acid metabolism);map00592(alpha-Linolenic acid metabolism);map01100(Metabolic pathways);map01110(Biosynthesis of secondary metabolites);map04723(Retrograde endocannabinoid signaling);map05231(Choline metabolism in cancer)	PC(18:0/22:5(4Z,7Z,10Z,13Z,16Z));PC(18:0/22:5(7Z,10Z,13Z,16Z,19Z));PC(18:1(11Z)/22:4(7Z,10Z,13Z,16Z));PC(18:1(9Z)/22:4(7Z,10Z,13Z,16Z));PC(18:3(6Z,9Z,12Z)/22:2(13Z,16Z));PC(18:3(9Z,12Z,15Z)/22:2(13Z,16Z));PC(18:4(6Z,9Z,12Z,15Z)/22:1(13Z));PC(20:0/20:5(5Z,8Z,11Z,14Z,17Z));PC(20:1(11Z)/20:4(5Z,8Z,11Z,14Z));PC(20:1(11Z)/20:4(8Z,11Z,14Z,17Z));PC(20:2(11Z,14Z)/20:3(5Z,8Z,11Z));PC(20:2(11Z,14Z)/20:3(8Z…	2177.77	2270.67	2457.56	2321.06	2376.64	2238.11	1799.87	2337.77	2606.74	2861.68	2217.37	2139.73	2317.08	2306.97	2327.19	0.9913	down	0.986073	0.994913	0.570076	no
POS	POS_682.5379_5.3903	682.538	5.39027	DG 20:4_20:4	72.8	C43H68O5	DG	Diacylglycerol	Diacylglycerols [GL0201]	Diradylglycerols [GL02]	Glycerolipids [GL]	LMGL02010207;LMGL02010208;LMGL02010233;LMGL02010234;LMGL02010496;LMGL02010519	C00641	map00552(Teichoic acid biosynthesis);map00561(Glycerolipid metabolism);map00562(Inositol phosphate metabolism);map00564(Glycerophospholipid metabolism);map01100(Metabolic pathways);map01110(Biosynthesis of secondary metabolites);map04070(Phosphatidylinositol signaling system);map04730(Long-term depression)	DG(18:2(9Z,12Z)/22:6(4Z,7Z,10Z,13Z,16Z,19Z)/0:0);DG(18:3(6Z,9Z,12Z)/22:5(4Z,7Z,10Z,13Z,16Z)/0:0);DG(18:3(6Z,9Z,12Z)/22:5(7Z,10Z,13Z,16Z,19Z)/0:0);DG(18:3(9Z,12Z,15Z)/22:5(4Z,7Z,10Z,13Z,16Z)/0:0);DG(18:3(9Z,12Z,15Z)/22:5(7Z,10Z,13Z,16Z,19Z)/0:0);DG(18:4(6Z,9Z,12Z,15Z)/22:4(7Z,10Z,13Z,16Z)/0:0);DG(20:3(5Z,8Z,11Z)/20:5(5Z,8Z,11Z,14Z,17Z)/0:0);DG(20:3(8Z,11Z,14Z)/20:5(5Z,8Z,11Z,14Z,17Z)/0:0);DG(20:4(…	3037.08	2960.11	3360.6	3171.92	3261.96	3054.1	2970.15	3374.86	4866.88	4764.75	3675.22	3417.32	3492.91	3140.96	3844.86	0.8169	down	0.0714348	0.614758	1.18604	no
POS	POS_484.4327_2.7632	484.433	2.76324	CAR 22:0	72.8	C29H58NO4	CAR	Acylcarnitine	Fatty acyl carnitines [FA0707]	Fatty esters [FA07]	Fatty acyls [FA]	LMFA07070089	C02301	map04714(Thermogenesis)	Docosanoylcarnitine	2387.55	2539.82	2360.72	1255.76	2655.41	2517.62	2856.11	2581.79	1440.86	2224.8	2604.69	2319.87	2312.08	2286.15	2338.02	0.9778	down	0.853895	0.956005	0.602834	no
POS	POS_950.9063_8.7947	950.906	8.79473	TG 15:0_16:0_26:0	72.7	C60H116O6	TG	Triacylglycerol	Triacylglycerols [GL0301]	Triradylglycerols [GL03]	Glycerolipids [GL]	LMGL03010424;LMGL03010531;LMGL03010570;LMGL03010684;LMGL03010689;LMGL03010690;LMGL03010716;LMGL03010751;LMGL03012746;LMGL03012919;LMGL03014544;LMGL03015271	C00422	map00561(Glycerolipid metabolism);map01100(Metabolic pathways);map04714(Thermogenesis);map04923(Regulation of lipolysis in adipocytes);map04931(Insulin resistance);map04975(Fat digestion and absorption);map04977(Vitamin digestion and absorption);map04979(Cholesterol metabolism);map05417(Lipid and atherosclerosis)	Glycerol trinonadecanoate;TG(15:0/18:0/24:0);TG(15:0/20:0/22:0);TG(15:0/22:0/20:0);TG(15:0/24:0/18:0);TG(18:0/15:0/24:0);TG(20:0/15:0/22:0);TG(20:0/a-15:0/22:0);TG(20:0/13:0/i-24:0);TG(20:0/a-15:0/i-22:0);TG(19:0/a-25:0/a-13:0);TG(i-19:0/i-21:0/17:0);TG(i-19:0/i-21:0/a-17:0);TG(i-20:0/i-16:0/21:0);TG(19:0/a-21:0/a-17:0);TG(20:0/18:0/i-19:0);TG(19:0/a-25:0/i-13:0);TG(i-19:0/22:0/i-16:0);TG(20:0/16…	4891.64	5362.05	5114.78	5739.81	5341.48	7142.91	5671.27	6302.01	6172.33	6455.29	5897.44	6334.57	5868.8	5598.78	6138.82	0.912	down	0.138355	0.653139	0.764501	no
POS	POS_470.433_6.5007	470.433	6.50068	CAR 21:0	72.7	C28H56NO4	CAR	Acylcarnitine	Fatty acyl carnitines [FA0707]	Fatty esters [FA07]	Fatty acyls [FA]	NA	C02301	map04714(Thermogenesis)	NA	6343.8	6080.13	6270.1	6159.95	6003.12	5971.48	6388.23	6018.99	4884.82	5672.32	5801.87	5848.56	5953.61	6138.1	5769.13	1.064	up	0.139941	0.653553	0.633135	no
POS	POS_769.5808_6.1179	769.581	6.1179	TG O-14:1_16:4_16:4	72.4	C49H78O5	EtherTG	Ether-linked triacylglycerol	Alkyldiacylglycerols [GL0302]	Triradylglycerols [GL03]	Glycerolipids [GL]	NA	NA	NA	PE(O-18:1(1Z)/20:4(5Z,8Z,11Z,14Z));PE(20:3(5Z,8Z,11Z)/P-18:1(11Z));PE(20:3(5Z,8Z,11Z)/P-18:1(9Z));PE(20:3(8Z,11Z,14Z)/P-18:1(11Z));PE(20:3(8Z,11Z,14Z)/P-18:1(9Z));PE(20:4(5Z,8Z,11Z,14Z)/P-18:0);PE(20:4(8Z,11Z,14Z,17Z)/P-18:0);PE(22:4(7Z,10Z,13Z,16Z)/P-16:0);PE(P-16:0/22:4(7Z,10Z,13Z,16Z));PE(P-18:0/20:4(8Z,11Z,14Z,17Z));PE(P-18:1(11Z)/20:3(5Z,8Z,11Z));PE(P-18:1(11Z)/20:3(8Z,11Z,14Z));PE(P-18:1(9Z…	3432.16	3150.01	3305.19	2758.74	3229.6	3494.36	3108.25	3176.59	3307.2	3216.52	4356.13	3737.01	3355.98	3228.34	3483.62	0.9267	down	0.289891	0.751335	0.64429	no
POS	POS_816.7037_7.3422	816.704	7.34219	TG 16:0_16:1_16:3	72.3	C51H90O6	TG	Triacylglycerol	Triacylglycerols [GL0301]	Triradylglycerols [GL03]	Glycerolipids [GL]	LMGL03012671;LMGL03012719;LMGL03012773;LMGL03012790;LMGL03012830;LMGL03012882;LMGL03012934;LMGL03013235;LMGL03013263;LMGL03013337;LMGL03013361;LMGL03013445;LMGL03013463;LMGL03013464;LMGL03013749;LMGL03013775;LMGL03013844;LMGL03013865;LMGL03013866;LMGL03013886;LMGL03014155;LMGL03014230;LMGL03014253;LMGL03014254;LMGL03014634;LMGL03014635;LMGL03014658;LMGL03014702;LMGL03014986;LMGL03014987;LMGL03015…	C00422	map00561(Glycerolipid metabolism);map01100(Metabolic pathways);map04714(Thermogenesis);map04923(Regulation of lipolysis in adipocytes);map04931(Insulin resistance);map04975(Fat digestion and absorption);map04977(Vitamin digestion and absorption);map04979(Cholesterol metabolism);map05417(Lipid and atherosclerosis)	SM(d18:1/24:0);TG(14:0/20:4(5Z,8Z,11Z,14Z)/14:0);TG(14:0/20:4(8Z,11Z,14Z,17Z)/14:0);TG(15:0/18:4(6Z,9Z,12Z,15Z)/15:0);TG(14:0/14:0/20:4(5Z,8Z,11Z,14Z));TG(14:0/14:0/20:4(8Z,11Z,14Z,17Z));TG(14:0/16:0/18:4(6Z,9Z,12Z,15Z));TG(14:0/14:1(9Z)/20:3(5Z,8Z,11Z));TG(14:0/14:1(9Z)/20:3n6);TG(14:0/16:1(9Z)/18:3(6Z,9Z,12Z));TG(14:0/16:1(9Z)/18:3(9Z,12Z,15Z));TG(14:0/20:3(5Z,8Z,11Z)/14:1(9Z));TG(14:0/18:3(6Z,…	12846.3	13298.1	14032	14360.6	12288	15388.5	11038.6	16194.2	17557.4	21796.4	18664.8	15597.9	15255.2	13702.2	16808.2	0.8152	down	0.107167	0.62746	1.12927	no
POS	POS_947.8355_8.4991	947.836	8.49906	TG O-16:0_20:4_22:0	72.3	C61H112O5	EtherTG	Ether-linked triacylglycerol	Alkyldiacylglycerols [GL0302]	Triradylglycerols [GL03]	Glycerolipids [GL]	NA	NA	NA	TG(20:1(11Z)/22:6(4Z,7Z,10Z,13Z,16Z,19Z)/o-18:0);TG(20:1(11Z)/o-18:0/22:6(4Z,7Z,10Z,13Z,16Z,19Z));TG(20:3(5Z,8Z,11Z)/22:4(7Z,10Z,13Z,16Z)/o-18:0);TG(20:3(5Z,8Z,11Z)/o-18:0/22:4(7Z,10Z,13Z,16Z));TG(20:2n6/22:5(4Z,7Z,10Z,13Z,16Z)/o-18:0);TG(20:2n6/22:5(7Z,10Z,13Z,16Z,19Z)/o-18:0);TG(20:2n6/o-18:0/22:5(4Z,7Z,10Z,13Z,16Z));TG(20:2n6/o-18:0/22:5(7Z,10Z,13Z,16Z,19Z));TG(20:3n6/22:4(7Z,10Z,13Z,16Z)/o-18…	2687.99	4147.05	3001.51	4072.62	2413.3	2294.61	3133.19	2302.13	2706	4588.91	3497.57	3394.59	3186.62	3102.84	3270.4	0.9488	down	0.69635	0.904772	0.346022	no
POS	POS_906.8362_8.1952	906.836	8.19525	TG 16:0_18:0_20:1	72	C57H108O6	TG	Triacylglycerol	Triacylglycerols [GL0301]	Triradylglycerols [GL03]	Glycerolipids [GL]	LMGL03010177;LMGL03010180;LMGL03010188;LMGL03010201;LMGL03010202;LMGL03010205;LMGL03010227;LMGL03010228;LMGL03010285;LMGL03010286;LMGL03010292;LMGL03010321;LMGL03010322;LMGL03012857;LMGL03012984;LMGL03013588;LMGL03013599;LMGL03014026;LMGL03014039;LMGL03014063;LMGL03014356;LMGL03014375;LMGL03014473;LMGL03014481;LMGL03014761;LMGL03014865;LMGL03015074;LMGL03015096;LMGL03015158;LMGL03015238;LMGL03015…	C00422	map00561(Glycerolipid metabolism);map01100(Metabolic pathways);map04714(Thermogenesis);map04923(Regulation of lipolysis in adipocytes);map04931(Insulin resistance);map04975(Fat digestion and absorption);map04977(Vitamin digestion and absorption);map04979(Cholesterol metabolism);map05417(Lipid and atherosclerosis)	NA	58196.6	60096.6	59856.3	61829	52286.3	61145.5	42350.1	61892.5	63280	76663.9	65421.8	55441	59871.6	58901.7	60841.5	0.9681	down	0.839046	0.950506	0.620558	no
POS	POS_976.9225_8.7709	976.922	8.7709	TG 16:0_18:1_25:0	72	C62H118O6	TG	Triacylglycerol	Triacylglycerols [GL0301]	Triradylglycerols [GL03]	Glycerolipids [GL]	LMGL03010930;LMGL03010965;LMGL03010966;LMGL03010972;LMGL03011105;LMGL03011106;LMGL03011115;LMGL03011122;LMGL03011259;LMGL03011267;LMGL03011326;LMGL03012974;LMGL03013137;LMGL03015335;LMGL03015794;LMGL03015966;LMGL03016188;LMGL03016196;LMGL03016680	C00422	map00561(Glycerolipid metabolism);map01100(Metabolic pathways);map04714(Thermogenesis);map04923(Regulation of lipolysis in adipocytes);map04931(Insulin resistance);map04975(Fat digestion and absorption);map04977(Vitamin digestion and absorption);map04979(Cholesterol metabolism);map05417(Lipid and atherosclerosis)	TG(15:0/20:0/24:1(15Z));TG(15:0/22:0/22:1(13Z));TG(15:0/24:0/20:1(11Z));TG(15:0/20:1(11Z)/24:0);TG(15:0/22:1(13Z)/22:0);TG(15:0/24:1(15Z)/20:0);TG(20:0/15:0/24:1(15Z));TG(22:0/15:0/22:1(13Z));TG(24:0/15:0/20:1(11Z))	3175.04	2602.41	2874.41	3155.24	2925.62	3333.54	2951.44	4296	3607.68	3319.76	3173.71	3361.31	3231.35	3011.04	3451.65	0.8723	down	0.0684741	0.614758	0.950786	no
POS	POS_434.3216_3.0519	434.322	3.05189	CAR 19:4	72	C26H44NO4	CAR	Acylcarnitine	Fatty acyl carnitines [FA0707]	Fatty esters [FA07]	Fatty acyls [FA]	NA	C02301	map04714(Thermogenesis)	NA	7235.44	3710.75	6492.35	5865.9	6798.36	6145.7	7268.04	14117.7	6569.71	6032.79	3260.95	7188.72	6723.86	6041.42	7406.31	0.8157	down	0.551971	0.853391	0.585043	no
POS	POS_774.5966_5.871	774.597	5.87102	PC 17:0_18:1	71.9	C43H84NO8P	PC	Phosphatidylcholine	Diacylglycerophosphocholines [GP0101]	Glycerophosphocholines [GP01]	Glycerophospholipids [GP]	LMGP01010711;LMGP01011359;LMGP01011403;LMGP01011421;LMGP01011450;LMGP01011467;LMGP01011486;LMGP01011531;LMGP01011586;LMGP01011600;LMGP01011734;LMGP01011762;LMGP01011789;LMGP01011809;LMGP01011955;LMGP01012005	C00157	map00564(Glycerophospholipid metabolism);map00590(Arachidonic acid metabolism);map00591(Linoleic acid metabolism);map00592(alpha-Linolenic acid metabolism);map01100(Metabolic pathways);map01110(Biosynthesis of secondary metabolites);map04723(Retrograde endocannabinoid signaling);map05231(Choline metabolism in cancer)	PC(15:0/20:1(11Z));PC(20:1(11Z)/15:0);PE(14:0/24:1(15Z));PE(14:1(9Z)/24:0);PE(16:0/22:1(13Z));PE(16:1(9Z)/22:0);PE(18:0/20:1(11Z));PE(18:1(11Z)/20:0);PE(18:1(9Z)/20:0);PE(20:0/18:1(11Z));PE(20:0/18:1(9Z));PE(20:1(11Z)/18:0);PE(22:0/16:1(9Z));PE(22:1(13Z)/16:0);PE(24:0/14:1(9Z));PE(24:1(15Z)/14:0)	7504.68	8136.7	8400.45	11235.6	6960.35	11206.5	5449.89	7447.05	9328.91	9560.77	7978.63	6247.27	8288.06	8907.37	7668.75	1.1615	up	0.243835	0.722313	1.25104	no
POS	POS_932.8509_8.2045	932.851	8.20452	TG 16:0_18:1_22:1	71.9	C59H110O6	TG	Triacylglycerol	Triacylglycerols [GL0301]	Triradylglycerols [GL03]	Glycerolipids [GL]	LMGL03010427;LMGL03010428;LMGL03010429;LMGL03010430;LMGL03010434;LMGL03010435;LMGL03010440;LMGL03010476;LMGL03010481;LMGL03010487;LMGL03010513;LMGL03010514;LMGL03010517;LMGL03010568;LMGL03010569;LMGL03010572;LMGL03010573;LMGL03010581;LMGL03010587;LMGL03010624;LMGL03010625;LMGL03010626;LMGL03010640;LMGL03012685;LMGL03013027;LMGL03013652;LMGL03014111;LMGL03014489;LMGL03014500;LMGL03014510;LMGL03014…	C00422	map00561(Glycerolipid metabolism);map01100(Metabolic pathways);map04714(Thermogenesis);map04923(Regulation of lipolysis in adipocytes);map04931(Insulin resistance);map04975(Fat digestion and absorption);map04977(Vitamin digestion and absorption);map04979(Cholesterol metabolism);map05417(Lipid and atherosclerosis)	NA	17315.5	18431.2	18341.3	16420.8	15434.4	18369.7	13500	18729	19002.4	23713.8	20761.6	18350.1	18197.5	17385.5	19009.5	0.9146	down	0.376941	0.791574	0.665843	no
POS	POS_880.8275_7.867	880.827	7.86697	TG 10:0_20:0_22:0	71.8	C55H106O6	TG	Triacylglycerol	Triacylglycerols [GL0301]	Triradylglycerols [GL03]	Glycerolipids [GL]	LMGL03010060;LMGL03010069;LMGL03010080;LMGL03010093;LMGL03012677;LMGL03012797;LMGL03012892;LMGL03013455;LMGL03013559;LMGL03013854;LMGL03013919;LMGL03014018;LMGL03014240;LMGL03014288;LMGL03014348;LMGL03015023;LMGL03015066;LMGL03015130	C00422	map00561(Glycerolipid metabolism);map01100(Metabolic pathways);map04714(Thermogenesis);map04923(Regulation of lipolysis in adipocytes);map04931(Insulin resistance);map04975(Fat digestion and absorption);map04977(Vitamin digestion and absorption);map04979(Cholesterol metabolism);map05417(Lipid and atherosclerosis)	NA	29450.3	33838.4	34142.7	31905.3	26190.6	36431.4	25370.5	40013.9	41835.4	46403	43088	31627.2	35024.7	31993.1	38056.3	0.8407	down	0.17275	0.686738	1.0378	no
POS	POS_780.7034_7.5436	780.703	7.54358	TG 12:0_15:0_18:1	71.8	C48H90O6	TG	Triacylglycerol	Triacylglycerols [GL0301]	Triradylglycerols [GL03]	Glycerolipids [GL]	LMGL03012707;LMGL03012759;LMGL03012871;LMGL03013195;LMGL03013223;LMGL03013251;LMGL03013274;LMGL03013300;LMGL03013324;LMGL03013347;LMGL03013681;LMGL03013709;LMGL03013735;LMGL03013761;LMGL03013786;LMGL03014141;LMGL03014168;LMGL03014194;LMGL03014573	C00422	map00561(Glycerolipid metabolism);map01100(Metabolic pathways);map04714(Thermogenesis);map04923(Regulation of lipolysis in adipocytes);map04931(Insulin resistance);map04975(Fat digestion and absorption);map04977(Vitamin digestion and absorption);map04979(Cholesterol metabolism);map05417(Lipid and atherosclerosis)	TG(14:0/15:0/16:1(9Z));TG(14:0/16:1(9Z)/15:0);TG(15:0/14:0/16:1(9Z));TG(15:0/16:0/14:1(9Z));TG(15:0/14:1(9Z)/16:0);TG(16:0/15:0/14:1(9Z))	7228.33	6543.06	5986.94	6377.56	8799.03	6354.98	6076.63	11337.5	7422.6	7103.61	7573.47	6641.06	7287.06	6881.65	7692.48	0.8946	down	0.371491	0.789687	0.61425	no
POS	POS_944.7665_7.2986	944.767	7.2986	TG 16:0_20:4_22:6	71.8	C61H98O6	TG	Triacylglycerol	Triacylglycerols [GL0301]	Triradylglycerols [GL03]	Glycerolipids [GL]	LMGL03011316;LMGL03011317;LMGL03011320;LMGL03011321;LMGL03011322;LMGL03011323;LMGL03011521;LMGL03011528;LMGL03011529;LMGL03011530;LMGL03011536;LMGL03011537;LMGL03011538;LMGL03011543;LMGL03011544;LMGL03012811;LMGL03013060;LMGL03013098;LMGL03013108;LMGL03014570;LMGL03014974;LMGL03014975;LMGL03016186;LMGL03016238;LMGL03016256;LMGL03016304;LMGL03016322;LMGL03016369;LMGL03016384;LMGL03016444;LMGL03016…	C00422	map00561(Glycerolipid metabolism);map01100(Metabolic pathways);map04714(Thermogenesis);map04923(Regulation of lipolysis in adipocytes);map04931(Insulin resistance);map04975(Fat digestion and absorption);map04977(Vitamin digestion and absorption);map04979(Cholesterol metabolism);map05417(Lipid and atherosclerosis)	TG(20:3(5Z,8Z,11Z)/18:4(6Z,9Z,12Z,15Z)/20:3(5Z,8Z,11Z));TG(18:3(6Z,9Z,12Z)/22:4(7Z,10Z,13Z,16Z)/18:3(6Z,9Z,12Z));TG(20:3n6/18:4(6Z,9Z,12Z,15Z)/20:3n6);TG(22:5(4Z,7Z,10Z,13Z,16Z)/14:0/22:5(4Z,7Z,10Z,13Z,16Z));TG(18:3(9Z,12Z,15Z)/22:4(7Z,10Z,13Z,16Z)/18:3(9Z,12Z,15Z));TG(18:4(6Z,9Z,12Z,15Z)/22:2(13Z,16Z)/18:4(6Z,9Z,12Z,15Z));TG(20:5(5Z,8Z,11Z,14Z,17Z)/18:0/20:5(5Z,8Z,11Z,14Z,17Z));TG(22:5(7Z,10Z,13…	10558.6	11517.7	7023.41	11552.7	10170.4	7926.02	8850.88	13407	10385.7	13754.2	16071.6	8271.76	10790.8	9791.47	11790.2	0.8305	down	0.237972	0.720762	0.894092	no
POS	POS_787.7098_8.1479	787.71	8.14788	TG O-10:0_18:0_18:0	71.8	C49H96O5	EtherTG	Ether-linked triacylglycerol	Alkyldiacylglycerols [GL0302]	Triradylglycerols [GL03]	Glycerolipids [GL]	NA	NA	NA	DG(22:0/24:0/0:0);DG(24:0/22:0/0:0);TG(14:0/o-18:0/14:0);DG(22:0/0:0/24:0);TG(14:0/14:0/o-18:0);DG(i-21:0/a-25:0/0:0);DG(i-21:0/0:0/a-25:0);DG(21:0/a-25:0/0:0);DG(21:0/0:0/a-25:0);DG(a-21:0/a-25:0/0:0);DG(a-21:0/0:0/a-25:0);DG(i-22:0/i-24:0/0:0);DG(i-22:0/0:0/i-24:0);DG(22:0/i-24:0/0:0);DG(22:0/0:0/i-24:0);DG(i-24:0/22:0/0:0);DG(i-24:0/0:0/22:0);DG(i-24:0/i-22:0/0:0);DG(i-24:0/0:0/i-22:0);DG(a-25…	1145.21	1062.44	1172.75	1323.63	1149.08	1322.6	1122.79	1209.93	1040.34	1294.03	1194.97	1337.04	1197.9	1195.95	1199.85	0.9968	down	0.955383	0.984685	0.0899139	no
POS	POS_733.515_4.5651	733.515	4.5651	MGDG O-8:0_24:3	71.7	C41H74O9	EtherMGDG	Ether-linked monogalactosyldiacylglycerol	Glycosyldiacylglycerols [GL0501]	Glycosyldiradylglycerols [GL05]	Glycerolipids [GL]	NA	NA	NA	DG(20:1(11Z)/22:6(4Z,7Z,10Z,13Z,16Z,19Z)/0:0);DG(20:2(11Z,14Z)/22:5(4Z,7Z,10Z,13Z,16Z)/0:0);DG(20:2(11Z,14Z)/22:5(7Z,10Z,13Z,16Z,19Z)/0:0);DG(20:3(5Z,8Z,11Z)/22:4(7Z,10Z,13Z,16Z)/0:0);DG(20:3(8Z,11Z,14Z)/22:4(7Z,10Z,13Z,16Z)/0:0);DG(20:5(5Z,8Z,11Z,14Z,17Z)/22:2(13Z,16Z)/0:0);DG(22:2(13Z,16Z)/20:5(5Z,8Z,11Z,14Z,17Z)/0:0);DG(22:4(7Z,10Z,13Z,16Z)/20:3(5Z,8Z,11Z)/0:0);DG(22:4(7Z,10Z,13Z,16Z)/20:3(8Z,…	5184.68	4003.58	4743.46	5259.23	5313.56	6485.38	4095.06	2405.18	2146.11	2247.47	5756.12	7402.86	4586.89	5164.98	4008.8	1.2884	up	0.160646	0.671899	1.58093	no
POS	POS_648.6251_6.7075	648.625	6.70753	Cer 18:1;2O/24:1	71.6	C42H81NO3	Cer_NS	Ceramide non-hydroxyfatty acid-sphingosine	N-acylsphingosines (ceramides) [SP0201]	Ceramides [SP02]	Sphingolipids [SP]	LMSP02010009	C00195	map00600(Sphingolipid metabolism);map01100(Metabolic pathways);map04071(Sphingolipid signaling pathway);map04217(Necroptosis);map04722(Neurotrophin signaling pathway);map04920(Adipocytokine signaling pathway);map04931(Insulin resistance);map04933(AGE-RAGE signaling pathway in diabetic complications);map05140(Leishmaniasis);map05415(Diabetic cardiomyopathy)	Cer(d18:1/24:1(15Z))	1767.98	1752.69	1641.73	1850.69	1840.78	1697.96	1319.61	2066.2	1925.26	2231.64	1523.83	1443.2	1755.13	1758.64	1751.62	1.004	up	0.813536	0.941529	0.681755	no
POS	POS_974.8137_7.6749	974.814	7.67488	TG 16:0_22:4_22:5	71.6	C63H104O6	TG	Triacylglycerol	Triacylglycerols [GL0301]	Triradylglycerols [GL03]	Glycerolipids [GL]	LMGL03011621;LMGL03011622;LMGL03011623;LMGL03011625;LMGL03011626;LMGL03011627;LMGL03011724;LMGL03011725;LMGL03011726;LMGL03011786;LMGL03011814;LMGL03011815;LMGL03011816;LMGL03011817;LMGL03011825;LMGL03011826;LMGL03011827;LMGL03011828;LMGL03011835;LMGL03011836;LMGL03011837;LMGL03011838;LMGL03011872;LMGL03011873;LMGL03011889;LMGL03011899;LMGL03011942;LMGL03011953;LMGL03012028;LMGL03016429;LMGL03016…	C00422	map00561(Glycerolipid metabolism);map01100(Metabolic pathways);map04714(Thermogenesis);map04923(Regulation of lipolysis in adipocytes);map04931(Insulin resistance);map04975(Fat digestion and absorption);map04977(Vitamin digestion and absorption);map04979(Cholesterol metabolism);map05417(Lipid and atherosclerosis)	TG(20:3(5Z,8Z,11Z)/20:3(5Z,8Z,11Z)/20:3(5Z,8Z,11Z));TG(20:3(5Z,8Z,11Z)/20:3n6/20:3(5Z,8Z,11Z));TG(20:3n6/20:3(5Z,8Z,11Z)/20:3n6);TG(20:3n6/20:3n6/20:3n6);TG(20:4(5Z,8Z,11Z,14Z)/20:1(11Z)/20:4(5Z,8Z,11Z,14Z));TG(22:4(7Z,10Z,13Z,16Z)/16:1(9Z)/22:4(7Z,10Z,13Z,16Z));TG(18:4(6Z,9Z,12Z,15Z)/24:1(15Z)/18:4(6Z,9Z,12Z,15Z));TG(20:4(8Z,11Z,14Z,17Z)/20:1(11Z)/20:4(8Z,11Z,14Z,17Z));TG(20:1(11Z)/20:4(5Z,8Z,11…	53559	57783.6	55584.7	56397.2	50820.5	60546	46163.7	68981.6	77272.1	95720.7	76652.5	61247	63394.1	55781.8	71006.3	0.7856	down	0.0841883	0.614758	1.27418	no
POS	POS_916.8632_8.4954	916.863	8.49537	TG O-18:0_16:0_22:3	71.6	C59H110O5	EtherTG	Ether-linked triacylglycerol	Alkyldiacylglycerols [GL0302]	Triradylglycerols [GL03]	Glycerolipids [GL]	NA	NA	NA	TG(18:0/20:3(5Z,8Z,11Z)/o-18:0);TG(18:0/20:3n6/o-18:0);TG(18:0/o-18:0/20:3(5Z,8Z,11Z));TG(18:0/o-18:0/20:3n6);TG(20:0/18:3(6Z,9Z,12Z)/o-18:0);TG(20:0/18:3(9Z,12Z,15Z)/o-18:0);TG(20:0/o-18:0/18:3(6Z,9Z,12Z));TG(20:0/o-18:0/18:3(9Z,12Z,15Z));TG(16:1(9Z)/22:2(13Z,16Z)/o-18:0);TG(16:1(9Z)/o-18:0/22:2(13Z,16Z));TG(18:1(11Z)/20:2n6/o-18:0);TG(18:1(11Z)/o-18:0/20:2n6);TG(18:1(9Z)/20:2n6/o-18:0);TG(18:1(…	8987.78	7129.38	8447.83	8095.26	6290.95	7961.13	5671.91	6906.48	7503.48	9428.64	8256.07	6344.84	7585.31	7818.72	7351.91	1.0635	up	0.469867	0.820874	0.872554	no
POS	POS_860.8021_8.1098	860.802	8.10977	TG O-18:1_16:0_18:2	71.6	C55H102O5	EtherTG	Ether-linked triacylglycerol	Alkyldiacylglycerols [GL0302]	Triradylglycerols [GL03]	Glycerolipids [GL]	NA	NA	NA	TG(14:0/20:3(5Z,8Z,11Z)/o-18:0);TG(14:0/20:3n6/o-18:0);TG(14:0/o-18:0/20:3(5Z,8Z,11Z));TG(14:0/o-18:0/20:3n6);TG(16:0/18:3(6Z,9Z,12Z)/o-18:0);TG(16:0/18:3(9Z,12Z,15Z)/o-18:0);TG(16:0/o-18:0/18:3(6Z,9Z,12Z));TG(16:0/o-18:0/18:3(9Z,12Z,15Z));TG(14:1(9Z)/20:2n6/o-18:0);TG(14:1(9Z)/o-18:0/20:2n6);TG(16:1(9Z)/18:2(9Z,12Z)/o-18:0);TG(16:1(9Z)/o-18:0/18:2(9Z,12Z));TG(20:3(5Z,8Z,11Z)/14:0/o-18:0);TG(18:2…	55846.1	30894.2	35124.3	31949.8	31759	36756.2	21738	30031.3	40048.9	41075.3	39276	28723.8	35268.6	37054.9	33482.2	1.1067	up	0.466371	0.820527	0.905636	no
POS	POS_300.216_0.7764	300.216	0.776408	CAR 9:1	71.4	C16H30NO4	CAR	Acylcarnitine	Fatty acyl carnitines [FA0707]	Fatty esters [FA07]	Fatty acyls [FA]	NA	C02301	map04714(Thermogenesis)	Lactapiperanol C	35623.7	36264.4	33460.9	30970.6	33103.7	25168.3	38092.6	36182	32691	30774.3	32508.2	36121.2	33413.4	32431.9	34394.9	0.9429	down	0.351345	0.779865	0.606282	no
POS	POS_995.8938_8.8452	995.894	8.84522	TG 13:0_21:1_26:0	71.3	C63H120O6	TG	Triacylglycerol	Triacylglycerols [GL0301]	Triradylglycerols [GL03]	Glycerolipids [GL]	LMGL03011004;LMGL03011188;LMGL03011189;LMGL03011197;LMGL03011333;LMGL03011342;LMGL03011407;LMGL03011410;LMGL03011419;LMGL03011426;LMGL03011553;LMGL03013120;LMGL03015795;LMGL03015972;LMGL03016203;LMGL03016681;LMGL03016707	C00422	map00561(Glycerolipid metabolism);map01100(Metabolic pathways);map04714(Thermogenesis);map04923(Regulation of lipolysis in adipocytes);map04931(Insulin resistance);map04975(Fat digestion and absorption);map04977(Vitamin digestion and absorption);map04979(Cholesterol metabolism);map05417(Lipid and atherosclerosis)	TG(20:0/22:4(7Z,10Z,13Z,16Z)/20:0);TG(22:0/18:3(9Z,12Z,15Z)/22:1(13Z));TG(22:0/18:4(6Z,9Z,12Z,15Z)/22:0);TG(20:1(11Z)/22:2(13Z,16Z)/20:1(11Z));TG(22:2(13Z,16Z)/18:0/22:2(13Z,16Z));TG(16:0/24:0/22:4(7Z,10Z,13Z,16Z));TG(16:0/22:4(7Z,10Z,13Z,16Z)/24:0);TG(18:0/22:0/22:4(7Z,10Z,13Z,16Z));TG(18:0/24:0/20:4(5Z,8Z,11Z,14Z));TG(18:0/24:0/20:4(8Z,11Z,14Z,17Z));TG(18:0/20:3(5Z,8Z,11Z)/24:1(15Z));TG(18:0/24…	2738.65	1608.27	1671.87	1528.14	1888.75	1641.74	1417.86	2414.69	1739.71	1760.39	1623.03	1567.79	1800.07	1846.24	1753.91	1.0526	up	0.705675	0.907814	0.370234	no
POS	POS_865.5245_5.3142	865.525	5.31417	DGDG O-22:4_8:0	71.3	C45H78O14	EtherDGDG	Ether-linked digalactosyldiacylglycerol	Glycosyldiacylglycerols [GL0501]	Glycosyldiradylglycerols [GL05]	Glycerolipids [GL]	NA	NA	NA	NA	1794.45	2150.47	2012.4	2195.98	3023.88	2106.56	1913.79	2874.77	4656.21	4150.71	4020.1	2317.69	2768.08	2213.96	3322.21	0.6664	down	0.0563534	0.614758	1.63445	no
POS	POS_894.8448_8.4842	894.845	8.48425	TG 12:0_20:0_21:0	71.2	C56H108O6	TG	Triacylglycerol	Triacylglycerols [GL0301]	Triradylglycerols [GL03]	Glycerolipids [GL]	LMGL03010098;LMGL03010112;LMGL03010130;LMGL03010149;LMGL03010216;LMGL03012739;LMGL03012911;LMGL03013560;LMGL03013586;LMGL03013920;LMGL03014024;LMGL03014289;LMGL03014354;LMGL03014453;LMGL03015024;LMGL03015072;LMGL03015132	C00422	map00561(Glycerolipid metabolism);map01100(Metabolic pathways);map04714(Thermogenesis);map04923(Regulation of lipolysis in adipocytes);map04931(Insulin resistance);map04975(Fat digestion and absorption);map04977(Vitamin digestion and absorption);map04979(Cholesterol metabolism);map05417(Lipid and atherosclerosis)	TG(14:0/15:0/24:0);TG(14:0/24:0/15:0);TG(15:0/14:0/24:0);TG(15:0/16:0/22:0);TG(15:0/18:0/20:0);TG(15:0/20:0/18:0);TG(15:0/22:0/16:0);TG(16:0/15:0/22:0);TG(18:0/15:0/20:0);TG(i-20:0/19:0/i-14:0);TG(20:0/a-13:0/i-20:0);TG(i-20:0/15:0/i-18:0);TG(i-20:0/18:0/15:0);TG(19:0/i-21:0/a-13:0);TG(19:0/i-22:0/12:0);TG(i-20:0/16:0/17:0);TG(20:0/14:0/19:0);TG(i-20:0/i-16:0/17:0);TG(20:0/8:0/a-25:0);TG(20:0/i-1…	10304.4	11245.7	12212.9	11076.5	9713.52	11997.3	10146.6	11975.9	13621.3	13141.5	12686.1	12632.8	11729.5	11091.7	12367.4	0.8969	down	0.0823843	0.614758	0.863384	no
POS	POS_606.5067_5.4637	606.507	5.46373	DG 18:1_16:3	71.2	C37H64O5	DG	Diacylglycerol	Diacylglycerols [GL0201]	Diradylglycerols [GL02]	Glycerolipids [GL]	LMGL02010028;LMGL02010035;LMGL02010351;LMGL02010392;LMGL02010415;LMGL02010475;LMGL02010498	C00641	map00552(Teichoic acid biosynthesis);map00561(Glycerolipid metabolism);map00562(Inositol phosphate metabolism);map00564(Glycerophospholipid metabolism);map01100(Metabolic pathways);map01110(Biosynthesis of secondary metabolites);map04070(Phosphatidylinositol signaling system);map04730(Long-term depression)	DG(14:0/20:4(5Z,8Z,11Z,14Z)/0:0);DG(14:0/20:4(8Z,11Z,14Z,17Z)/0:0);DG(14:1(9Z)/20:3(5Z,8Z,11Z)/0:0);DG(14:1(9Z)/20:3(8Z,11Z,14Z)/0:0);DG(16:0/18:4(6Z,9Z,12Z,15Z)/0:0);DG(16:1(9Z)/18:3(6Z,9Z,12Z)/0:0);DG(16:1(9Z)/18:3(9Z,12Z,15Z)/0:0);DG(18:3(6Z,9Z,12Z)/16:1(9Z)/0:0);DG(18:3(9Z,12Z,15Z)/16:1(9Z)/0:0);DG(18:4(6Z,9Z,12Z,15Z)/16:0/0:0);DG(20:3(5Z,8Z,11Z)/14:1(9Z)/0:0);DG(20:3(8Z,11Z,14Z)/14:1(9Z)/0:0…	3509.59	3499.64	2803.81	2882.48	2497.43	3270.32	2359.77	3413.86	3322.61	3816.5	2921.79	2697.76	3082.96	3077.21	3088.71	0.9963	down	0.990242	0.995959	0.718247	no
POS	POS_837.69_7.5601	837.69	7.56009	MGDG O-11:0_28:0	71.2	C48H94O9	EtherMGDG	Ether-linked monogalactosyldiacylglycerol	Glycosyldiacylglycerols [GL0501]	Glycosyldiradylglycerols [GL05]	Glycerolipids [GL]	NA	NA	NA	TG(18:3(6Z,9Z,12Z)/15:0/18:3(6Z,9Z,12Z));TG(18:3(9Z,12Z,15Z)/15:0/18:3(9Z,12Z,15Z));TG(14:0/15:0/22:6(4Z,7Z,10Z,13Z,16Z,19Z));TG(14:0/22:6(4Z,7Z,10Z,13Z,16Z,19Z)/15:0);TG(15:0/14:0/22:6(4Z,7Z,10Z,13Z,16Z,19Z));TG(15:0/14:1(9Z)/22:5(4Z,7Z,10Z,13Z,16Z));TG(15:0/14:1(9Z)/22:5(7Z,10Z,13Z,16Z,19Z));TG(15:0/16:1(9Z)/20:5(5Z,8Z,11Z,14Z,17Z));TG(15:0/18:2(9Z,12Z)/18:4(6Z,9Z,12Z,15Z));TG(15:0/18:3(6Z,9Z,1…	2489.77	2803.91	2453.01	2907.51	3033.59	3132.37	2937.58	3583.8	2904.98	3430.68	3479.53	2756.26	2992.75	2803.36	3182.14	0.881	down	0.0695152	0.614758	0.934973	no
POS	POS_629.3696_4.9591	629.37	4.95906	MGDG O-22:6_3:0	71.2	C34H54O9	EtherMGDG	Ether-linked monogalactosyldiacylglycerol	Glycosyldiacylglycerols [GL0501]	Glycosyldiradylglycerols [GL05]	Glycerolipids [GL]	NA	NA	NA	Lopinavir	1870.36	1946.35	2078.85	2074.04	1736.09	1947.59	1920.37	1544.7	1661.4	1472.33	1953.75	1994.4	1850.02	1942.21	1757.83	1.1049	up	0.122204	0.637249	0.80541	no
POS	POS_988.9221_8.6739	988.922	8.67394	TG 16:0_18:1_26:1	70.9	C63H118O6	TG	Triacylglycerol	Triacylglycerols [GL0301]	Triradylglycerols [GL03]	Glycerolipids [GL]	LMGL03011079;LMGL03011082;LMGL03011263;LMGL03011264;LMGL03011265;LMGL03011272;LMGL03011273;LMGL03011365;LMGL03011417;LMGL03011418;LMGL03011482;LMGL03011485;LMGL03011494;LMGL03011511;LMGL03011587;LMGL03011594;LMGL03011628;LMGL03012988;LMGL03013130;LMGL03015886;LMGL03016055;LMGL03016204;LMGL03016274;LMGL03016682;LMGL03016719	C00422	map00561(Glycerolipid metabolism);map01100(Metabolic pathways);map04714(Thermogenesis);map04923(Regulation of lipolysis in adipocytes);map04931(Insulin resistance);map04975(Fat digestion and absorption);map04977(Vitamin digestion and absorption);map04979(Cholesterol metabolism);map05417(Lipid and atherosclerosis)	Dolichol-14;TG(18:1(11Z)/24:0/18:1(11Z));TG(18:1(9Z)/24:0/18:1(9Z));TG(20:1(11Z)/20:0/20:1(11Z));TG(22:1(13Z)/16:0/22:1(13Z));TG(20:0/20:1(11Z)/20:1(11Z));TG(14:0/24:0/22:2(13Z,16Z));TG(14:0/22:1(13Z)/24:1(15Z));TG(14:0/24:1(15Z)/22:1(13Z));TG(14:0/22:2(13Z,16Z)/24:0);TG(16:0/22:0/22:2(13Z,16Z));TG(16:0/24:0/20:2n6);TG(16:0/20:1(11Z)/24:1(15Z));TG(16:0/22:1(13Z)/22:1(13Z));TG(16:0/24:1(15Z)/20:1(…	11224.6	10844.9	11468.3	15945	9875.86	11455	8834.29	11953.4	13045	14190.7	17562.5	10297.2	12224.7	11802.3	12647.2	0.9332	down	0.646568	0.88655	0.507199	no
POS	POS_599.387_0.8502	599.387	0.850233	MGDG O-9:0_13:0	70.9	C31H60O9	EtherMGDG	Ether-linked monogalactosyldiacylglycerol	Glycosyldiacylglycerols [GL0501]	Glycosyldiradylglycerols [GL05]	Glycerolipids [GL]	NA	NA	NA	2-Hexaprenyl-3-methyl-6-methoxy-1,4 benzoquinone	11716.5	14679.5	13285.1	12935.1	13237	11739.9	12678.5	11995	12383.1	11759.2	11829.1	12484.6	12560.2	12932.2	12188.3	1.061	up	0.175126	0.68757	0.554655	no
POS	POS_926.8068_7.7	926.807	7.70002	TG 18:0_18:2_20:3	70.8	C59H104O6	TG	Triacylglycerol	Triacylglycerols [GL0301]	Triradylglycerols [GL03]	Glycerolipids [GL]	LMGL03010591;LMGL03010595;LMGL03010596;LMGL03010597;LMGL03010601;LMGL03010602;LMGL03010603;LMGL03010604;LMGL03010608;LMGL03010609;LMGL03010610;LMGL03010611;LMGL03010615;LMGL03010616;LMGL03010621;LMGL03010638;LMGL03010639;LMGL03010668;LMGL03010674;LMGL03010680;LMGL03010699;LMGL03010700;LMGL03010701;LMGL03010710;LMGL03010713;LMGL03010762;LMGL03010774;LMGL03010775;LMGL03010776;LMGL03010779;LMGL03010…	C00422	map00561(Glycerolipid metabolism);map01100(Metabolic pathways);map04714(Thermogenesis);map04923(Regulation of lipolysis in adipocytes);map04931(Insulin resistance);map04975(Fat digestion and absorption);map04977(Vitamin digestion and absorption);map04979(Cholesterol metabolism);map05417(Lipid and atherosclerosis)	NA	128635	129717	126843	121063	112638	131721	102353	146276	164980	195495	155098	121392	136351	125103	147599	0.8476	down	0.186553	0.692836	1.01847	no
POS	POS_959.7981_8.0703	959.798	8.07029	TG 18:0_18:0_22:5	70.7	C61H108O6	TG	Triacylglycerol	Triacylglycerols [GL0301]	Triradylglycerols [GL03]	Glycerolipids [GL]	LMGL03010929;LMGL03010931;LMGL03010932;LMGL03010933;LMGL03010936;LMGL03010937;LMGL03010938;LMGL03010943;LMGL03010944;LMGL03010952;LMGL03011050;LMGL03011051;LMGL03011055;LMGL03011056;LMGL03011109;LMGL03011110;LMGL03011116;LMGL03011117;LMGL03011118;LMGL03011123;LMGL03011124;LMGL03011129;LMGL03011139;LMGL03011140;LMGL03011144;LMGL03011145;LMGL03011150;LMGL03011174;LMGL03011176;LMGL03011177;LMGL03011…	C00422	map00561(Glycerolipid metabolism);map01100(Metabolic pathways);map04714(Thermogenesis);map04923(Regulation of lipolysis in adipocytes);map04931(Insulin resistance);map04975(Fat digestion and absorption);map04977(Vitamin digestion and absorption);map04979(Cholesterol metabolism);map05417(Lipid and atherosclerosis)	TG(22:0/18:4(6Z,9Z,12Z,15Z)/20:4(5Z,8Z,11Z,14Z));TG(20:4(5Z,8Z,11Z,14Z)/20:0/20:4(5Z,8Z,11Z,14Z));TG(22:4(7Z,10Z,13Z,16Z)/16:0/22:4(7Z,10Z,13Z,16Z));TG(18:4(6Z,9Z,12Z,15Z)/24:0/18:4(6Z,9Z,12Z,15Z));TG(20:4(8Z,11Z,14Z,17Z)/20:0/20:4(8Z,11Z,14Z,17Z));TG(20:0/20:4(5Z,8Z,11Z,14Z)/20:4(5Z,8Z,11Z,14Z));TG(16:0/22:2(13Z,16Z)/22:6(4Z,7Z,10Z,13Z,16Z,19Z));TG(16:0/22:4(7Z,10Z,13Z,16Z)/22:4(7Z,10Z,13Z,16Z))…	9045.54	11556.4	9462.18	11649.6	8731.81	9007.16	12622	12440.3	9217.88	17071.7	13842.7	8744.22	11116	9908.8	12323.1	0.8041	down	0.126992	0.639368	1.08712	no
POS	POS_806.7188_7.5551	806.719	7.55511	TG 14:0_15:0_18:2	70.6	C50H92O6	TG	Triacylglycerol	Triacylglycerols [GL0301]	Triradylglycerols [GL03]	Glycerolipids [GL]	LMGL03012729;LMGL03012826;LMGL03012876;LMGL03012901;LMGL03012929;LMGL03013203;LMGL03013283;LMGL03013309;LMGL03013357;LMGL03013376;LMGL03013398;LMGL03013419;LMGL03013690;LMGL03013718;LMGL03013771;LMGL03013792;LMGL03013816;LMGL03013838;LMGL03014151;LMGL03014174;LMGL03014200;LMGL03014224;LMGL03014248;LMGL03014579;LMGL03014605;LMGL03014629;LMGL03014653;LMGL03014981;LMGL03015356	C00422	map00561(Glycerolipid metabolism);map01100(Metabolic pathways);map04714(Thermogenesis);map04923(Regulation of lipolysis in adipocytes);map04931(Insulin resistance);map04975(Fat digestion and absorption);map04977(Vitamin digestion and absorption);map04979(Cholesterol metabolism);map05417(Lipid and atherosclerosis)	SM(d18:0/22:0);TG(16:1(9Z)/15:0/16:1(9Z));TG(14:0/15:0/18:2(9Z,12Z));TG(14:0/18:2(9Z,12Z)/15:0);TG(15:0/14:0/18:2(9Z,12Z));TG(15:0/14:1(9Z)/18:1(11Z));TG(15:0/14:1(9Z)/18:1(9Z));TG(15:0/16:1(9Z)/16:1(9Z));TG(15:0/18:1(11Z)/14:1(9Z));TG(15:0/18:1(9Z)/14:1(9Z));TG(14:1(9Z)/15:0/18:1(11Z));TG(14:1(9Z)/15:0/18:1(9Z))	11041	9629.4	9800.38	9686.23	10596.5	10922.1	9503.87	19495	12863.2	12305.2	13656.8	11549.1	11754.1	10279.3	13228.9	0.777	down	0.0643571	0.614758	1.29708	no
POS	POS_904.8206_7.9997	904.821	7.99966	TG 18:0_18:1_18:1	70.6	C57H106O6	TG	Triacylglycerol	Triacylglycerols [GL0301]	Triradylglycerols [GL03]	Glycerolipids [GL]	LMGL03010203;LMGL03010204;LMGL03010207;LMGL03010210;LMGL03010217;LMGL03010220;LMGL03010230;LMGL03010231;LMGL03010234;LMGL03010235;LMGL03010238;LMGL03010259;LMGL03010260;LMGL03010261;LMGL03010324;LMGL03010325;LMGL03010362;LMGL03010363;LMGL03010370;LMGL03012800;LMGL03012987;LMGL03013589;LMGL03013600;LMGL03013610;LMGL03014027;LMGL03014040;LMGL03014074;LMGL03014357;LMGL03014376;LMGL03014394;LMGL03014…	C00422	map00561(Glycerolipid metabolism);map01100(Metabolic pathways);map04714(Thermogenesis);map04923(Regulation of lipolysis in adipocytes);map04931(Insulin resistance);map04975(Fat digestion and absorption);map04977(Vitamin digestion and absorption);map04979(Cholesterol metabolism);map05417(Lipid and atherosclerosis)	NA	82533.7	88542.3	85382.5	87439.1	76756.4	88932.8	70248.9	94753.3	109431	110226	95764.4	81031.4	89253.5	84931.1	93575.8	0.9076	down	0.297633	0.755813	0.806016	no
POS	POS_845.5435_4.3975	845.543	4.3975	DGDG O-25:0_3:0	70.5	C43H82O14	EtherDGDG	Ether-linked digalactosyldiacylglycerol	Glycosyldiacylglycerols [GL0501]	Glycosyldiradylglycerols [GL05]	Glycerolipids [GL]	NA	NA	NA	NA	4517.57	2657.49	3723.68	5374.14	6103.41	3506.1	3901.02	3340.72	1955.18	2165.62	3165.41	5837.07	3853.95	4313.73	3394.17	1.2709	up	0.219457	0.710906	1.38356	no
POS	POS_858.7852_8.0536	858.785	8.05359	TG O-20:4_16:0_16:0	70.5	C55H100O5	EtherTG	Ether-linked triacylglycerol	Alkyldiacylglycerols [GL0302]	Triradylglycerols [GL03]	Glycerolipids [GL]	NA	NA	NA	TG(14:0/20:4(5Z,8Z,11Z,14Z)/o-18:0);TG(14:0/20:4(8Z,11Z,14Z,17Z)/o-18:0);TG(14:0/o-18:0/20:4(5Z,8Z,11Z,14Z));TG(14:0/o-18:0/20:4(8Z,11Z,14Z,17Z));TG(16:0/18:4(6Z,9Z,12Z,15Z)/o-18:0);TG(16:0/o-18:0/18:4(6Z,9Z,12Z,15Z));TG(14:1(9Z)/20:3(5Z,8Z,11Z)/o-18:0);TG(14:1(9Z)/20:3n6/o-18:0);TG(14:1(9Z)/o-18:0/20:3(5Z,8Z,11Z));TG(14:1(9Z)/o-18:0/20:3n6);TG(16:1(9Z)/18:3(6Z,9Z,12Z)/o-18:0);TG(16:1(9Z)/18:3(9Z…	15556.2	17121.3	13873.2	12275.7	10280.1	6872.53	10420.3	15275.8	21605.3	20779.1	16933.1	12670.5	14471.9	12663.2	16280.7	0.7778	down	0.174055	0.68757	1.25513	no
POS	POS_656.5785_6.6167	656.579	6.61667	TG 10:0_12:0_14:0	70.4	C39H74O6	TG	Triacylglycerol	Triacylglycerols [GL0301]	Triradylglycerols [GL03]	Glycerolipids [GL]	LMGL03012618	C00422	map00561(Glycerolipid metabolism);map01100(Metabolic pathways);map04714(Thermogenesis);map04923(Regulation of lipolysis in adipocytes);map04931(Insulin resistance);map04975(Fat digestion and absorption);map04977(Vitamin digestion and absorption);map04979(Cholesterol metabolism);map05417(Lipid and atherosclerosis)	TG(12:0/12:0/12:0);TG(i-20:0/8:0/8:0);TG(20:0/8:0/8:0);TG(8:0/13:0/15:0);TG(10:0/12:0/14:0);TG(10:0/i-13:0/13:0);TG(8:0/12:0/16:0);TG(8:0/i-15:0/i-13:0);TG(10:0/a-13:0/a-13:0)[rac];TG(8:0/i-13:0/i-15:0);TG(10:0/13:0/13:0);TG(8:0/15:0/a-13:0)[rac];TG(10:0/13:0/i-13:0);TG(10:0/18:0/8:0);TG(8:0/i-14:0/i-14:0);TG(8:0/i-15:0/a-13:0)[rac];TG(8:0/a-15:0/a-13:0)[rac];TG(8:0/i-15:0/13:0);TG(8:0/a-13:0/i-1…	2057.38	3895.96	1920.6	3891.93	4488.08	2882.61	2028.95	2335.73	4594.74	2969.91	4535.61	2494.23	3174.65	3189.43	3159.86	1.0094	up	0.963176	0.986656	0.114027	no
POS	POS_642.5997_6.9183	642.6	6.91834	DG 18:0_18:0	70.1	C39H76O5	DG	Diacylglycerol	Diacylglycerols [GL0201]	Diradylglycerols [GL02]	Glycerolipids [GL]	LMGL02010002;LMGL02010037;LMGL02010042;LMGL02010046;LMGL02010395;LMGL02010442	C00641	map00552(Teichoic acid biosynthesis);map00561(Glycerolipid metabolism);map00562(Inositol phosphate metabolism);map00564(Glycerophospholipid metabolism);map01100(Metabolic pathways);map01110(Biosynthesis of secondary metabolites);map04070(Phosphatidylinositol signaling system);map04730(Long-term depression)	DG(14:0/22:0/0:0);DG(16:0/20:0/0:0);DG(18:0/18:0/0:0);DG(20:0/16:0/0:0);DG(22:0/14:0/0:0);Glycerol 1,2-dioctadecanoate;DG(14:0/0:0/22:0);DG(16:0/0:0/20:0);DG(18:0/0:0/18:0);DG(i-12:0/i-24:0/0:0);DG(i-12:0/0:0/i-24:0);DG(12:0/i-24:0/0:0);DG(12:0/0:0/i-24:0);DG(i-14:0/22:0/0:0);DG(i-14:0/0:0/22:0);DG(i-14:0/i-22:0/0:0);DG(i-14:0/0:0/i-22:0);DG(14:0/i-22:0/0:0);DG(14:0/0:0/i-22:0);DG(15:0/21:0/0:0);…	5040.72	4827.85	5230.49	5389.25	5207.59	5982.56	5692.44	4699.28	5402.64	6235.21	5026.69	5241.22	5331.33	5279.74	5382.91	0.9808	down	0.733768	0.915068	0.195192	no
POS	POS_893.5551_5.7273	893.555	5.72733	DGDG O-24:4_8:0	70.1	C47H82O14	EtherDGDG	Ether-linked digalactosyldiacylglycerol	Glycosyldiacylglycerols [GL0501]	Glycosyldiradylglycerols [GL05]	Glycerolipids [GL]	NA	NA	NA	NA	1800.83	1747.08	1910.48	2228.27	1636	1925.78	1691.94	2080.5	2220.04	2784.2	2179.18	2043.44	2020.64	1874.74	2166.55	0.8653	down	0.112867	0.63084	0.973159	no
POS	POS_887.733_8.1307	887.733	8.1307	TG O-10:0_22:3_22:3	70.1	C57H100O5	EtherTG	Ether-linked triacylglycerol	Alkyldiacylglycerols [GL0302]	Triradylglycerols [GL03]	Glycerolipids [GL]	NA	NA	NA	NA	2829.28	2379.76	2564.71	2375.91	2501.17	2636.32	2875.38	2620.93	3254.64	2710.5	2760.15	2785.76	2691.21	2547.86	2834.56	0.8989	down	0.0274666	0.614758	0.920618	no
POS	POS_687.5549_5.0265	687.555	5.0265	TG 9:0_10:0_19:1	70	C41H76O6	TG	Triacylglycerol	Triacylglycerols [GL0301]	Triradylglycerols [GL03]	Glycerolipids [GL]	LMGL03012629	C00422	map00561(Glycerolipid metabolism);map01100(Metabolic pathways);map04714(Thermogenesis);map04923(Regulation of lipolysis in adipocytes);map04931(Insulin resistance);map04975(Fat digestion and absorption);map04977(Vitamin digestion and absorption);map04979(Cholesterol metabolism);map05417(Lipid and atherosclerosis)	NA	4388.96	4025.67	4946.82	4248.61	4731.89	4782.93	4711.88	3434.08	5112.78	5260.69	5467.25	4622.62	4644.51	4520.81	4768.22	0.9481	down	0.572911	0.861261	0.321708	no
NEG	NEG_852.5764_5.1881	852.576	5.1881	PC 16:0_18:1;3O	69	C42H82NO11P	OxPC	Oxidized phosphatidylcholine	Oxidized glycerophosphocholines [GP2001]	Oxidized glycerophospholipids [GP20]	Glycerophospholipids [GP]	NA	NA	NA	NA	4041.88	3827.94	3688.7	3979.09	4227.66	3706.73	2993.97	3248.54	3358.76	3421.74	4062.92	3521.76	3673.31	3912	3434.61	1.139	up	0.0225609	0.614758	1.06266	no
NEG	NEG_818.5318_5.9208	818.532	5.92082	SHexCer 37:2;2O	68.9	C43H81NO11S	SHexCer	Sulfatide	Sulfoglycosphingolipids (sulfatides) [SP0602]	Acidic glycosphingolipids [SP06]	Sphingolipids [SP]	NA	C06125	map00600(Sphingolipid metabolism);map01100(Metabolic pathways)	NA	2630.61	3501.67	3000.12	3362.28	2735.95	2980.05	2584.79	2895.18	3469.88	3734.82	3115.73	2480.31	3040.95	3035.11	3046.79	0.9962	down	0.982593	0.994873	0.66463	no
NEG	NEG_852.5771_4.6367	852.577	4.63673	SHexCer 38:0;3O	68.6	C44H87NO12S	SHexCer	Sulfatide	Sulfoglycosphingolipids (sulfatides) [SP0602]	Acidic glycosphingolipids [SP06]	Sphingolipids [SP]	NA	C06125	map00600(Sphingolipid metabolism);map01100(Metabolic pathways)	NA	1910.58	2236.09	1603.28	1902.53	2221.5	1589.54	1771.32	980.216	1055.23	825.983	1573.14	2888.46	1713.15	1910.59	1515.72	1.2605	up	0.162441	0.675288	1.50495	no
NEG	NEG_810.5258_5.7962	810.526	5.79625	SHexCer 35:0;3O	68.1	C41H81NO12S	SHexCer	Sulfatide	Sulfoglycosphingolipids (sulfatides) [SP0602]	Acidic glycosphingolipids [SP06]	Sphingolipids [SP]	NA	C06125	map00600(Sphingolipid metabolism);map01100(Metabolic pathways)	PS(18:0/20:4(8Z,11Z,14Z,17Z));PS(18:0/20:4(5Z,8Z,11Z,14Z));PS(18:1(9Z)/20:3(8Z,11Z,14Z));PS(20:3(8Z,11Z,14Z)/18:1(9Z));PS(20:4(5Z,8Z,11Z,14Z)/18:0);PG(16:0/22:6(4Z,7Z,10Z,13Z,16Z,19Z));PG(16:1(9Z)/22:5(4Z,7Z,10Z,13Z,16Z));PG(16:1(9Z)/22:5(7Z,10Z,13Z,16Z,19Z));PG(18:2(9Z,12Z)/20:4(5Z,8Z,11Z,14Z));PG(18:3(6Z,9Z,12Z)/20:3(5Z,8Z,11Z));PG(18:3(6Z,9Z,12Z)/20:3(8Z,11Z,14Z));PG(18:3(9Z,12Z,15Z)/20:3(5Z,8…	2545.99	2938.46	3296.87	3043.51	2638.41	2733.37	3739.11	3411.05	3932.04	4230.7	3027.27	2508.69	3170.46	2866.1	3474.81	0.8248	down	0.0746086	0.614758	1.1509	no
NEG	NEG_834.5256_5.7429	834.526	5.74292	SHexCer 37:2;3O	67.8	C43H81NO12S	SHexCer	Sulfatide	Sulfoglycosphingolipids (sulfatides) [SP0602]	Acidic glycosphingolipids [SP06]	Sphingolipids [SP]	NA	C06125	map00600(Sphingolipid metabolism);map01100(Metabolic pathways)	PC(15:0/20:4(5Z,8Z,11Z,14Z));PC(15:0/20:4(8Z,11Z,14Z,17Z));PC(20:4(5Z,8Z,11Z,14Z)/15:0);PC(20:4(8Z,11Z,14Z,17Z)/15:0);PE(16:0/22:4(7Z,10Z,13Z,16Z));PE(16:1(9Z)/20:3(8Z,11Z,14Z));PE(18:0/20:4(5Z,8Z,11Z,14Z));PE(18:0/20:4(8Z,11Z,14Z,17Z));PE(18:1(11Z)/20:3(5Z,8Z,11Z));PE(18:1(11Z)/20:3(8Z,11Z,14Z));PE(18:1(9Z)/20:3(5Z,8Z,11Z));PE(18:1(9Z)/20:3(8Z,11Z,14Z));PE(18:2(9Z,12Z)/20:2(11Z,14Z));PE(18:3(6Z,…	2292.55	2798.28	2683.81	2705.01	2599.85	2492.45	2036.49	2984.08	3293.51	3721.37	3548.09	2432.37	2798.99	2595.33	3002.65	0.8643	down	0.255177	0.731767	0.85259	no
NEG	NEG_812.5413_6.1387	812.541	6.13874	LNAPS 14:1/N-24:2	67.3	C44H80NO10P	LNAPS	N-acyl-lysophosphatidylserine	NA	Glycerophosphoserines [GP03]	Glycerophospholipids [GP]	NA	NA	NA	PS(18:0/20:3(8Z,11Z,14Z));PS(20:3(8Z,11Z,14Z)/18:0);PG(16:0/22:5(4Z,7Z,10Z,13Z,16Z));PG(16:0/22:5(7Z,10Z,13Z,16Z,19Z));PG(16:1(9Z)/22:4(7Z,10Z,13Z,16Z));PG(18:1(11Z)/20:4(5Z,8Z,11Z,14Z));PG(18:1(9Z)/20:4(5Z,8Z,11Z,14Z));PG(18:2(9Z,12Z)/20:3(5Z,8Z,11Z));PG(18:2(9Z,12Z)/20:3(8Z,11Z,14Z))	2108.03	3502.75	3157.33	2474.51	1864.73	2097.32	1851.8	3452	3598.44	3770.26	2287.25	1744.49	2659.08	2534.11	2784.04	0.9102	down	0.694341	0.904609	1.0393	no
NEG	NEG_747.5657_5.2352	747.566	5.2352	PG O-17:0_18:1	66.4	C41H81O9P	EtherPG	Ether-linked phosphatidylglycerol	1-alkyl,2-acylglycerophosphoglycerols [GP0402]	Glycerophosphoglycerols [GP04]	Glycerophospholipids [GP]	LMGP04020011;LMGP04020025;LMGP04020046	NA	NA	PC(14:0/18:1(11Z));PC(14:0/18:1(9Z));PC(14:1(9Z)/18:0);PC(16:0/16:1(9Z));PC(16:1(9Z)/16:0);PC(18:0/14:1(9Z));PC(18:1(11Z)/14:0);PC(18:1(9Z)/14:0);PE(15:0/20:1(11Z));PE(20:1(11Z)/15:0);PE-NMe(16:0/18:1(9Z))	15466.4	15237.3	15310	16368.9	14572	15544.3	13020.2	15917.6	14686.2	17180.2	17519.1	14664.6	15457.2	15416.5	15498	0.9947	down	0.988791	0.995706	0.290692	no
NEG	NEG_834.5675_5.4327	834.567	5.43267	SHexCer 38:1;2O	63.9	C44H85NO11S	SHexCer	Sulfatide	Sulfoglycosphingolipids (sulfatides) [SP0602]	Acidic glycosphingolipids [SP06]	Sphingolipids [SP]	LMSP06020010	C06125	map00600(Sphingolipid metabolism);map01100(Metabolic pathways)	NA	2240	1985.5	2559.31	2791.76	1770.21	2224.01	1630.18	1244.73	1360.44	1431.39	2646.18	2294.65	2014.86	2261.8	1767.93	1.2793	up	0.0889307	0.618982	1.33879	no
NEG	NEG_803.6276_6.1236	803.628	6.12363	PG O-21:0_18:1	63.7	C45H89O9P	EtherPG	Ether-linked phosphatidylglycerol	1-alkyl,2-acylglycerophosphoglycerols [GP0402]	Glycerophosphoglycerols [GP04]	Glycerophospholipids [GP]	LMGP04020058	NA	NA	PC(14:0/22:1(13Z));PC(14:1(9Z)/22:0);PC(16:0/20:1(11Z));PC(16:1(9Z)/20:0);PC(18:0/18:1(11Z));PC(18:0/18:1(9Z));PC(18:1(11Z)/18:0);PC(18:1(9Z)/18:0);PC(20:0/16:1(9Z));PC(20:1(11Z)/16:0);PC(22:0/14:1(9Z));PC(22:1(13Z)/14:0);PE(15:0/24:1(15Z));PE(24:1(15Z)/15:0)	2268.47	2436.14	2178.78	2431.7	2084.2	2216.75	2341.52	2446.3	2984.23	2730.1	2708.59	1991.83	2401.55	2269.34	2533.76	0.8956	down	0.148149	0.660298	0.841901	no
NEG	NEG_961.6044_3.2282	961.604	3.22825	SMGDG O-17:1_28:7	63.6	C54H90O12S	EtherSMGDG	Semino lipid	Glycosyldiacylglycerols [GL0501]	Glycosyldiradylglycerols [GL05]	Glycerolipids [GL]	NA	NA	NA	NA	2851.02	1004.04	1277.28	1156.09	1198.4	3077.51	1059.71	1054.42	806.679	739.776	1203.79	1591.42	1418.35	1760.72	1075.97	1.6364	up	0.109387	0.628151	1.60235	no
NEG	NEG_768.5158_5.9747	768.516	5.97471	PC O-14:1_18:4	62.6	C40H72NO7P	EtherPC	Ether-linked phosphatidylcholine	acylglycerophosphocholines [GP0102]	Glycerophosphocholines [GP01]	Glycerophospholipids [GP]	NA	C05212	NA	NA	1582.42	1787.44	1747.18	2062.32	1742.99	1705.19	1279.17	1789.16	2239.39	2341.53	1880.75	1423.44	1798.42	1771.26	1825.57	0.9702	down	0.928164	0.976338	0.723696	no
NEG	NEG_790.4995_5.5347	790.499	5.53471	SHexCer 34:3;3O	62.5	C40H73NO12S	SHexCer	Sulfatide	Sulfoglycosphingolipids (sulfatides) [SP0602]	Acidic glycosphingolipids [SP06]	Sphingolipids [SP]	NA	C06125	map00600(Sphingolipid metabolism);map01100(Metabolic pathways)	NA	1218.16	1230.58	1462.09	1611.45	1504.56	1192.02	1226.33	1533.57	1104.26	1804.58	1402.04	1253.47	1378.59	1369.81	1387.38	0.9873	down	0.943595	0.98185	0.136799	no
NEG	NEG_835.5869_5.1883	835.587	5.1883	PG O-22:2_20:4	61.6	C48H85O9P	EtherPG	Ether-linked phosphatidylglycerol	1-alkyl,2-acylglycerophosphoglycerols [GP0402]	Glycerophosphoglycerols [GP04]	Glycerophospholipids [GP]	LMGP04020093	NA	NA	NA	2362.72	2429.04	1912.5	2375.15	3631.35	2835.6	2643.87	1335.57	1031.87	756.912	2149.46	3488.24	2246.02	2591.06	1900.99	1.363	up	0.142858	0.655987	1.84256	no
NEG	NEG_281.2479_3.104	281.248	3.10405	FA 18:1	59.7	C18H34O2	FA	Free fatty acid	Straight chain fatty acids [FA0101]	Fatty Acids and Conjugates [FA01]	Fatty acyls [FA]	NA	C00162	map00062(Fatty acid elongation);map00071(Fatty acid degradation);map00561(Glycerolipid metabolism);map04148(Efferocytosis);map04152(AMPK signaling pathway);map04714(Thermogenesis);map04911(Insulin secretion);map04920(Adipocytokine signaling pathway);map04923(Regulation of lipolysis in adipocytes);map04930(Type II diabetes mellitus);map04931(Insulin resistance);map04932(Non-alcoholic fatty liver d…	Oleic acid;Elaidic acid;Vaccenic acid;(Z)-13-Octadecenoic acid;Ethyl 9-hexadecenoate;13Z-octadecenoic acid;7Z-octadecenoic acid;Octadec-9-enoic Acid	13106.6	6904.27	7124.17	11194.1	12124.1	9865.63	12448.9	7739.75	7235.61	9529.03	5888.61	13700.5	9738.45	10053.2	9423.74	1.0668	up	0.65791	0.891403	0.608963	no
NEG	NEG_283.2642_3.7705	283.264	3.77047	FA 18:0	59.6	C18H36O2	FA	Free fatty acid	Straight chain fatty acids [FA0101]	Fatty Acids and Conjugates [FA01]	Fatty acyls [FA]	LMFA01010018	C00162	map00062(Fatty acid elongation);map00071(Fatty acid degradation);map00561(Glycerolipid metabolism);map04148(Efferocytosis);map04152(AMPK signaling pathway);map04714(Thermogenesis);map04911(Insulin secretion);map04920(Adipocytokine signaling pathway);map04923(Regulation of lipolysis in adipocytes);map04930(Type II diabetes mellitus);map04931(Insulin resistance);map04932(Non-alcoholic fatty liver d…	Stearic acid;Ethyl hexadecanoate;16-Methylheptadecanoic acid;Hexyl dodecanoate	55773.9	39198	51359.9	60671.6	46521.4	45514	71513.6	34774.2	22605	56176.2	35814.2	61459.7	48448.5	49839.8	47057.2	1.0591	up	0.542353	0.849677	0.682459	no
NEG	NEG_409.3097_3.8491	409.31	3.84912	FA 28:7	59.3	C28H42O2	FA	Free fatty acid	Straight chain fatty acids [FA0101]	Fatty Acids and Conjugates [FA01]	Fatty acyls [FA]	NA	C00162	map00062(Fatty acid elongation);map00071(Fatty acid degradation);map00561(Glycerolipid metabolism);map04148(Efferocytosis);map04152(AMPK signaling pathway);map04714(Thermogenesis);map04911(Insulin secretion);map04920(Adipocytokine signaling pathway);map04923(Regulation of lipolysis in adipocytes);map04930(Type II diabetes mellitus);map04931(Insulin resistance);map04932(Non-alcoholic fatty liver d…	Gamma-Tocotrienol;epsilon-Tocopherol;(3beta,22E,24R)-3-Hydroxyergosta-5,8,22-trien-7-one;(6alpha,22E)-6-Hydroxy-4,7,22-ergostatrien-3-one	7026.52	6437.4	9597.01	9055.07	8741.29	6361.35	11395.9	10322.2	6383.1	6805.24	6279.57	10394.2	8233.24	7869.77	8596.71	0.9154	down	0.616702	0.876891	0.758335	no
NEG	NEG_303.2322_2.4658	303.232	2.4658	FA 20:4	58.8	C20H32O2	FA	Free fatty acid	Straight chain fatty acids [FA0101]	Fatty Acids and Conjugates [FA01]	Fatty acyls [FA]	NA	C00162	map00062(Fatty acid elongation);map00071(Fatty acid degradation);map00561(Glycerolipid metabolism);map04148(Efferocytosis);map04152(AMPK signaling pathway);map04714(Thermogenesis);map04911(Insulin secretion);map04920(Adipocytokine signaling pathway);map04923(Regulation of lipolysis in adipocytes);map04930(Type II diabetes mellitus);map04931(Insulin resistance);map04932(Non-alcoholic fatty liver d…	Arachidonic acid;Cis-8,11,14,17-Eicosatetraenoic acid;Mesterolone;Drostanolone;Sideridiol;ent-17-Hydroxy-16beta-kauran-19-al;Yucalexin P21;Copalic acid;Junicedral;7,13-Eperudien-15-oic acid;Oryzalexin S;Oryzalexin E;Arachidonate	12932.9	12097.8	12212.4	13490.8	8828.63	12509.4	8139.31	11373.1	11170.8	19869.2	15613.4	11869.6	12508.9	12012	13005.9	0.9236	down	0.738909	0.917169	0.641944	no
NEG	NEG_776.5994_5.7448	776.599	5.74485	SL 20:3;O/26:2;O	58.6	C46H83NO6S	SL	Sulfonolipid	NA	Sphingoid bases [SP01]	Sphingolipids [SP]	NA	NA	NA	NA	2379.14	2673.84	1864.9	1814.02	1858.87	2420.86	1804.52	2262.58	2773.23	2715.44	2221.16	1998.32	2232.24	2168.61	2295.87	0.9446	down	0.569653	0.860572	0.661916	no
NEG	NEG_305.2475_2.9049	305.247	2.90485	FA 20:3	58	C20H34O2	FA	Free fatty acid	Straight chain fatty acids [FA0101]	Fatty Acids and Conjugates [FA01]	Fatty acyls [FA]	NA	C00162	map00062(Fatty acid elongation);map00071(Fatty acid degradation);map00561(Glycerolipid metabolism);map04148(Efferocytosis);map04152(AMPK signaling pathway);map04714(Thermogenesis);map04911(Insulin secretion);map04920(Adipocytokine signaling pathway);map04923(Regulation of lipolysis in adipocytes);map04930(Type II diabetes mellitus);map04931(Insulin resistance);map04932(Non-alcoholic fatty liver d…	8,11,14-Eicosatrienoic acid;5,8,11-Eicosatrienoic acid ;Sciadonic acid;Sagittariol;11,14,17-Eicosatrienoic acid	1899.88	2000.38	1970.8	2324.22	1850.14	2414	1231.5	1952.94	1650.43	2474.72	2382.14	1804.9	1996.34	2076.57	1916.11	1.0837	up	0.403437	0.796763	0.793649	no
NEG	NEG_790.5959_5.9036	790.596	5.90358	LPC 34:1	56.5	C42H84NO7P	LPC	Lysophophatidylcholine	Monoacylglycerophosphocholines [GP0105]	Glycerophosphocholines [GP01]	Glycerophospholipids [GP]	NA	C04230	map00564(Glycerophospholipid metabolism);map04148(Efferocytosis);map05231(Choline metabolism in cancer)	NA	1499.79	1889.24	1892.68	1817.24	1468.5	1419.01	1879.93	1652.99	2460.44	2340.47	1953.17	1330.73	1800.35	1664.41	1936.29	0.8596	down	0.235699	0.720762	0.936969	no
NEG	NEG_857.675_6.4046	857.675	6.40462	PG O-24:0_19:2	56.5	C49H95O9P	EtherPG	Ether-linked phosphatidylglycerol	1-alkyl,2-acylglycerophosphoglycerols [GP0402]	Glycerophosphoglycerols [GP04]	Glycerophospholipids [GP]	NA	NA	NA	TG(15:0/18:4(6Z,9Z,12Z,15Z)/20:5(5Z,8Z,11Z,14Z,17Z));TG(15:0/20:5(5Z,8Z,11Z,14Z,17Z)/18:4(6Z,9Z,12Z,15Z));TG(18:4(6Z,9Z,12Z,15Z)/15:0/20:5(5Z,8Z,11Z,14Z,17Z));PC(16:1(9Z)/24:1(15Z));PC(18:0/22:2(13Z,16Z));PC(18:1(11Z)/22:1(13Z));PC(18:1(9Z)/22:1(13Z));PC(18:2(9Z,12Z)/22:0);PC(20:0/20:2(11Z,14Z));PC(20:1(11Z)/20:1(11Z));PC(20:2(11Z,14Z)/20:0);PC(22:0/18:2(9Z,12Z));PC(22:1(13Z)/18:1(9Z));PC(22:2(13…	1636.3	1731.72	1734.85	2290.12	1727.25	1618.43	1483.5	1867.71	2295.47	2243.22	1827.5	1561.35	1834.78	1789.78	1879.79	0.9521	down	0.645155	0.886356	0.630983	no
NEG	NEG_581.525_5.8577	581.525	5.85768	FA 40:5	55.9	C40H70O2	FA	Free fatty acid	Straight chain fatty acids [FA0101]	Fatty Acids and Conjugates [FA01]	Fatty acyls [FA]	NA	C00162	map00062(Fatty acid elongation);map00071(Fatty acid degradation);map00561(Glycerolipid metabolism);map04148(Efferocytosis);map04152(AMPK signaling pathway);map04714(Thermogenesis);map04911(Insulin secretion);map04920(Adipocytokine signaling pathway);map04923(Regulation of lipolysis in adipocytes);map04930(Type II diabetes mellitus);map04931(Insulin resistance);map04932(Non-alcoholic fatty liver d…	N-(2R-Hydroxyhexadecanoyl)-2S-amino-9-methyl-4E,8E-octadecadiene-1,3R-diol	16305.1	17922.3	17123.5	18968.8	18882.5	17731.8	24933.4	16804.3	20760.8	16013.4	18155.4	18506.9	18509	17822.4	19195.7	0.9285	down	0.388602	0.795588	0.64711	no
NEG	NEG_637.5879_6.5887	637.588	6.58865	FA 44:5	55.6	C44H78O2	FA	Free fatty acid	Straight chain fatty acids [FA0101]	Fatty Acids and Conjugates [FA01]	Fatty acyls [FA]	NA	C00162	map00062(Fatty acid elongation);map00071(Fatty acid degradation);map00561(Glycerolipid metabolism);map04148(Efferocytosis);map04152(AMPK signaling pathway);map04714(Thermogenesis);map04911(Insulin secretion);map04920(Adipocytokine signaling pathway);map04923(Regulation of lipolysis in adipocytes);map04930(Type II diabetes mellitus);map04931(Insulin resistance);map04932(Non-alcoholic fatty liver d…	CE(17:0)	4735.58	4190.28	4268.03	4540.46	4489.28	4088.98	6063.71	5966.89	5296.59	4910.21	4089.99	5205.46	4820.46	4385.44	5255.47	0.8345	down	0.0305685	0.614758	1.24231	no
NEG	NEG_859.6901_6.7579	859.69	6.75791	ST 29:1;O;Hex;FA 15:0	55.1	C50H88O7	AHexSIS	Acylhexosyl sitosterol	NA	Other Sterol lipids [ST00]	Sterol Lipids [ST]	NA	NA	NA	TG(15:0/18:3(6Z,9Z,12Z)/20:5(5Z,8Z,11Z,14Z,17Z));TG(15:0/20:4(5Z,8Z,11Z,14Z)/18:4(6Z,9Z,12Z,15Z));TG(15:0/18:3(9Z,12Z,15Z)/20:5(5Z,8Z,11Z,14Z,17Z));TG(15:0/18:4(6Z,9Z,12Z,15Z)/20:4(5Z,8Z,11Z,14Z));TG(15:0/18:4(6Z,9Z,12Z,15Z)/20:4(8Z,11Z,14Z,17Z));TG(15:0/20:4(8Z,11Z,14Z,17Z)/18:4(6Z,9Z,12Z,15Z));TG(15:0/20:5(5Z,8Z,11Z,14Z,17Z)/18:3(6Z,9Z,12Z));TG(15:0/20:5(5Z,8Z,11Z,14Z,17Z)/18:3(9Z,12Z,15Z));TG(…	1746.67	2070.71	1953.13	1891.28	1808.13	1769.37	1811.75	2123.5	2560.13	2644.93	2132.28	1789.02	2025.07	1873.21	2176.93	0.8605	down	0.096891	0.618982	1.03448	no
