# Supplementary material for: Effect of Vitrification on Lipidomics in Porcine Cumulus–Oocyte Complexes After In Vitro Maturation
Source: Cells. 2026 Apr 18;15(8):716. doi: 10.3390/cells15080716 (PMC13114417; doi:10.3390/cells15080716)
Supplement: Supplementary file 1 [file cells-15-00716-s001.zip › Supplemental Table S4 VCvsFC_Differential lipid metabolites.xlsx]

## Sheet: Sheet1
Type	ID	MZ	RT	MS2.name	MS2_score	Formula	class	classname	level3	level2	level1	lipidmaps	kegg	kegg_pathway	MS1.name	VC_1	VC_2	VC_3	VC_4	VC_5	VC_6	FC_1	FC_2	FC_3	FC_4	FC_5	FC_6	mean	mean_VC	mean_FC	FC	regulation	p_value	q_value	VIP	Significant
POS	POS_738.5027_5.7492	738.503	5.74923	PE 34:2	89.6	C39H74NO8P	PE	Phosphatidylethanolamine	Diacylglycerophosphoethanolamines [GP0201]	Glycerophosphoethanolamines [GP02]	Glycerophospholipids [GP]	LMGP02010042;LMGP02010379;LMGP02010416;LMGP02010441;LMGP02010492;LMGP02010545;LMGP02010599;LMGP02010798;LMGP02010844;LMGP02010873;LMGP02011071;LMGP02011194;LMGP02011198;LMGP02011209;LMGP02011220	C00350	map00563(Glycosylphosphatidylinositol (GPI)-anchor biosynthesis);map00564(Glycerophospholipid metabolism);map01100(Metabolic pathways);map01110(Biosynthesis of secondary metabolites);map04136(Autophagy - other);map04138(Autophagy - yeast);map04140(Autophagy - animal);map04723(Retrograde endocannabinoid signaling);map05130(Pathogenic Escherichia coli infection);map05167(Kaposi sarcoma-associated h…	PE(14:0/22:5(4Z,7Z,10Z,13Z,16Z));PE(14:0/22:5(7Z,10Z,13Z,16Z,19Z));PE(14:1(9Z)/22:4(7Z,10Z,13Z,16Z));PE(16:0/20:5(5Z,8Z,11Z,14Z,17Z));PE(16:1(9Z)/20:4(5Z,8Z,11Z,14Z));PE(16:1(9Z)/20:4(8Z,11Z,14Z,17Z));PE(18:1(11Z)/18:4(6Z,9Z,12Z,15Z));PE(18:1(9Z)/18:4(6Z,9Z,12Z,15Z));PE(18:2(9Z,12Z)/18:3(6Z,9Z,12Z));PE(18:2(9Z,12Z)/18:3(9Z,12Z,15Z));PE(18:3(6Z,9Z,12Z)/18:2(9Z,12Z));PE(18:3(9Z,12Z,15Z)/18:2(9Z,12Z…	4035.08	4119.19	4658.67	3604.31	4776.76	4758.15	2382.23	2574.47	2519.14	3766.04	4093.52	3746.02	3752.8	4325.36	3180.24	1.3601	up	0.0204551	0.691961	1.94519	yes
POS	POS_866.8504_8.8771	866.85	8.87713	TG O-18:0_16:0_18:0	89.5	C55H108O5	EtherTG	Ether-linked triacylglycerol	Alkyldiacylglycerols [GL0302]	Triradylglycerols [GL03]	Glycerolipids [GL]	NA	NA	NA	TG(14:0/20:0/o-18:0);TG(14:0/o-18:0/20:0);TG(16:0/18:0/o-18:0);TG(16:0/o-18:0/18:0);TG(18:0/16:0/o-18:0);TG(20:0/14:0/o-18:0)	3335.22	1371.42	4096.28	3126.17	2947.79	3840.72	6548.5	5545	3193.39	4435.3	8759.65	4414.65	4301.17	3119.6	5482.75	0.569	down	0.025761	0.7572	2.48379	yes
POS	POS_838.8219_8.7293	838.822	8.72927	TG O-18:0_16:0_16:0	88.7	C53H104O5	EtherTG	Ether-linked triacylglycerol	Alkyldiacylglycerols [GL0302]	Triradylglycerols [GL03]	Glycerolipids [GL]	NA	NA	NA	TG(16:0/o-18:0/16:0);TG(14:0/18:0/o-18:0);TG(14:0/o-18:0/18:0);TG(16:0/16:0/o-18:0);TG(18:0/14:0/o-18:0);DG(a-25:0/a-25:0/0:0);DG(a-25:0/0:0/a-25:0)	8287.85	5590.58	11512.4	9906.53	8157.54	11216	13404.6	20380.8	10798.8	19159.1	21165.6	12061.9	12636.8	9111.82	16161.8	0.5638	down	0.00594011	0.397975	2.65836	yes
NEG	NEG_738.5103_5.6456	738.51	5.64558	LNAPE 20:4/N-16:0	86.5	C41H74NO8P	LNAPE	N-acyl-lysophosphatidylethanolamine	NA	Glycerophosphoethanolamines [GP02]	Glycerophospholipids [GP]	NA	NA	NA	PC(15:0/18:4(6Z,9Z,12Z,15Z));PC(18:4(6Z,9Z,12Z,15Z)/15:0);PE(14:0/22:4(7Z,10Z,13Z,16Z));PE(16:0/20:4(5Z,8Z,11Z,14Z));PE(16:1(9Z)/20:3(5Z,8Z,11Z));PE(18:0/18:4(6Z,9Z,12Z,15Z));PE(18:1(11Z)/18:3(6Z,9Z,12Z));PE(18:1(11Z)/18:3(9Z,12Z,15Z));PE(18:1(9Z)/18:3(6Z,9Z,12Z));PE(18:1(9Z)/18:3(9Z,12Z,15Z));PE(18:2(9Z,12Z)/18:2(9Z,12Z));PE(18:3(6Z,9Z,12Z)/18:1(11Z));PE(18:3(6Z,9Z,12Z)/18:1(9Z));PE(18:3(9Z,12Z,…	37468.4	32471.3	51396.4	34420.9	41725.7	49753.7	24225	26598.5	27801	30592.6	36766.4	38568.5	35982.4	41206.1	30758.7	1.3397	up	0.0225876	0.718597	1.79473	yes
POS	POS_871.6766_7.5236	871.677	7.52363	TG 16:3_16:3_20:1	85	C55H92O6	TG	Triacylglycerol	Triacylglycerols [GL0301]	Triradylglycerols [GL03]	Glycerolipids [GL]	LMGL03010196;LMGL03010221;LMGL03010247;LMGL03012952;LMGL03012993;LMGL03013013;LMGL03013481;LMGL03013499;LMGL03013516;LMGL03013533;LMGL03013548;LMGL03013608;LMGL03013617;LMGL03013883;LMGL03013904;LMGL03014271;LMGL03014392;LMGL03014409;LMGL03014426;LMGL03014441;LMGL03014652;LMGL03014676;LMGL03014779;LMGL03014797;LMGL03014814;LMGL03014831;LMGL03014846;LMGL03015004;LMGL03015116;LMGL03015445;LMGL03015…	C00422	map00561(Glycerolipid metabolism);map01100(Metabolic pathways);map04714(Thermogenesis);map04923(Regulation of lipolysis in adipocytes);map04931(Insulin resistance);map04975(Fat digestion and absorption);map04977(Vitamin digestion and absorption);map04979(Cholesterol metabolism);map05417(Lipid and atherosclerosis)	TG(18:3(6Z,9Z,12Z)/18:4(6Z,9Z,12Z,15Z)/18:3(6Z,9Z,12Z));TG(18:3(9Z,12Z,15Z)/18:4(6Z,9Z,12Z,15Z)/18:3(9Z,12Z,15Z));TG(20:5(5Z,8Z,11Z,14Z,17Z)/14:0/20:5(5Z,8Z,11Z,14Z,17Z));TG(14:0/18:4(6Z,9Z,12Z,15Z)/22:6(4Z,7Z,10Z,13Z,16Z,19Z));TG(14:0/20:5(5Z,8Z,11Z,14Z,17Z)/20:5(5Z,8Z,11Z,14Z,17Z));TG(14:0/22:6(4Z,7Z,10Z,13Z,16Z,19Z)/18:4(6Z,9Z,12Z,15Z));TG(14:1(9Z)/18:3(6Z,9Z,12Z)/22:6(4Z,7Z,10Z,13Z,16Z,19Z));…	1735.47	1837.93	2180.29	1903.43	2577.11	2453.86	1053.36	1456.71	1287.64	1305.66	1900.08	1574.17	1772.14	2114.68	1429.6	1.4792	up	0.00392956	0.305857	2.26861	yes
POS	POS_715.5251_6.0496	715.525	6.04961	TG O-10:0_16:4_16:4	81.7	C45H72O5	EtherTG	Ether-linked triacylglycerol	Alkyldiacylglycerols [GL0302]	Triradylglycerols [GL03]	Glycerolipids [GL]	NA	NA	NA	DG(22:5(4Z,7Z,10Z,13Z,16Z)/22:6(4Z,7Z,10Z,13Z,16Z,19Z)/0:0);DG(22:5(7Z,10Z,13Z,16Z,19Z)/22:6(4Z,7Z,10Z,13Z,16Z,19Z)/0:0);DG(22:6(4Z,7Z,10Z,13Z,16Z,19Z)/22:5(4Z,7Z,10Z,13Z,16Z)/0:0);DG(22:6(4Z,7Z,10Z,13Z,16Z,19Z)/22:5(7Z,10Z,13Z,16Z,19Z)/0:0);DG(22:5n6/0:0/22:6n3);DG(22:5n3/0:0/22:6n3);DG(20:2(11Z,14Z)/22:6(4Z,7Z,10Z,13Z,16Z,19Z)/0:0);DG(20:3(5Z,8Z,11Z)/22:5(4Z,7Z,10Z,13Z,16Z)/0:0);DG(20:3(5Z,8Z,1…	3002.75	2397.58	4075.39	3822.48	3692.24	3794.43	4561.79	4600.78	4215.85	3768.57	4670.72	4261.14	3905.31	3464.15	4346.47	0.797	down	0.0320771	0.793941	1.62638	yes
POS	POS_788.5193_5.6663	788.519	5.66633	PE 38:5	77.5	C43H76NO8P	PE	Phosphatidylethanolamine	Diacylglycerophosphoethanolamines [GP0201]	Glycerophosphoethanolamines [GP02]	Glycerophospholipids [GP]	LMGP02010538;LMGP02010672;LMGP02010700;LMGP02010728;LMGP02010758;LMGP02010857;LMGP02010885;LMGP02010886;LMGP02010915;LMGP02010944;LMGP02010973;LMGP02011109;LMGP02011196;LMGP02011201	C00350	map00563(Glycosylphosphatidylinositol (GPI)-anchor biosynthesis);map00564(Glycerophospholipid metabolism);map01100(Metabolic pathways);map01110(Biosynthesis of secondary metabolites);map04136(Autophagy - other);map04138(Autophagy - yeast);map04140(Autophagy - animal);map04723(Retrograde endocannabinoid signaling);map05130(Pathogenic Escherichia coli infection);map05167(Kaposi sarcoma-associated h…	PE(18:2(9Z,12Z)/22:6(4Z,7Z,10Z,13Z,16Z,19Z));PE(18:3(6Z,9Z,12Z)/22:5(4Z,7Z,10Z,13Z,16Z));PE(18:3(6Z,9Z,12Z)/22:5(7Z,10Z,13Z,16Z,19Z));PE(18:3(9Z,12Z,15Z)/22:5(4Z,7Z,10Z,13Z,16Z));PE(18:3(9Z,12Z,15Z)/22:5(7Z,10Z,13Z,16Z,19Z));PE(18:4(6Z,9Z,12Z,15Z)/22:4(7Z,10Z,13Z,16Z));PE(20:3(5Z,8Z,11Z)/20:5(5Z,8Z,11Z,14Z,17Z));PE(20:3(8Z,11Z,14Z)/20:5(5Z,8Z,11Z,14Z,17Z));PE(20:4(5Z,8Z,11Z,14Z)/20:4(5Z,8Z,11Z,14…	8590.71	8277.67	11499.5	8586.28	12575.3	12432.2	6696.93	4896.07	8041.72	8694.59	8484.67	9187.15	8996.9	10326.9	7666.85	1.347	up	0.0381034	0.83467	1.75366	yes
NEG	NEG_832.5132_5.6704	832.513	5.67037	SHexCer 37:3;3O	75.4	C43H79NO12S	SHexCer	Sulfatide	Sulfoglycosphingolipids (sulfatides) [SP0602]	Acidic glycosphingolipids [SP06]	Sphingolipids [SP]	NA	C06125	map00600(Sphingolipid metabolism);map01100(Metabolic pathways)	PS(18:1(9Z)/22:6(4Z,7Z,10Z,13Z,16Z,19Z));PS(20:3(8Z,11Z,14Z)/20:4(5Z,8Z,11Z,14Z));PS(20:4(5Z,8Z,11Z,14Z)/20:3(8Z,11Z,14Z));PS(22:6(4Z,7Z,10Z,13Z,16Z,19Z)/18:1(9Z));Momorcharaside A;(3b,6a,12b,20S,23E)-Dammar-23-ene-3,6,12,20,25-pentol 6,20-diglucoside;Majonoside R1;PG(18:3(6Z,9Z,12Z)/22:6(4Z,7Z,10Z,13Z,16Z,19Z));PG(18:3(9Z,12Z,15Z)/22:6(4Z,7Z,10Z,13Z,16Z,19Z))	8073.64	7380.24	8995.32	7403.14	8160.97	8827.17	5972.73	5818.6	6242.25	6295.21	6166.31	8254.45	7299.17	8140.08	6458.26	1.2604	up	0.00459895	0.338663	1.74638	yes
POS	POS_766.5388_5.6676	766.539	5.66763	PE 16:0_22:5	75	C43H76NO8P	PE	Phosphatidylethanolamine	Diacylglycerophosphoethanolamines [GP0201]	Glycerophosphoethanolamines [GP02]	Glycerophospholipids [GP]	LMGP02010538;LMGP02010672;LMGP02010700;LMGP02010728;LMGP02010758;LMGP02010857;LMGP02010885;LMGP02010886;LMGP02010915;LMGP02010944;LMGP02010973;LMGP02011109;LMGP02011196;LMGP02011201	C00350	map00563(Glycosylphosphatidylinositol (GPI)-anchor biosynthesis);map00564(Glycerophospholipid metabolism);map01100(Metabolic pathways);map01110(Biosynthesis of secondary metabolites);map04136(Autophagy - other);map04138(Autophagy - yeast);map04140(Autophagy - animal);map04723(Retrograde endocannabinoid signaling);map05130(Pathogenic Escherichia coli infection);map05167(Kaposi sarcoma-associated h…	PC(15:0/20:5(5Z,8Z,11Z,14Z,17Z));PC(20:5(5Z,8Z,11Z,14Z,17Z)/15:0);PE(16:0/22:5(4Z,7Z,10Z,13Z,16Z));PE(16:0/22:5(7Z,10Z,13Z,16Z,19Z));PE(16:1(9Z)/22:4(7Z,10Z,13Z,16Z));PE(18:0/20:5(5Z,8Z,11Z,14Z,17Z));PE(18:1(11Z)/20:4(5Z,8Z,11Z,14Z));PE(18:1(11Z)/20:4(8Z,11Z,14Z,17Z));PE(18:1(9Z)/20:4(5Z,8Z,11Z,14Z));PE(18:1(9Z)/20:4(8Z,11Z,14Z,17Z));PE(18:2(9Z,12Z)/20:3(5Z,8Z,11Z));PE(18:2(9Z,12Z)/20:3(8Z,11Z,14…	59150.7	51509.1	96504.2	83903.2	72567.2	127795	46752.3	39521	36352.1	57846	57363	82133.5	67616.4	81904.9	53328	1.5359	up	0.0434236	0.872226	2.05983	yes
POS	POS_769.5833_6.437	769.583	6.437	TG O-16:4_8:0_22:5	73.8	C49H78O5	EtherTG	Ether-linked triacylglycerol	Alkyldiacylglycerols [GL0302]	Triradylglycerols [GL03]	Glycerolipids [GL]	NA	NA	NA	PE(O-18:1(1Z)/20:4(5Z,8Z,11Z,14Z));PE(20:3(5Z,8Z,11Z)/P-18:1(11Z));PE(20:3(5Z,8Z,11Z)/P-18:1(9Z));PE(20:3(8Z,11Z,14Z)/P-18:1(11Z));PE(20:3(8Z,11Z,14Z)/P-18:1(9Z));PE(20:4(5Z,8Z,11Z,14Z)/P-18:0);PE(20:4(8Z,11Z,14Z,17Z)/P-18:0);PE(22:4(7Z,10Z,13Z,16Z)/P-16:0);PE(P-16:0/22:4(7Z,10Z,13Z,16Z));PE(P-18:0/20:4(8Z,11Z,14Z,17Z));PE(P-18:1(11Z)/20:3(5Z,8Z,11Z));PE(P-18:1(11Z)/20:3(8Z,11Z,14Z));PE(P-18:1(9Z…	7866.18	6029.67	10700	3735.84	4384.41	3239.64	5242.62	3627.87	3021.55	2249.15	2805.38	3530.16	4702.7	5992.62	3412.79	1.7559	up	0.0495849	0.904264	2.24289	yes
NEG	NEG_806.497_5.6547	806.497	5.65474	SHexCer 35:2;3O	71.6	C41H77NO12S	SHexCer	Sulfatide	Sulfoglycosphingolipids (sulfatides) [SP0602]	Acidic glycosphingolipids [SP06]	Sphingolipids [SP]	NA	C06125	map00600(Sphingolipid metabolism);map01100(Metabolic pathways)	PS(16:0/22:6(4Z,7Z,10Z,13Z,16Z,19Z));PS(18:2(9Z,12Z)/20:4(5Z,8Z,11Z,14Z));PS(18:3(9Z,12Z,15Z)/20:3(8Z,11Z,14Z));PS(20:3(8Z,11Z,14Z)/18:3(9Z,12Z,15Z));PS(20:4(5Z,8Z,11Z,14Z)/18:2(9Z,12Z));PS(22:6(4Z,7Z,10Z,13Z,16Z,19Z)/16:0)	6123.54	5142.84	6455.95	4754.47	6305.52	5969.16	4379.31	4740.08	4495.44	3916.73	4932.6	5002.06	5184.81	5791.91	4577.7	1.2652	up	0.00458436	0.338663	1.73126	yes
POS	POS_845.6578_7.455	845.658	7.45496	TG 14:0_18:3_18:3	70.4	C53H90O6	TG	Triacylglycerol	Triacylglycerols [GL0301]	Triradylglycerols [GL03]	Glycerolipids [GL]	LMGL03012782;LMGL03012794;LMGL03012795;LMGL03012839;LMGL03012944;LMGL03012990;LMGL03013346;LMGL03013370;LMGL03013473;LMGL03013491;LMGL03013508;LMGL03013525;LMGL03013540;LMGL03013758;LMGL03013784;LMGL03013875;LMGL03013896;LMGL03014164;LMGL03014263;LMGL03014384;LMGL03014401;LMGL03014644;LMGL03014668;LMGL03014771;LMGL03014788;LMGL03014789;LMGL03014996;LMGL03015108;LMGL03015437;LMGL03015457;LMGL03015…	C00422	map00561(Glycerolipid metabolism);map01100(Metabolic pathways);map04714(Thermogenesis);map04923(Regulation of lipolysis in adipocytes);map04931(Insulin resistance);map04975(Fat digestion and absorption);map04977(Vitamin digestion and absorption);map04979(Cholesterol metabolism);map05417(Lipid and atherosclerosis)	TG(18:4(6Z,9Z,12Z,15Z)/16:1(9Z)/18:4(6Z,9Z,12Z,15Z));TG(14:0/18:4(6Z,9Z,12Z,15Z)/20:5(5Z,8Z,11Z,14Z,17Z));TG(14:0/20:5(5Z,8Z,11Z,14Z,17Z)/18:4(6Z,9Z,12Z,15Z));TG(14:1(9Z)/18:3(6Z,9Z,12Z)/20:5(5Z,8Z,11Z,14Z,17Z));TG(14:1(9Z)/20:4(5Z,8Z,11Z,14Z)/18:4(6Z,9Z,12Z,15Z));TG(14:1(9Z)/18:3(9Z,12Z,15Z)/20:5(5Z,8Z,11Z,14Z,17Z));TG(14:1(9Z)/18:4(6Z,9Z,12Z,15Z)/20:4(5Z,8Z,11Z,14Z));TG(14:1(9Z)/18:4(6Z,9Z,12Z,…	1008.31	1242.9	1321.76	582.568	1631.4	745.653	1568.5	1924.95	1454.64	1873.74	2164.57	2300.48	1484.96	1088.76	1881.15	0.5788	down	0.0109457	0.554238	2.70344	yes
