# Supplementary material for: Effect of Vitrification on Lipidomics in Porcine Cumulus–Oocyte Complexes After In Vitro Maturation
Source: Cells. 2026 Apr 18;15(8):716. doi: 10.3390/cells15080716 (PMC13114417; doi:10.3390/cells15080716)
Supplement: Supplementary file 1 [file cells-15-00716-s001.zip › Supplemental Table S5 VOvsFO_KEGG_Enrichment.xlsx]

## Sheet: Sheet1
Pathway_ID	KEGG_Level_1	KEGG_Level_2	Pathway_Name	IDs	S	TS	B	TB	Rich.Factor	P.value	Sig.Sign.P	Q.value	Sig.Sign.Q	S_Up_ID	S_Up_Num	S_Down_ID	S_Down_Num
ko04931	Human Diseases	Endocrine and metabolic disease	Insulin resistance	C00422|TG 16:0_18:2_20:4, C00422|TG 16:0_18:1_20:3, C00422|TG 16:0_18:0_18:0, C00422|TG 16:0_20:4_22:4, C00422|TG 16:0_16:1_20:4, C00422|TG 16:0_18:4_22:0, C00422|TG 18:1_18:3_20:4, C00422|TG 10:0_14:0_16:0, C00422|TG 9:0_19:0_20:4, C00422|TG 16:3_18:5_20:0, C00422|TG 16:0_18:1_18:2, C00422|TG 8:0_16:0_16:0, C00422|TG 12:0_16:0_18:2, C00422|TG 16:0_16:2_20:4, C00422|TG 16:0_22:4_24:0, C00422|TG 1…	22	36	19	6423	1.1579	0	****	0	****	C00422|TG 10:0_14:0_16:0, C00422|TG 8:0_16:0_16:0, C00162|FA 16:0	3	C00422|TG 16:0_18:2_20:4, C00422|TG 16:0_18:1_20:3, C00422|TG 16:0_18:0_18:0, C00422|TG 16:0_20:4_22:4, C00422|TG 16:0_16:1_20:4, C00422|TG 16:0_18:4_22:0, C00422|TG 18:1_18:3_20:4, C00422|TG 9:0_19:0_20:4, C00422|TG 16:3_18:5_20:0, C00422|TG 16:0_18:1_18:2, C00422|TG 12:0_16:0_18:2, C00422|TG 16:0_16:2_20:4, C00422|TG 16:0_22:4_24:0, C00422|TG 16:0_16:3_20:4, C00422|TG 10:0_22:0_26:4, C00422|TG …	19
ko04923	Organismal Systems	Endocrine system	Regulation of lipolysis in adipocytes	C00422|TG 16:0_18:2_20:4, C00422|TG 16:0_18:1_20:3, C00422|TG 16:0_18:0_18:0, C00422|TG 16:0_20:4_22:4, C00422|TG 16:0_16:1_20:4, C00422|TG 16:0_18:4_22:0, C00422|TG 18:1_18:3_20:4, C00422|TG 10:0_14:0_16:0, C00422|TG 9:0_19:0_20:4, C00422|TG 16:3_18:5_20:0, C00422|TG 16:0_18:1_18:2, C00422|TG 8:0_16:0_16:0, C00422|TG 12:0_16:0_18:2, C00422|TG 16:0_16:2_20:4, C00422|TG 16:0_22:4_24:0, C00422|TG 1…	22	36	14	6423	1.5714	0	****	0	****	C00422|TG 10:0_14:0_16:0, C00422|TG 8:0_16:0_16:0, C00162|FA 16:0	3	C00422|TG 16:0_18:2_20:4, C00422|TG 16:0_18:1_20:3, C00422|TG 16:0_18:0_18:0, C00422|TG 16:0_20:4_22:4, C00422|TG 16:0_16:1_20:4, C00422|TG 16:0_18:4_22:0, C00422|TG 18:1_18:3_20:4, C00422|TG 9:0_19:0_20:4, C00422|TG 16:3_18:5_20:0, C00422|TG 16:0_18:1_18:2, C00422|TG 12:0_16:0_18:2, C00422|TG 16:0_16:2_20:4, C00422|TG 16:0_22:4_24:0, C00422|TG 16:0_16:3_20:4, C00422|TG 10:0_22:0_26:4, C00422|TG …	19
ko05417	Human Diseases	Cardiovascular disease	Lipid and atherosclerosis	C00422|TG 16:0_18:2_20:4, C00422|TG 16:0_18:1_20:3, C00422|TG 16:0_18:0_18:0, C00422|TG 16:0_20:4_22:4, C00422|TG 16:0_16:1_20:4, C00422|TG 16:0_18:4_22:0, C00422|TG 18:1_18:3_20:4, C02530|CE 18:2, C02530|CE 20:4, C00422|TG 10:0_14:0_16:0, C00422|TG 9:0_19:0_20:4, C00422|TG 16:3_18:5_20:0, C02530|CE 18:1, C00422|TG 16:0_18:1_18:2, C00422|TG 8:0_16:0_16:0, C00422|TG 12:0_16:0_18:2, C00422|TG 16:0_…	22	36	14	6423	1.5714	0	****	0	****	C00422|TG 10:0_14:0_16:0, C00422|TG 8:0_16:0_16:0	2	C00422|TG 16:0_18:2_20:4, C00422|TG 16:0_18:1_20:3, C00422|TG 16:0_18:0_18:0, C00422|TG 16:0_20:4_22:4, C00422|TG 16:0_16:1_20:4, C00422|TG 16:0_18:4_22:0, C00422|TG 18:1_18:3_20:4, C02530|CE 18:2, C02530|CE 20:4, C00422|TG 9:0_19:0_20:4, C00422|TG 16:3_18:5_20:0, C02530|CE 18:1, C00422|TG 16:0_18:1_18:2, C00422|TG 12:0_16:0_18:2, C00422|TG 16:0_16:2_20:4, C00422|TG 16:0_22:4_24:0, C00422|TG 16:0…	20
ko04975	Organismal Systems	Digestive system	Fat digestion and absorption	C00422|TG 16:0_18:2_20:4, C00422|TG 16:0_18:1_20:3, C00422|TG 16:0_18:0_18:0, C00422|TG 16:0_20:4_22:4, C00422|TG 16:0_16:1_20:4, C00422|TG 16:0_18:4_22:0, C00422|TG 18:1_18:3_20:4, C02530|CE 18:2, C02530|CE 20:4, C00422|TG 10:0_14:0_16:0, C00422|TG 9:0_19:0_20:4, C00422|TG 16:3_18:5_20:0, C02530|CE 18:1, C00422|TG 16:0_18:1_18:2, C00422|TG 8:0_16:0_16:0, C00422|TG 12:0_16:0_18:2, C00422|TG 16:0_…	25	36	13	6423	1.9231	0	****	0	****	C00422|TG 10:0_14:0_16:0, C00422|TG 8:0_16:0_16:0, C00162|FA 16:0	3	C00422|TG 16:0_18:2_20:4, C00422|TG 16:0_18:1_20:3, C00422|TG 16:0_18:0_18:0, C00422|TG 16:0_20:4_22:4, C00422|TG 16:0_16:1_20:4, C00422|TG 16:0_18:4_22:0, C00422|TG 18:1_18:3_20:4, C02530|CE 18:2, C02530|CE 20:4, C00422|TG 9:0_19:0_20:4, C00422|TG 16:3_18:5_20:0, C02530|CE 18:1, C00422|TG 16:0_18:1_18:2, C00422|TG 12:0_16:0_18:2, C00422|TG 16:0_16:2_20:4, C00422|TG 16:0_22:4_24:0, C00422|TG 16:0…	22
ko04979	Organismal Systems	Digestive system	Cholesterol metabolism	C00422|TG 16:0_18:2_20:4, C00422|TG 16:0_18:1_20:3, C00422|TG 16:0_18:0_18:0, C00422|TG 16:0_20:4_22:4, C00422|TG 16:0_16:1_20:4, C00422|TG 16:0_18:4_22:0, C00422|TG 18:1_18:3_20:4, C02530|CE 18:2, C02530|CE 20:4, C00422|TG 10:0_14:0_16:0, C00422|TG 9:0_19:0_20:4, C00422|TG 16:3_18:5_20:0, C02530|CE 18:1, C00422|TG 16:0_18:1_18:2, C00422|TG 8:0_16:0_16:0, C00422|TG 12:0_16:0_18:2, C00422|TG 16:0_…	25	36	10	6423	2.5	0	****	0	****	C00422|TG 10:0_14:0_16:0, C00422|TG 8:0_16:0_16:0, C00162|FA 16:0	3	C00422|TG 16:0_18:2_20:4, C00422|TG 16:0_18:1_20:3, C00422|TG 16:0_18:0_18:0, C00422|TG 16:0_20:4_22:4, C00422|TG 16:0_16:1_20:4, C00422|TG 16:0_18:4_22:0, C00422|TG 18:1_18:3_20:4, C02530|CE 18:2, C02530|CE 20:4, C00422|TG 9:0_19:0_20:4, C00422|TG 16:3_18:5_20:0, C02530|CE 18:1, C00422|TG 16:0_18:1_18:2, C00422|TG 12:0_16:0_18:2, C00422|TG 16:0_16:2_20:4, C00422|TG 16:0_22:4_24:0, C00422|TG 16:0…	22
ko04932	Human Diseases	Endocrine and metabolic disease	Non-alcoholic fatty liver disease	C00162|FA 16:0, C00162|FA 18:2, C00162|FA 42:5	3	36	2	6423	1.5	0	****	0	****	C00162|FA 16:0	1	C00162|FA 18:2, C00162|FA 42:5	2
ko04714	Organismal Systems	Environmental adaptation	Thermogenesis	C00422|TG 16:0_18:2_20:4, C00422|TG 16:0_18:1_20:3, C00422|TG 16:0_18:0_18:0, C00422|TG 16:0_20:4_22:4, C00422|TG 16:0_16:1_20:4, C00422|TG 16:0_18:4_22:0, C00422|TG 18:1_18:3_20:4, C00422|TG 10:0_14:0_16:0, C00422|TG 9:0_19:0_20:4, C00422|TG 16:3_18:5_20:0, C00422|TG 16:0_18:1_18:2, C00422|TG 8:0_16:0_16:0, C00422|TG 12:0_16:0_18:2, C00422|TG 16:0_16:2_20:4, C00422|TG 16:0_22:4_24:0, C00422|TG 1…	22	36	23	6423	0.9565	1.72325e-52	****	7.63152e-52	****	C00422|TG 10:0_14:0_16:0, C00422|TG 8:0_16:0_16:0, C00162|FA 16:0	3	C00422|TG 16:0_18:2_20:4, C00422|TG 16:0_18:1_20:3, C00422|TG 16:0_18:0_18:0, C00422|TG 16:0_20:4_22:4, C00422|TG 16:0_16:1_20:4, C00422|TG 16:0_18:4_22:0, C00422|TG 18:1_18:3_20:4, C00422|TG 9:0_19:0_20:4, C00422|TG 16:3_18:5_20:0, C00422|TG 16:0_18:1_18:2, C00422|TG 12:0_16:0_18:2, C00422|TG 16:0_16:2_20:4, C00422|TG 16:0_22:4_24:0, C00422|TG 16:0_16:3_20:4, C00422|TG 10:0_22:0_26:4, C00422|TG …	19
ko04977	Organismal Systems	Digestive system	Vitamin digestion and absorption	C00422|TG 16:0_18:2_20:4, C00422|TG 16:0_18:1_20:3, C00422|TG 16:0_18:0_18:0, C00422|TG 16:0_20:4_22:4, C00422|TG 16:0_16:1_20:4, C00422|TG 16:0_18:4_22:0, C00422|TG 18:1_18:3_20:4, C02530|CE 18:2, C02530|CE 20:4, C00422|TG 10:0_14:0_16:0, C00422|TG 9:0_19:0_20:4, C00422|TG 16:3_18:5_20:0, C02530|CE 18:1, C00422|TG 16:0_18:1_18:2, C00422|TG 8:0_16:0_16:0, C00422|TG 12:0_16:0_18:2, C00422|TG 16:0_…	25	36	39	6423	0.641	9.21942e-52	****	3.57252e-51	****	C00422|TG 10:0_14:0_16:0, C00422|TG 8:0_16:0_16:0, C00162|FA 16:0	3	C00422|TG 16:0_18:2_20:4, C00422|TG 16:0_18:1_20:3, C00422|TG 16:0_18:0_18:0, C00422|TG 16:0_20:4_22:4, C00422|TG 16:0_16:1_20:4, C00422|TG 16:0_18:4_22:0, C00422|TG 18:1_18:3_20:4, C02530|CE 18:2, C02530|CE 20:4, C00422|TG 9:0_19:0_20:4, C00422|TG 16:3_18:5_20:0, C02530|CE 18:1, C00422|TG 16:0_18:1_18:2, C00422|TG 12:0_16:0_18:2, C00422|TG 16:0_16:2_20:4, C00422|TG 16:0_22:4_24:0, C00422|TG 16:0…	22
ko00561	Metabolism	Lipid metabolism	Glycerolipid metabolism	C00422|TG 16:0_18:2_20:4, C00422|TG 16:0_18:1_20:3, C00422|TG 16:0_18:0_18:0, C00422|TG 16:0_20:4_22:4, C00422|TG 16:0_16:1_20:4, C00422|TG 16:0_18:4_22:0, C00422|TG 18:1_18:3_20:4, C00422|TG 10:0_14:0_16:0, C00422|TG 9:0_19:0_20:4, C00422|TG 16:3_18:5_20:0, C00422|TG 16:0_18:1_18:2, C00422|TG 8:0_16:0_16:0, C00422|TG 12:0_16:0_18:2, C00422|TG 16:0_16:2_20:4, C00422|TG 16:0_22:4_24:0, C00422|TG 1…	22	36	38	6423	0.5789	1.61471e-43	****	5.56179e-43	****	C00422|TG 10:0_14:0_16:0, C00422|TG 8:0_16:0_16:0, C00162|FA 16:0	3	C00422|TG 16:0_18:2_20:4, C00422|TG 16:0_18:1_20:3, C00422|TG 16:0_18:0_18:0, C00422|TG 16:0_20:4_22:4, C00422|TG 16:0_16:1_20:4, C00422|TG 16:0_18:4_22:0, C00422|TG 18:1_18:3_20:4, C00422|TG 9:0_19:0_20:4, C00422|TG 16:3_18:5_20:0, C00422|TG 16:0_18:1_18:2, C00422|TG 12:0_16:0_18:2, C00422|TG 16:0_16:2_20:4, C00422|TG 16:0_22:4_24:0, C00422|TG 16:0_16:3_20:4, C00422|TG 10:0_22:0_26:4, C00422|TG …	19
ko05231	Human Diseases	Cancer: overview	Choline metabolism in cancer	C00157|PC 34:2, C04230|LPC 18:2, C00157|PC 16:0_18:3, C00157|PC 18:2_18:2, C04230|LPC 18:1, C04230|LPC 16:0, C00162|FA 16:0, C00162|FA 18:2, C00162|FA 42:5	9	36	11	6423	0.8182	1.00789e-19	****	3.12445e-19	****	C00162|FA 16:0	1	C00157|PC 34:2, C04230|LPC 18:2, C00157|PC 16:0_18:3, C00157|PC 18:2_18:2, C04230|LPC 18:1, C04230|LPC 16:0, C00162|FA 18:2, C00162|FA 42:5	8
ko04148	Cellular Processes	Transport and catabolism	Efferocytosis	C04230|LPC 18:2, C04230|LPC 18:1, C04230|LPC 16:0, C00162|FA 16:0, C00162|FA 18:2, C00162|FA 42:5	6	36	18	6423	0.3333	3.54162e-10	****	9.98093e-10	****	C00162|FA 16:0	1	C04230|LPC 18:2, C04230|LPC 18:1, C04230|LPC 16:0, C00162|FA 18:2, C00162|FA 42:5	5
ko00564	Metabolism	Lipid metabolism	Glycerophospholipid metabolism	C00157|PC 34:2, C04438|LPE 18:0, C04230|LPC 18:2, C00157|PC 16:0_18:3, C00157|PC 18:2_18:2, C04230|LPC 18:1, C04230|LPC 16:0	7	36	56	6423	0.125	1.78691e-08	****	4.61619e-08	****		0	C00157|PC 34:2, C04438|LPE 18:0, C04230|LPC 18:2, C00157|PC 16:0_18:3, C00157|PC 18:2_18:2, C04230|LPC 18:1, C04230|LPC 16:0	7
ko04930	Human Diseases	Endocrine and metabolic disease	Type II diabetes mellitus	C00162|FA 16:0, C00162|FA 18:2, C00162|FA 42:5	3	36	6	6423	0.5	3.19769e-06	****	7.62527e-06	****	C00162|FA 16:0	1	C00162|FA 18:2, C00162|FA 42:5	2
ko04920	Organismal Systems	Endocrine system	Adipocytokine signaling pathway	C00162|FA 16:0, C00162|FA 18:2, C00162|FA 42:5	3	36	7	6423	0.4286	5.5744e-06	****	1.23433e-05	****	C00162|FA 16:0	1	C00162|FA 18:2, C00162|FA 42:5	2
ko04911	Organismal Systems	Endocrine system	Insulin secretion	C00162|FA 16:0, C00162|FA 18:2, C00162|FA 42:5	3	36	12	6423	0.25	3.43694e-05	****	7.10301e-05	****	C00162|FA 16:0	1	C00162|FA 18:2, C00162|FA 42:5	2
ko00600	Metabolism	Lipid metabolism	Sphingolipid metabolism	C06125|SHexCer 40:5;3O, C06125|SHexCer 42:5;3O, C00550|SM 8:0;2O/26:0, C06125|SHexCer 34:0;2O	4	36	35	6423	0.1143	3.84635e-05	****	7.4523e-05	****	C06125|SHexCer 34:0;2O	1	C06125|SHexCer 40:5;3O, C06125|SHexCer 42:5;3O, C00550|SM 8:0;2O/26:0	3
ko04723	Organismal Systems	Nervous system	Retrograde endocannabinoid signaling	C00157|PC 34:2, C00157|PC 16:0_18:3, C00157|PC 18:2_18:2	3	36	19	6423	0.1579	0.00014735	***	0.000268697	***		0	C00157|PC 34:2, C00157|PC 16:0_18:3, C00157|PC 18:2_18:2	3
ko04152	Environmental Information Processing	Signal transduction	AMPK signaling pathway	C00162|FA 16:0, C00162|FA 18:2, C00162|FA 42:5	3	36	22	6423	0.1364	0.000231487	***	0.000398671	***	C00162|FA 16:0	1	C00162|FA 18:2, C00162|FA 42:5	2
ko04913	Organismal Systems	Endocrine system	Ovarian steroidogenesis	C02530|CE 18:2, C02530|CE 20:4, C02530|CE 18:1	3	36	24	6423	0.125	0.000301904	***	0.000492581	***		0	C02530|CE 18:2, C02530|CE 20:4, C02530|CE 18:1	3
ko00591	Metabolism	Lipid metabolism	Linoleic acid metabolism	C00157|PC 34:2, C00157|PC 16:0_18:3, C00157|PC 18:2_18:2	3	36	28	6423	0.1071	0.000481187	***	0.000745839	***		0	C00157|PC 34:2, C00157|PC 16:0_18:3, C00157|PC 18:2_18:2	3
ko05415	Human Diseases	Cardiovascular disease	Diabetic cardiomyopathy	C00162|FA 16:0, C00162|FA 18:2, C00162|FA 42:5	3	36	39	6423	0.0769	0.00128675	**	0.00189948	**	C00162|FA 16:0	1	C00162|FA 18:2, C00162|FA 42:5	2
ko00062	Metabolism	Lipid metabolism	Fatty acid elongation	C00162|FA 16:0, C00162|FA 18:2, C00162|FA 42:5	3	36	40	6423	0.075	0.00138574	**	0.00195263	**	C00162|FA 16:0	1	C00162|FA 18:2, C00162|FA 42:5	2
ko00592	Metabolism	Lipid metabolism	alpha-Linolenic acid metabolism	C00157|PC 34:2, C00157|PC 16:0_18:3, C00157|PC 18:2_18:2	3	36	44	6423	0.0682	0.00182924	**	0.0024655	**		0	C00157|PC 34:2, C00157|PC 16:0_18:3, C00157|PC 18:2_18:2	3
ko01100	Metabolism	Global and overview maps	Metabolic pathways	C00422|TG 16:0_18:2_20:4, C00422|TG 16:0_18:1_20:3, C00422|TG 16:0_18:0_18:0, C00157|PC 34:2, C00422|TG 16:0_20:4_22:4, C00422|TG 16:0_16:1_20:4, C00422|TG 16:0_18:4_22:0, C00422|TG 18:1_18:3_20:4, C00422|TG 10:0_14:0_16:0, C00157|PC 16:0_18:3, C00422|TG 9:0_19:0_20:4, C00422|TG 16:3_18:5_20:0, C06125|SHexCer 40:5;3O, C00157|PC 18:2_18:2, C00422|TG 16:0_18:1_18:2, C00422|TG 8:0_16:0_16:0, C06125|…	26	36	3065	6423	0.0085	0.00246054	**	0.00317819	**	C00422|TG 10:0_14:0_16:0, C00422|TG 8:0_16:0_16:0, C06125|SHexCer 34:0;2O	3	C00422|TG 16:0_18:2_20:4, C00422|TG 16:0_18:1_20:3, C00422|TG 16:0_18:0_18:0, C00157|PC 34:2, C00422|TG 16:0_20:4_22:4, C00422|TG 16:0_16:1_20:4, C00422|TG 16:0_18:4_22:0, C00422|TG 18:1_18:3_20:4, C00157|PC 16:0_18:3, C00422|TG 9:0_19:0_20:4, C00422|TG 16:3_18:5_20:0, C06125|SHexCer 40:5;3O, C00157|PC 18:2_18:2, C00422|TG 16:0_18:1_18:2, C06125|SHexCer 42:5;3O, C00422|TG 12:0_16:0_18:2, C00550|S…	23
ko00071	Metabolism	Lipid metabolism	Fatty acid degradation	C00162|FA 16:0, C00162|FA 18:2, C00162|FA 42:5	3	36	50	6423	0.06	0.00264548	**	0.00328039	**	C00162|FA 16:0	1	C00162|FA 18:2, C00162|FA 42:5	2
ko00100	Metabolism	Lipid metabolism	Steroid biosynthesis	C02530|CE 18:2, C02530|CE 20:4, C02530|CE 18:1	3	36	57	6423	0.0526	0.00384471	**	0.00458408	**		0	C02530|CE 18:2, C02530|CE 20:4, C02530|CE 18:1	3
ko00590	Metabolism	Lipid metabolism	Arachidonic acid metabolism	C00157|PC 34:2, C00157|PC 16:0_18:3, C00157|PC 18:2_18:2	3	36	79	6423	0.038	0.00955193	**	0.010967	*		0	C00157|PC 34:2, C00157|PC 16:0_18:3, C00157|PC 18:2_18:2	3
ko04976	Organismal Systems	Digestive system	Bile secretion	C02530|CE 18:2, C02530|CE 20:4, C02530|CE 18:1	3	36	97	6423	0.0309	0.0166276	*	0.0184092	*		0	C02530|CE 18:2, C02530|CE 20:4, C02530|CE 18:1	3
ko04217	Cellular Processes	Cell growth and death	Necroptosis	C00550|SM 8:0;2O/26:0	1	36	10	6423	0.1	0.0546932	ns	0.0584652	ns		0	C00550|SM 8:0;2O/26:0	1
ko04071	Environmental Information Processing	Signal transduction	Sphingolipid signaling pathway	C00550|SM 8:0;2O/26:0	1	36	15	6423	0.0667	0.0809379	ns	0.0836359	ns		0	C00550|SM 8:0;2O/26:0	1
ko01110	Metabolism	Global and overview maps	Biosynthesis of secondary metabolites	C00157|PC 34:2, C00157|PC 16:0_18:3, C00157|PC 18:2_18:2	3	36	2273	6423	0.0013	0.99997	ns	0.99997	ns		0	C00157|PC 34:2, C00157|PC 16:0_18:3, C00157|PC 18:2_18:2	3
* p < 0.05 ** p < 0.01 *** p < 0.001 **** p < 0.0001
