# Supplementary material for: Effect of Vitrification on Lipidomics in Porcine Cumulus–Oocyte Complexes After In Vitro Maturation
Source: Cells. 2026 Apr 18;15(8):716. doi: 10.3390/cells15080716 (PMC13114417; doi:10.3390/cells15080716)
Supplement: Supplementary file 1 [file cells-15-00716-s001.zip › Supplemental Table S6 VCvsFC_KEGG_Enrichment.xlsx]

## Sheet: Sheet1
Pathway_ID	KEGG_Level_1	KEGG_Level_2	Pathway_Name	IDs	S	TS	B	TB	Rich.Factor	P.value	Sig.Sign.P	Q.value	Sig.Sign.Q	S_Up_ID	S_Up_Num	S_Down_ID	S_Down_Num
ko04136	Cellular Processes	Transport and catabolism	Autophagy - other	C00350|PE 34:2, C00350|PE 38:5, C00350|PE 16:0_22:5	3	7	3	6423	1	7.92882e-10	****	5.02158e-09	****	C00350|PE 34:2, C00350|PE 38:5, C00350|PE 16:0_22:5	3		0
ko04138	Cellular Processes	Transport and catabolism	Autophagy - yeast	C00350|PE 34:2, C00350|PE 38:5, C00350|PE 16:0_22:5	3	7	3	6423	1	7.92882e-10	****	5.02158e-09	****	C00350|PE 34:2, C00350|PE 38:5, C00350|PE 16:0_22:5	3		0
ko05130	Human Diseases	Infectious disease: bacterial	Pathogenic Escherichia coli infection	C00350|PE 34:2, C00350|PE 38:5, C00350|PE 16:0_22:5	3	7	3	6423	1	7.92882e-10	****	5.02158e-09	****	C00350|PE 34:2, C00350|PE 38:5, C00350|PE 16:0_22:5	3		0
ko00563	Metabolism	Glycan biosynthesis and metabolism	Glycosylphosphatidylinositol (GPI)-anchor biosynthesis	C00350|PE 34:2, C00350|PE 38:5, C00350|PE 16:0_22:5	3	7	4	6423	0.75	3.17004e-09	****	1.50577e-08	****	C00350|PE 34:2, C00350|PE 38:5, C00350|PE 16:0_22:5	3		0
ko05167	Human Diseases	Infectious disease: viral	Kaposi sarcoma-associated herpesvirus infection	C00350|PE 34:2, C00350|PE 38:5, C00350|PE 16:0_22:5	3	7	5	6423	0.6	7.92141e-09	****	3.01014e-08	****	C00350|PE 34:2, C00350|PE 38:5, C00350|PE 16:0_22:5	3		0
ko04140	Cellular Processes	Transport and catabolism	Autophagy - animal	C00350|PE 34:2, C00350|PE 38:5, C00350|PE 16:0_22:5	3	7	6	6423	0.5	1.58354e-08	****	5.01455e-08	****	C00350|PE 34:2, C00350|PE 38:5, C00350|PE 16:0_22:5	3		0
ko04723	Organismal Systems	Nervous system	Retrograde endocannabinoid signaling	C00350|PE 34:2, C00350|PE 38:5, C00350|PE 16:0_22:5	3	7	19	6423	0.1579	7.62574e-07	****	2.06984e-06	****	C00350|PE 34:2, C00350|PE 38:5, C00350|PE 16:0_22:5	3		0
ko00564	Metabolism	Lipid metabolism	Glycerophospholipid metabolism	C00350|PE 34:2, C00350|PE 38:5, C00350|PE 16:0_22:5	3	7	56	6423	0.0536	2.14396e-05	****	5.09191e-05	****	C00350|PE 34:2, C00350|PE 38:5, C00350|PE 16:0_22:5	3		0
ko04979	Organismal Systems	Digestive system	Cholesterol metabolism	C00422|TG 16:3_16:3_20:1, C00422|TG 14:0_18:3_18:3	2	7	10	6423	0.2	4.56299e-05	****	9.63297e-05	****	C00422|TG 16:3_16:3_20:1	1	C00422|TG 14:0_18:3_18:3	1
ko04975	Organismal Systems	Digestive system	Fat digestion and absorption	C00422|TG 16:3_16:3_20:1, C00422|TG 14:0_18:3_18:3	2	7	13	6423	0.1538	7.89686e-05	****	0.000145797	***	C00422|TG 16:3_16:3_20:1	1	C00422|TG 14:0_18:3_18:3	1
ko04923	Organismal Systems	Endocrine system	Regulation of lipolysis in adipocytes	C00422|TG 16:3_16:3_20:1, C00422|TG 14:0_18:3_18:3	2	7	14	6423	0.1429	9.20822e-05	****	0.000145797	***	C00422|TG 16:3_16:3_20:1	1	C00422|TG 14:0_18:3_18:3	1
ko05417	Human Diseases	Cardiovascular disease	Lipid and atherosclerosis	C00422|TG 16:3_16:3_20:1, C00422|TG 14:0_18:3_18:3	2	7	14	6423	0.1429	9.20822e-05	****	0.000145797	***	C00422|TG 16:3_16:3_20:1	1	C00422|TG 14:0_18:3_18:3	1
ko04931	Human Diseases	Endocrine and metabolic disease	Insulin resistance	C00422|TG 16:3_16:3_20:1, C00422|TG 14:0_18:3_18:3	2	7	19	6423	0.1053	0.000172585	***	0.000252239	***	C00422|TG 16:3_16:3_20:1	1	C00422|TG 14:0_18:3_18:3	1
ko04714	Organismal Systems	Environmental adaptation	Thermogenesis	C00422|TG 16:3_16:3_20:1, C00422|TG 14:0_18:3_18:3	2	7	23	6423	0.087	0.000254814	***	0.000345819	***	C00422|TG 16:3_16:3_20:1	1	C00422|TG 14:0_18:3_18:3	1
ko00600	Metabolism	Lipid metabolism	Sphingolipid metabolism	C06125|SHexCer 37:3;3O, C06125|SHexCer 35:2;3O	2	7	35	6423	0.0571	0.000595539	***	0.000754349	***	C06125|SHexCer 37:3;3O, C06125|SHexCer 35:2;3O	2		0
ko00561	Metabolism	Lipid metabolism	Glycerolipid metabolism	C00422|TG 16:3_16:3_20:1, C00422|TG 14:0_18:3_18:3	2	7	38	6423	0.0526	0.000702539	***	0.000827203	***	C00422|TG 16:3_16:3_20:1	1	C00422|TG 14:0_18:3_18:3	1
ko04977	Organismal Systems	Digestive system	Vitamin digestion and absorption	C00422|TG 16:3_16:3_20:1, C00422|TG 14:0_18:3_18:3	2	7	39	6423	0.0513	0.000740129	***	0.000827203	***	C00422|TG 16:3_16:3_20:1	1	C00422|TG 14:0_18:3_18:3	1
ko01100	Metabolism	Global and overview maps	Metabolic pathways	C00350|PE 34:2, C00422|TG 16:3_16:3_20:1, C00350|PE 38:5, C06125|SHexCer 37:3;3O, C00350|PE 16:0_22:5, C06125|SHexCer 35:2;3O, C00422|TG 14:0_18:3_18:3	7	7	3065	6423	0.0023	0.00561424	**	0.00592614	**	C00350|PE 34:2, C00422|TG 16:3_16:3_20:1, C00350|PE 38:5, C06125|SHexCer 37:3;3O, C00350|PE 16:0_22:5, C06125|SHexCer 35:2;3O	6	C00422|TG 14:0_18:3_18:3	1
ko01110	Metabolism	Global and overview maps	Biosynthesis of secondary metabolites	C00350|PE 34:2, C00350|PE 38:5, C00350|PE 16:0_22:5	3	7	2273	6423	0.0013	0.476649	ns	0.476649	ns	C00350|PE 34:2, C00350|PE 38:5, C00350|PE 16:0_22:5	3		0
** p < 0.01 *** p < 0.001 **** p < 0.0001
